# Supplementary material for: Label-free quantitative proteomic analysis of insect larval and metamorphic molts
Source: BMC Dev Biol. 2020 Nov 24;20:24. doi: 10.1186/s12861-020-00227-z (PMC7687791; doi:10.1186/s12861-020-00227-z)
Supplement: Supplementary file 1 — Additional file 1. The detailed information of all identified DEPs in larval and metamorphic molts. The detail information of DEPs in two groups (5 M vs. 5F; 6 M vs. 6F), including protein accession, protein description, gene name, peptide number, matching scores, and functional enrichment analysis results. [file 12861_2020_227_MOESM1_ESM.xlsx]

## Sheet: Diff distribution
Compared sample name	Up-regulated	Down-regulated
D_5M/C_5F	161	160
D_6M/C_6F	450	690

## Sheet: 5M vs.5F
Protein accession	Protein description	D_5M/C_5F Ratio	Regulated Type	D_5M/C_5F P value	Gene name	Sequence coverage [%]	Mol. weight [kDa]	Score	MS/MS Counts	Peptides	Unique peptides	MS/MS Count C_5F_1	MS/MS Count C_5F_2	MS/MS Count C_5F_3	MS/MS Count C_6F_1	MS/MS Count C_6F_2	MS/MS Count C_6F_3	MS/MS Count D_5M_1	MS/MS Count D_5M_2	MS/MS Count D_5M_3	MS/MS Count D_6M_1	MS/MS Count D_6M_2	MS/MS Count D_6M_3	Peptides C_5F_1	Peptides C_5F_2	Peptides C_5F_3	Peptides C_6F_1	Peptides C_6F_2	Peptides C_6F_3	Peptides D_5M_1	Peptides D_5M_2	Peptides D_5M_3	Peptides D_6M_1	Peptides D_6M_2	Peptides D_6M_3	Unique peptides C_5F_1	Unique peptides C_5F_2	Unique peptides C_5F_3	Unique peptides C_6F_1	Unique peptides C_6F_2	Unique peptides C_6F_3	Unique peptides D_5M_1	Unique peptides D_5M_2	Unique peptides D_5M_3	Unique peptides D_6M_1	Unique peptides D_6M_2	Unique peptides D_6M_3	LFQ intensity C_5F_1	LFQ intensity C_5F_2
CL10109.Contig3_All	Alaserpin (Precursor)	2.238	Up	0.000119537	---	70.7	38.201	2.4449	34	24	1	4	3	4	2	2	1	3	2	2	3	4	4	20	21	22	24	18	24	22	23	22	24	24	24	1	1	1	1	1	1	1	1	1	1	1	1	51641000	43199000
CL10253.Contig2_All	unknown salivary protein [Culicoides sonorensis]	0.499	Down	3.5673e-06	---	44.7	8.8863	5.5292	32	4	4	2	4	3	3	2	3	3	1	2	3	3	3	4	4	3	4	3	3	4	4	4	4	3	3	4	4	3	4	3	3	4	4	4	4	3	3	781990000	772670000
CL10272.Contig2_All	"Probable cytochrome P450 301a1, mitochondrial (Precursor) GN=Cyp301a1"	5.084	Up	8.3547e-05	Cyp301a1	14.4	51.836	11.083	11	4	4	1	0	0	1	1	1	2	3	2	0	0	0	3	3	4	2	1	2	4	4	4	0	1	2	3	3	4	2	1	2	4	4	4	0	1	2	4924600	5637700
CL10472.Contig3_All	PREDICTED: uncharacterized protein LOC105182583 [Harpegnathos saltator]	2.13	Up	0.00128036	---	18	56.211	26.564	35	7	7	0	2	1	2	2	3	3	3	4	6	4	5	5	7	7	6	3	6	7	7	7	7	7	7	5	7	7	6	3	6	7	7	7	7	7	7	22922000	25258000
CL10473.Contig3_All	Palmitoyl-protein thioesterase 1 (Precursor) GN=Ppt1	2.562	Up	9.6548e-05	Ppt1	51.2	29.448	175.88	62	7	7	1	2	2	3	2	3	4	3	5	11	13	13	5	4	5	4	3	6	6	6	6	7	7	7	5	4	5	4	3	6	6	6	6	7	7	7	78931000	69725000
CL10485.Contig3_All	Inositol-3-phosphate synthase GN=Inos	2.587	Up	1.52752e-05	Inos	49.9	49.756	102.53	67	14	14	3	5	5	4	4	4	12	11	11	2	3	3	12	12	13	11	5	12	13	12	12	8	10	9	12	12	13	11	5	12	13	12	12	8	10	9	102240000	107150000
CL10492.Contig2_All	Peptidoglycan-recognition protein LB (Precursor) GN=PGRP-LB	0.446	Down	0.0051239	PGRP-LB	50.6	16.913	30.794	21	3	3	3	1	3	2	2	3	3	2	2	0	0	0	2	2	3	3	3	3	2	2	2	1	0	0	2	2	3	3	3	3	2	2	2	1	0	0	36641000	25160000
CL10577.Contig3_All	"39S ribosomal protein L13, mitochondrial GN=mRpL13"	0.496	Down	0.0090568	mRpL13	45.5	15.57	23.234	15	3	3	2	2	2	2	2	1	1	1	1	1	0	0	2	2	3	3	2	3	3	3	3	1	1	1	2	2	3	3	2	3	3	3	3	1	1	1	96098000	63124000
CL10702.Contig3_All	Regulator of chromosome condensation GN=Rcc1	2.09	Up	8.207e-05	Rcc1	18.5	40.409	57.235	18	4	4	2	2	2	4	1	2	2	2	1	0	0	0	3	3	3	4	1	3	3	3	3	1	3	1	3	3	3	4	1	3	3	3	3	1	3	1	24644000	24986000
CL10786.Contig4_All	Dehydrogenase/reductase SDR family protein 7-like GN=CG7601	3.291	Up	0.00020211	CG7601	22.4	31.057	10.961	34	5	5	2	3	3	3	4	3	5	6	5	0	0	0	4	4	4	4	4	4	4	5	4	2	2	1	4	4	4	4	4	4	4	5	4	2	2	1	18946000	19519000
CL10817.Contig6_All	Cytochrome P450 6B4 GN=CYP6B4	0.411	Down	0.00023731	CYP6B4	22.2	46.037	18.193	32	8	6	5	4	5	2	3	4	3	4	2	0	0	0	8	8	8	6	6	8	8	8	8	6	6	7	6	6	6	4	4	6	6	6	6	4	4	5	166940000	175830000
CL10817.Contig7_All	Cytochrome P450 6B4 GN=CYP6B4	0.418	Down	0.035864	CYP6B4	18.9	46.313	5.9422	13	5	2	4	2	2	1	1	2	0	0	0	0	1	0	4	4	5	4	4	4	5	4	3	4	4	4	2	2	2	1	1	1	2	2	1	1	1	1	20569000	9752900
CL1091.Contig21_All	Tubulin beta-3 chain GN=betaTub60D	2.498	Up	9.6551e-05	betaTub60D	64.5	48.296	323.31	100	22	11	7	8	6	7	6	9	12	13	10	7	8	7	21	21	21	20	20	21	21	22	21	19	20	21	10	10	10	10	10	10	11	11	11	9	10	10	224610000	248130000
CL1091.Contig6_All	Tubulin beta-1 chain	2.28	Up	5.5278e-07	---	79.5	47.647	212	56	24	2	6	5	4	7	7	7	6	6	6	1	1	0	24	24	24	23	23	24	23	24	23	23	23	23	2	2	2	2	2	2	2	2	2	2	2	1	289970000	287700000
CL10960.Contig2_All	"GDP-Man:Man(3)GlcNAc(2)-PP-Dol alpha-1,2-mannosyltransferase GN=alg11"	0.417	Down	0.0032036	alg11	10	50.604	7.3378	20	4	4	2	1	3	3	3	3	0	0	2	1	1	1	3	3	3	4	3	4	3	3	3	1	1	2	3	3	3	4	3	4	3	3	3	1	1	2	36873000	26446000
CL11116.Contig2_All	C-type lectin 4 precursor [Bombyx mori]	21.063	Up	0.00104499	---	72.9	25.083	323.31	79	14	14	3	3	3	7	8	7	12	14	11	4	3	4	7	7	8	13	10	12	12	13	13	9	8	10	7	7	8	13	10	12	12	13	13	9	8	10	58429000	80642000
CL11231.Contig1_All	ecdysteroid 22-kinase [Danaus plexippus]	0.392	Down	5.7509e-05	---	28	41.184	55.701	29	8	3	2	2	3	4	3	3	3	2	1	2	2	2	7	6	5	7	7	7	5	5	5	5	5	2	3	2	2	3	3	3	3	2	2	3	3	1	57400000	58410000
CL11231.Contig2_All	ecdysteroid 22-kinase [Danaus plexippus]	0.204	Down	0.0024761	---	28	40.976	13.999	23	9	0	3	3	2	5	5	4	0	0	1	0	0	0	6	7	6	6	7	7	3	4	4	6	4	4	0	0	0	0	0	0	0	0	0	0	0	0	17126000	17735000
CL11235.Contig1_All	simila to CG8420 [Papilio polytes]	2.939	Up	0.000136662	---	43.4	49.68	58.664	84	13	13	3	4	4	7	5	6	13	12	12	7	5	6	10	10	11	11	8	10	11	13	12	11	10	10	10	10	11	11	8	10	11	13	12	11	10	10	84850000	105910000
CL1135.Contig4_All	Myosin heavy chain 95F GN=jar	2.513	Up	0.0024373	jar	36.6	95.73	145.49	111	24	21	3	5	3	20	20	20	12	13	12	1	1	1	11	14	13	24	18	23	22	22	21	4	4	6	9	12	11	21	15	20	19	19	18	4	4	6	76159000	112550000
CL1138.Contig2_All	Phospholipase A1	0.464	Down	3.4045e-06	---	44.1	34.244	145.66	39	7	5	5	5	7	3	4	4	4	5	2	0	0	0	7	7	7	7	7	5	6	6	6	1	1	0	5	5	5	5	5	4	4	4	4	0	0	0	229000000	241100000
CL11465.Contig3_All	PREDICTED: uncharacterized protein LOC101744756 [Bombyx mori]	0.432	Down	0.00020076	---	42.4	9.672	33.063	37	3	3	4	4	6	1	1	2	3	4	4	2	4	2	3	3	3	3	3	3	3	3	3	3	3	3	3	3	3	3	3	3	3	3	3	3	3	3	281900000	266980000
CL11494.Contig1_All	tRNA (cytosine(34)-C(5))-methyltransferase GN=Nsun2	2.008	Up	0.00152091	Nsun2	23.6	74.071	38.475	42	10	10	1	1	2	6	5	7	6	8	6	0	0	0	8	8	7	9	7	9	9	9	8	3	4	2	8	8	7	9	7	9	9	9	8	3	4	2	35328000	32561000
CL11527.Contig3_All	PREDICTED: endoplasmic reticulum lectin 1-like [Bombyx mori]	0.396	Down	0.00033998	---	19.7	13.506	2.8914	24	3	3	1	1	1	4	2	2	3	2	3	2	1	2	2	2	2	2	1	2	3	3	3	2	2	1	2	2	2	2	1	2	3	3	3	2	2	1	54838000	70602000
CL11640.Contig2_All	Protein singed GN=sn	3.291	Up	2.1354e-05	sn	60.5	56.803	323.31	159	25	25	9	8	8	13	15	14	16	18	16	13	15	14	19	19	22	23	20	23	24	23	21	22	21	21	19	19	22	23	20	23	24	23	21	22	21	21	438420000	368490000
CL117.Contig6_All	Protein yellow (Precursor) GN=y	0.493	Down	0.0118369	y	73.4	49.396	323.31	130	21	2	8	8	7	10	9	9	4	1	3	26	23	22	12	14	15	16	13	15	9	13	14	20	21	20	0	0	1	1	0	0	0	0	0	2	2	2	166950000	165110000
CL11787.Contig1_All	PDZ and LIM domain protein Zasp GN=CG30084	0.355	Down	3.5417e-06	CG30084	61.5	20.387	67.968	76	9	9	7	7	7	7	7	7	4	3	3	9	9	6	9	9	9	8	8	9	9	8	8	9	9	9	9	9	9	8	8	9	9	8	8	9	9	9	340920000	325920000
CL11834.Contig3_All	Cytochrome P450 6B6 GN=CYP6B6	0.492	Down	0.0020395	CYP6B6	34	49.991	34.19	58	13	13	6	5	6	8	10	11	3	3	4	0	1	1	8	8	8	10	10	10	7	9	8	1	2	2	8	8	8	10	10	10	7	9	8	1	2	2	118480000	106940000
CL11838.Contig2_All	urbain precursor [Bombyx mori]	14.289	Up	3.9084e-06	---	56	32.146	281.79	65	11	11	2	2	2	0	0	0	11	10	11	10	7	10	5	5	6	4	2	4	10	10	10	10	8	10	5	5	6	4	2	4	10	10	10	10	8	10	83191000	82468000
CL11858.Contig2_All	Putative amino acid permease F59B2.2 GN=F59B2.2	0.336	Down	1.79895e-05	F59B2.2	19.3	39.466	20.295	45	5	5	4	6	4	3	3	3	4	4	3	4	3	4	4	5	5	5	3	5	4	5	5	5	5	5	4	5	5	5	3	5	4	5	5	5	5	5	257490000	254040000
CL11944.Contig2_All	Probable 5-formyltetrahydrofolate cyclo-ligase GN=Y106G6E.4	0.293	Down	1.59996e-05	Y106G6E.4	71.4	20.478	219.05	106	11	11	10	12	12	7	8	8	5	7	5	11	10	11	10	10	10	10	10	10	10	10	10	10	10	11	10	10	10	10	10	10	10	10	10	10	10	11	2884300000	2709800000
CL11986.Contig2_All	Ryanodine receptor 44F GN=Rya-r44F	2.066	Up	0.00167683	Rya-r44F	2.5	189.59	8.4691	13	4	4	1	0	1	3	1	3	1	1	2	0	0	0	3	4	3	4	4	4	4	4	4	1	0	0	3	4	3	4	4	4	4	4	4	1	0	0	4706300	3635100
CL12038.Contig2_All	Eukaryotic translation initiation factor 4E-1A-binding protein homolog GN=febA	0.352	Down	0.0029824	febA	31	12.491	16.542	17	3	3	2	1	3	1	2	2	1	1	1	1	1	1	2	2	2	3	2	3	3	3	3	2	2	2	2	2	2	3	2	3	3	3	3	2	2	2	49340000	30456000
CL1210.Contig20_All	L-xylulose reductase {ECO:0000250|UniProtKB:Q7Z4W1}	0.468	Down	9.9817e-05	---	60	26.562	3.6578	9	11	0	1	1	1	1	1	1	1	1	1	0	0	0	9	11	11	11	9	11	10	10	10	8	8	9	0	0	0	0	0	0	0	0	0	0	0	0	0	0
CL1212.Contig12_All	Transcription elongation factor SPT5 GN=Spt5	2.066	Up	0.0047191	Spt5	13.3	36.756	7.0019	20	4	4	2	2	2	2	2	2	3	3	2	0	0	0	4	4	4	3	3	3	4	4	4	2	1	2	4	4	4	3	3	3	4	4	4	2	1	2	11031000	14997000
CL12257.Contig2_All	hypothetical protein KGM_08418 [Danaus plexippus]	2.189	Up	6.1894e-05	---	39.8	35.819	175.1	57	10	10	3	5	4	0	0	0	8	7	10	5	8	7	10	10	10	0	0	0	10	9	10	9	9	9	10	10	10	0	0	0	10	9	10	9	9	9	197350000	195170000
CL123.Contig2_All	Endochitinase (Precursor)	244.188	Up	0.00062257	---	66.8	40.037	248.38	104	19	19	0	0	0	0	2	1	18	15	15	17	19	17	4	3	4	9	4	13	16	18	18	18	17	18	4	3	4	9	4	13	16	18	18	18	17	18	6125000	1165900
CL12357.Contig1_All	hypothetical protein [Papilio xuthus]	0.384	Down	0.029955	---	65.4	41.075	323.31	73	11	3	6	5	7	2	5	3	4	2	4	13	12	10	10	10	10	9	8	9	8	8	9	11	11	11	3	3	3	3	3	3	3	3	3	3	3	3	554220000	552810000
CL12385.Contig1_All	Calcium channel flower {ECO:0000250|UniProtKB:Q95T12}	0.355	Down	0.045936	---	19	19.31	7.297	9	3	3	2	2	1	1	1	0	0	0	0	2	0	0	2	2	2	2	1	2	2	2	2	3	1	0	2	2	2	2	1	2	2	2	2	3	1	0	12749000	12405000
CL12402.Contig2_All	Vitellin heavy chain (Precursor) GN=VG	7.05	Up	1.1334e-09	VG	64.7	135.76	323.31	485	68	68	20	23	20	11	11	11	56	58	51	78	78	68	47	46	47	37	24	34	64	60	64	66	65	67	47	46	47	37	24	34	64	60	64	66	65	67	1122500000	1106300000
CL12402.Contig3_All	Vitellin heavy chain (Precursor) GN=VG	6.561	Up	0.000121957	VG	50	9.8939	30.187	28	3	3	2	2	2	2	1	1	3	3	2	3	3	4	2	3	3	2	1	2	3	3	3	3	3	3	2	3	3	2	1	2	3	3	3	3	3	3	53427000	47667000
CL12419.Contig1_All	Dihydroorotase GN=r	2.284	Up	0.00051834	r	19.7	34.011	8.9458	31	5	5	3	3	2	3	4	4	4	4	4	0	0	0	5	4	5	5	4	5	5	5	5	2	2	2	5	4	5	5	4	5	5	5	5	2	2	2	20407000	24943000
CL12419.Contig2_All	Dihydroorotase GN=r	10.23	Up	2.5035e-06	r	20.6	116.14	27.205	47	16	16	0	0	1	7	6	7	9	6	11	0	0	0	8	8	5	13	10	11	14	13	14	2	4	4	8	8	5	13	10	11	14	13	14	2	4	4	12706000	13361000
CL12453.Contig2_All	"Procollagen-lysine,2-oxoglutarate 5-dioxygenase (Precursor) GN=let-268"	2.319	Up	0.00036056	let-268	43.1	26.704	96.161	29	6	6	2	2	2	5	4	3	3	3	4	0	0	1	4	5	4	6	5	5	5	5	5	3	2	4	4	5	4	6	5	5	5	5	5	3	2	4	27401000	22121000
CL12532.Contig2_All	cuticular protein hypothetical 1 precursor [Bombyx mori]	0.445	Down	0.00092346	---	35.7	9.0933	10.208	10	1	1	1	1	1	0	0	1	0	0	0	2	2	2	1	1	1	1	0	1	1	1	1	1	1	1	1	1	1	1	0	1	1	1	1	1	1	1	21117000	0
CL12767.Contig2_All	hypothetical protein KGM_03422 [Danaus plexippus]	0.299	Down	0.047801	---	27.8	30.956	19.167	18	6	6	1	3	4	2	3	3	1	1	0	0	0	0	5	6	6	5	4	5	4	4	4	3	3	3	5	6	6	5	4	5	4	4	4	3	3	3	37771000	81742000
CL12780.Contig3_All	PREDICTED: mediator of RNA polymerase II transcription subunit 26-like [Bombyx mori]	0.439	Down	0.0146627	---	9.3	54.358	7.5181	7	3	3	1	1	2	1	1	1	0	0	0	0	0	0	2	2	2	2	2	2	2	2	0	2	2	2	2	2	2	2	2	2	2	2	0	2	2	2	9610800	8412100
CL12788.Contig1_All	Angiotensin-converting enzyme (Precursor) GN=Ance	0.311	Down	0.0020197	Ance	29.3	91.982	52.314	61	17	17	7	7	6	11	12	13	1	1	0	0	2	1	14	14	15	15	14	16	10	11	10	11	11	10	14	14	15	15	14	16	10	11	10	11	11	10	95691000	94128000
CL1281.Contig4_All	"Protein Skeletor, isoforms B/C (Precursor) GN=Skeletor"	2.912	Up	4.2535e-05	Skeletor	10.5	83.434	24.484	29	4	4	2	2	1	2	3	3	4	3	3	2	2	2	3	3	2	3	3	3	4	4	4	2	2	2	3	3	2	3	3	3	4	4	4	2	2	2	34123000	36930000
CL12814.Contig1_All	unknown secreted protein [Papilio xuthus]	59.984	Up	3.5723e-05	---	83.6	17.805	56.719	77	15	15	2	1	1	0	0	0	22	22	21	2	3	3	5	7	5	2	4	2	14	15	15	11	9	9	5	7	5	2	4	2	14	15	15	11	9	9	31291000	22391000
CL12859.Contig3_All	Putative N-acetylglucosamine-6-phosphate deacetylase GN=CG17065	3.458	Up	0.0036566	CG17065	70.9	40.69	211.99	117	16	16	1	3	1	8	10	8	12	11	12	19	16	16	9	10	10	14	10	13	14	15	15	15	16	13	9	10	10	14	10	13	14	15	15	15	16	13	78458000	75030000
CL13018.Contig2_All	Probable 4-coumarate--CoA ligase 1 GN=4cl1	0.398	Down	1.87126e-05	4cl1	49.4	58.067	94.283	74	22	3	7	9	11	10	13	12	4	2	4	1	1	0	22	22	22	20	14	19	18	18	18	11	11	6	3	3	3	3	2	2	3	3	3	2	1	1	453440000	455690000
CL1317.Contig1_All	Probable cytochrome P450 6a13 GN=Cyp6a13	0.141	Down	1.9652e-06	Cyp6a13	62.6	44.627	127.8	117	21	21	15	15	17	21	20	19	2	2	2	2	1	1	20	20	20	21	19	20	12	11	11	5	5	4	20	20	20	21	19	20	12	11	11	5	5	4	570920000	606570000
CL13181.Contig2_All	Thioredoxin-2 GN=Trx-2	2.165	Up	0.0027969	Trx-2	86.3	11.416	142.04	85	10	10	8	7	8	8	6	6	8	6	8	6	8	6	8	7	8	9	7	9	7	7	8	8	9	9	8	7	8	9	7	9	7	7	8	8	9	9	293030000	269790000
CL13339.Contig2_All	Rab proteins geranylgeranyltransferase component A	2.211	Up	0.000158014	---	30.1	35.448	43.01	39	7	7	2	2	2	3	3	5	5	5	3	3	3	3	4	4	4	5	5	6	6	5	6	4	5	4	4	4	4	5	5	6	6	5	6	4	5	4	35226000	32830000
CL13392.Contig3_All	Dihydropyrimidine dehydrogenase [NADP(+)] GN=dpyd-1	2.008	Up	0.023064	dpyd-1	9.9	31.96	9.3994	18	3	3	0	0	0	4	5	3	1	1	2	1	0	1	2	2	3	3	3	3	3	3	3	2	3	2	2	2	3	3	3	3	3	3	3	2	3	2	4222000	3800100
CL13479.Contig2_All	Antichymotrypsin-2	33.981	Up	8.2947e-05	---	51.2	27.607	225.48	53	9	9	2	2	1	0	1	0	15	14	12	2	2	2	6	6	6	4	3	3	9	9	9	6	6	5	6	6	6	4	3	3	9	9	9	6	6	5	38997000	39923000
CL13522.Contig1_All	hypothetical protein KGM_22181 [Danaus plexippus]	0.462	Down	0.00062304	---	25.5	24.7	12.677	19	4	4	3	2	2	2	2	2	1	1	1	1	1	1	4	3	3	4	3	4	1	2	2	3	3	2	4	3	3	4	3	4	1	2	2	3	3	2	43394000	39026000
CL13773.Contig1_All	Insulin-degrading enzyme GN=Ide	2.287	Up	0.006764	Ide	25.1	104.25	87.115	59	18	18	1	2	1	11	9	11	6	7	7	2	1	1	8	10	6	15	11	16	13	13	14	7	9	7	8	10	6	15	11	16	13	13	14	7	9	7	31915000	36554000
CL13911.Contig1_All	microsomal glutathione S-transferase 1-1 [Spodoptera litura]	0.447	Down	0.0010007	---	33.6	15.923	6.5587	29	4	3	3	3	3	3	1	1	3	3	3	2	2	2	4	4	4	4	4	4	4	4	4	2	1	2	3	3	3	3	3	3	3	3	3	2	1	2	93157000	110650000
CL1400.Contig4_All	glutamate synthase [Bombyx mori]	2.461	Up	4.4075e-05	---	49.1	88.881	155.13	128	25	25	6	4	2	18	16	20	16	16	16	6	3	5	18	18	18	21	20	24	21	23	23	17	18	18	18	18	18	21	20	24	21	23	23	17	18	18	119880000	132250000
CL14074.Contig3_All	PREDICTED: phosphoacetylglucosamine mutase-like [Bombyx mori]	2.516	Up	0.000176449	---	46.3	55.56	102.04	113	19	19	3	5	5	15	15	16	13	15	14	3	6	3	15	14	15	18	15	19	17	18	17	14	14	14	15	14	15	18	15	19	17	18	17	14	14	14	118190000	138720000
CL14144.Contig2_All	PREDICTED: pollen-specific leucine-rich repeat extensin-like protein 1-like [Bombyx mori]	0.363	Down	1.70702e-05	---	30.5	81.298	74.917	65	17	17	10	7	8	4	2	2	3	2	3	6	7	11	15	16	15	12	9	12	13	14	13	15	15	16	15	16	15	12	9	12	13	14	13	15	15	16	208800000	219490000
CL1425.Contig1_All	"Juvenile hormone epoxide hydrolase {ECO:0000303|PubMed:15681225, ECO:0000312|EMBL:AAQ87024.1}"	0.393	Down	0.0030803	---	22.7	37.286	19.553	24	5	5	4	5	4	1	2	1	1	2	1	1	1	1	5	5	5	3	2	3	2	3	2	1	1	1	5	5	5	3	2	3	2	3	2	1	1	1	221600000	198720000
CL14273.Contig1_All	Trypsin-7 (Precursor) GN=TRYP7	6.329	Up	0.00028051	TRYP7	66.8	27.394	134.02	40	11	11	0	0	0	0	0	0	5	5	5	7	9	9	6	5	7	2	0	1	8	10	9	11	11	10	6	5	7	2	0	1	8	10	9	11	11	10	12283000	9685500
CL14312.Contig3_All	Gloverin	0.459	Down	0.00196177	---	34.1	18.998	24.405	39	5	2	7	8	6	0	3	2	2	4	3	0	2	2	5	5	5	5	3	5	5	4	5	3	2	1	2	2	2	2	1	2	2	2	2	1	1	0	188020000	220660000
CL14359.Contig2_All	Ejaculatory bulb-specific protein 3 (Precursor) GN=PebIII	3.665	Up	4.1449e-06	PebIII	44.9	10.092	9.9752	24	4	3	1	1	1	1	1	1	2	2	2	4	4	4	4	3	4	4	2	3	3	4	3	4	4	4	3	2	3	3	1	2	2	3	2	3	3	3	11864000	11485000
CL14425.Contig1_All	Probable alpha-galactosidase (Precursor) GN=melA	2.066	Up	2.1186e-05	melA	39.7	44.156	99.202	87	16	16	7	7	9	5	6	7	12	13	14	2	3	2	14	16	15	15	9	15	15	16	16	14	14	14	14	16	15	15	9	15	15	16	16	14	14	14	347120000	338830000
CL14440.Contig2_All	Eukaryotic translation initiation factor 3 subunit B {ECO:0000255|HAMAP-Rule:MF_03001}	2.025	Up	0.000141381	---	50.5	56.607	187.08	155	21	21	11	8	10	21	21	19	15	13	16	6	7	8	16	14	17	21	17	19	19	18	17	16	15	17	16	14	17	21	17	19	19	18	17	16	15	17	211390000	182690000
CL14463.Contig1_All	Protein lethal(2)essential for life GN=l(2)efl	2.847	Up	0.0031983	l(2)efl	65.7	19.694	152.39	44	12	10	1	1	1	2	2	2	1	2	1	10	10	11	3	3	5	6	5	7	7	5	7	10	12	11	2	2	3	5	4	5	5	4	6	8	10	10	10296000	12952000
CL14490.Contig2_All	Probable alpha-galactosidase (Precursor) GN=melA	2.746	Up	2.4308e-06	melA	34.2	34.381	54.997	43	7	7	3	3	4	5	6	3	6	7	6	0	0	0	5	6	6	6	6	6	7	7	7	6	6	6	5	6	6	6	6	6	7	7	7	6	6	6	63248000	58063000
CL14600.Contig2_All	Membrane alanyl aminopeptidase (Precursor; Fragment)	0.475	Down	0.000120379	---	20.7	88.034	51.767	52	13	13	7	10	7	3	3	4	2	3	2	3	3	5	13	12	12	12	5	13	7	11	12	10	8	9	13	12	12	12	5	13	7	11	12	10	8	9	98451000	91487000
CL14648.Contig2_All	PREDICTED: dehydrogenase/reductase SDR family member 13-like [Bombyx mori]	0.211	Down	7.5215e-05	---	42.2	11.443	3.3149	16	4	3	2	2	2	1	3	1	0	1	1	1	1	1	4	4	3	3	4	3	3	3	3	3	3	3	3	3	2	2	3	2	2	2	2	2	2	2	76089000	83099000
CL14649.Contig2_All	Ribonucleoside-diphosphate reductase subunit M2 GN=RnrS	3.189	Up	0.0075437	RnrS	28.7	37.823	62.792	29	8	8	4	2	3	0	0	0	5	6	9	0	0	0	6	7	8	4	1	2	8	8	8	1	1	1	6	7	8	4	1	2	8	8	8	1	1	1	26369000	21240000
CL14665.Contig2_All	PREDICTED: cysteine proteinase 7-like isoform X1 [Bombyx mori]	28.039	Up	1.0696e-06	---	30.9	28.247	27.22	18	5	5	1	0	0	1	1	1	6	4	4	0	0	0	4	3	5	4	5	4	5	5	5	4	4	3	4	3	5	4	5	4	5	5	5	4	4	3	13341000	10610000
CL14674.Contig2_All	Cuticle protein 8	6.572	Up	4.7444e-06	---	48.3	6.7239	24.092	36	2	2	2	3	3	2	2	2	6	4	4	3	3	2	2	2	2	2	2	2	2	2	2	2	2	2	2	2	2	2	2	2	2	2	2	2	2	2	139770000	158350000
CL14917.Contig2_All	Probable 4-coumarate--CoA ligase 1 GN=4cl1	0.464	Down	0.043165	4cl1	9	51.936	8.355	6	3	3	0	0	2	2	1	1	0	0	0	0	0	0	2	2	3	3	2	3	2	3	2	0	0	2	2	2	3	3	2	3	2	3	2	0	0	2	16041000	15142000
CL1516.Contig2_All	Protein purity of essence	3.274	Up	0.00183587	---	13.4	573.4	118.94	146	55	55	7	8	6	22	20	20	19	22	22	0	0	0	36	36	38	48	39	46	43	48	49	4	2	3	36	36	38	48	39	46	43	48	49	4	2	3	112170000	119740000
CL1526.Contig12_All	PREDICTED: uncharacterized protein LOC101735378 [Bombyx mori]	3.029	Up	0.0156446	---	25.6	27.849	62.264	37	7	7	2	1	1	0	0	0	5	4	5	6	6	7	6	6	7	6	4	5	6	6	6	6	7	6	6	6	7	6	4	5	6	6	6	6	7	6	46273000	29139000
CL1570.Contig23_All	Alpha-mannosidase 58 kDa subunit (Precursor) GN=manA	2.126	Up	3.6176e-06	manA	28.6	11.151	1.0368	9	3	2	0	0	0	0	1	0	2	2	2	0	1	1	2	3	2	2	2	2	3	3	3	2	2	2	1	2	2	1	1	1	2	2	2	1	1	1	0	12107000
CL1692.Contig2_All	Alkylglycerol monooxygenase homolog GN=BE10.2	0.303	Down	0.045057	BE10.2	21.8	32.915	11.973	10	4	4	4	3	3	0	0	0	0	0	0	0	0	0	4	3	4	1	0	1	2	2	1	0	0	1	4	3	4	1	0	1	2	2	1	0	0	1	46674000	41550000
CL1698.Contig9_All	Probable chitinase 3 (Precursor) GN=Cht3	12.435	Up	4.2361e-05	Cht3	41.5	40.534	56.982	74	12	12	1	1	0	0	0	0	10	11	10	13	14	14	2	4	3	0	0	1	10	10	10	12	11	12	2	4	3	0	0	1	10	10	10	12	11	12	8761400	13277000
CL1728.Contig3_All	cuticular protein PpolCPT2 [Papilio polytes]	508.524	Up	7.2991e-08	---	80	11.444	106.02	56	5	4	0	0	0	4	0	1	16	14	17	0	2	2	1	2	2	3	2	4	5	5	5	4	3	5	0	1	1	2	1	3	4	4	4	3	2	4	0	4584600
CL1764.Contig1_All	hypothetical protein KGM_09857 [Danaus plexippus]	0.462	Down	0.00043541	---	68.9	17.181	109.24	80	9	9	7	11	8	4	3	5	5	5	5	8	7	12	9	9	8	9	7	8	8	7	8	8	8	9	9	9	8	9	7	8	8	7	8	8	8	9	284170000	306180000
CL179.Contig3_All	Branched-chain-amino-acid aminotransferase GN=v1g246094	0.391	Down	0.0016023	v1g246094	50.1	37.996	87.95	76	12	12	9	10	8	8	8	10	3	5	3	4	3	5	11	11	12	12	9	12	9	10	9	9	11	9	11	11	12	12	9	12	9	10	9	9	11	9	182370000	215600000
CL1897.Contig24_All	PREDICTED: uncharacterized protein LOC101737730 isoform X1 [Bombyx mori]	0.477	Down	0.00041749	---	54.5	50.663	61.052	112	18	18	7	8	11	7	7	4	2	4	4	19	20	19	15	16	14	18	12	16	12	12	14	17	18	17	15	16	14	18	12	16	12	12	14	17	18	17	207750000	224280000
CL20.Contig3_All	PREDICTED: GATA zinc finger domain-containing protein 14-like [Bombyx mori]	2.295	Up	0.0028577	---	58.8	5.6541	104.65	24	3	3	2	2	2	0	0	0	2	3	3	4	3	3	2	2	2	2	2	2	2	2	2	3	2	2	2	2	2	2	2	2	2	2	2	3	2	2	25623000	18727000
CL2029.Contig4_All	Peroxidase (Precursor) GN=Pxd	16.656	Up	2.1965e-05	Pxd	48.5	64.456	108.28	95	22	20	6	7	7	0	0	0	25	27	23	0	0	0	18	19	20	7	3	3	22	22	20	4	4	2	16	17	18	5	2	2	20	20	18	4	4	2	54335000	76925000
CL2083.Contig5_All	Molybdopterin synthase catalytic subunit 2 {ECO:0000255|HAMAP-Rule:MF_03052}	0.484	Down	0.005103	---	52.1	16.514	29.318	16	6	6	2	3	2	2	4	2	0	0	0	0	1	0	5	5	4	5	4	5	5	4	4	4	3	5	5	5	4	5	4	5	5	4	4	4	3	5	31207000	32044000
CL2147.Contig3_All	hypothetical protein KGM_14452 [Danaus plexippus]	0.469	Down	0.0046192	---	33	19.391	21.804	35	4	4	2	2	4	4	4	3	0	2	2	5	3	4	4	4	4	3	4	3	3	4	4	4	4	4	4	4	4	3	4	3	3	4	4	4	4	4	14427000	10321000
CL2148.Contig7_All	Peptide methionine sulfoxide reductase GN=Eip71CD	0.384	Down	0.0039598	Eip71CD	30.3	17.515	44.139	18	3	3	2	2	3	2	2	1	2	1	1	1	1	0	3	3	3	3	3	3	3	3	2	2	2	2	3	3	3	3	3	3	3	3	2	2	2	2	68141000	48124000
CL2233.Contig2_All	PREDICTED: mucin-2-like [Bombyx mori]	0.435	Down	2.1039e-06	---	64	65.786	320.14	175	24	24	17	16	18	21	22	19	7	5	5	15	16	14	22	24	24	22	22	22	18	16	19	23	23	22	22	24	24	22	22	22	18	16	19	23	23	22	561590000	529570000
CL2254.Contig4_All	Probable splicing factor 3B subunit 3 GN=sf3b3	2.799	Up	0.0053609	sf3b3	8.8	135.02	110.58	24	7	7	0	0	0	3	5	4	3	3	6	0	0	0	5	4	4	7	5	7	6	6	7	2	5	3	5	4	4	7	5	7	6	6	7	2	5	3	9763300	12366000
CL2264.Contig1_All	Probable nuclear hormone receptor HR3 GN=HR3	2.841	Up	0.0027011	HR3	17.5	43.861	7.9449	7	5	5	0	0	0	0	0	0	2	3	2	0	0	0	3	4	4	1	0	1	5	4	4	1	2	1	3	4	4	1	0	1	5	4	4	1	2	1	9662100	13757000
CL2285.Contig32_All	Putative UDP-glucuronosyltransferase ugt-46 (Precursor) GN=ugt-46	0.258	Down	0.00021716	ugt-46	15.8	39.308	6.7249	18	5	3	3	2	2	1	2	2	1	1	1	1	1	1	4	4	4	4	4	5	5	4	5	2	4	3	3	3	3	3	3	3	3	2	3	1	2	2	108910000	76689000
CL23.Contig25_All	Esterase FE4 (Precursor)	0.303	Down	0.0190034	---	53.9	22.181	15.519	34	9	4	4	5	4	4	6	4	1	3	2	1	0	0	6	7	7	8	9	7	6	7	6	7	5	6	1	2	2	3	4	2	2	2	2	2	2	2	225610000	208010000
CL23.Contig33_All	Juvenile hormone esterase (Precursor)	0.47	Down	0.00041707	---	23.2	26.871	6.515	6	4	1	0	0	0	0	0	0	0	0	0	2	2	2	1	2	2	1	1	2	2	2	2	3	3	4	1	1	1	0	0	0	1	1	1	1	1	1	0	0
CL23.Contig38_All	Venom carboxylesterase-6 (Precursor)	0.433	Down	0.00139707	---	29.9	52.723	97.937	30	10	6	2	2	1	0	0	0	1	0	2	8	6	8	5	5	5	4	4	5	4	5	5	8	8	10	4	3	3	2	2	2	2	3	3	5	5	6	50534000	57419000
CL23.Contig3_All	Esterase FE4 (Precursor)	0.39	Down	0.0036558	---	39	53.575	18.139	26	16	0	3	3	4	2	3	3	2	1	1	1	1	2	15	16	15	16	13	16	16	14	14	14	15	15	0	0	0	0	0	0	0	0	0	0	0	0	44403000	46491000
CL2360.Contig2_All	"Trypsin, alkaline B (Precursor)"	0.174	Down	0.00023766	---	47.5	26.401	46.845	28	6	5	6	6	9	1	1	1	1	2	1	0	0	0	6	6	6	5	3	5	4	5	5	0	0	0	5	5	5	4	3	4	4	5	5	0	0	0	98284000	86335000
CL2385.Contig4_All	Aminopeptidase N	3.871	Up	3.7443e-07	---	54.4	103.81	323.31	222	43	43	14	16	16	14	12	14	41	48	43	2	1	1	32	29	33	28	21	28	39	41	42	11	11	11	32	29	33	28	21	28	39	41	42	11	11	11	350620000	381420000
CL2399.Contig1_All	Probable glutathione S-transferase 7 GN=gst-7	0.444	Down	0.00039928	gst-7	83.3	9.1193	72.476	70	7	7	7	10	8	5	6	7	4	5	6	4	4	4	7	7	7	7	7	7	6	7	6	7	7	6	7	7	7	7	7	7	6	7	6	7	7	6	695720000	766890000
CL2437.Contig2_All	PREDICTED: uncharacterized protein LOC101735588 [Bombyx mori]	27.339	Up	1.89608e-05	---	19.5	22.847	15.256	12	3	3	0	0	0	0	0	0	4	4	4	0	0	0	2	2	1	0	0	0	3	3	3	0	0	0	2	2	1	0	0	0	3	3	3	0	0	0	4380100	4613700
CL2444.Contig2_All	Neprilysin-11 GN=nep-11	3.735	Up	1.72563e-05	nep-11	45.6	75.93	142.14	90	26	26	2	5	3	2	0	1	24	25	21	2	1	4	16	19	18	15	11	13	26	26	25	14	13	15	16	19	18	15	11	13	26	26	25	14	13	15	156560000	150150000
CL2485.Contig3_All	PREDICTED: clavesin-1-like [Bombyx mori]	2.671	Up	4.648e-06	---	38.8	33.673	130.89	98	11	11	5	4	2	9	8	6	6	9	10	12	14	13	10	11	11	10	9	10	10	11	10	10	10	9	10	11	11	10	9	10	10	11	10	10	10	9	197810000	182380000
CL2661.Contig2_All	"Putative fatty acyl-CoA reductase CG5065 {ECO:0000250|UniProtKB:Q922J9, ECO:0000312|EMBL:AAF57974.1} GN=CG5065"	3.515	Up	0.00030169	CG5065	11.7	46.461	45.121	16	4	4	1	1	1	1	1	1	3	4	3	0	0	0	3	3	3	2	1	1	4	4	4	2	1	2	3	3	3	2	1	1	4	4	4	2	1	2	10022000	14388000
CL2686.Contig10_All	PREDICTED: LOW QUALITY PROTEIN: actin-binding LIM protein 3 [Bombyx mori]	0.47	Down	0.0022395	---	39	48.093	39.949	82	15	10	8	8	11	8	10	10	4	4	5	4	4	6	13	11	14	10	11	11	10	11	13	11	12	12	8	7	9	6	7	7	7	7	9	7	8	8	207880000	204590000
CL2702.Contig5_All	Troponin T GN=TNT	0.278	Down	4.9224e-07	TNT	22.7	35.644	14.097	32	6	6	3	4	4	3	3	3	2	2	3	2	1	2	6	6	6	5	3	5	3	3	4	3	4	3	6	6	6	5	3	5	3	3	4	3	4	3	175670000	170120000
CL2745.Contig7_All	Chitooligosaccharidolytic beta-N-acetylglucosaminidase (Precursor)	4.238	Up	4.1776e-07	---	63.6	52.802	323.31	179	21	20	5	9	8	5	8	6	20	21	19	27	25	26	14	16	16	17	12	17	20	20	19	20	20	21	13	16	15	16	11	17	19	19	18	19	19	20	156970000	162440000
CL276.Contig1_All	Cuticle protein GN=Ccp84Ab	4.082	Up	1.62145e-05	Ccp84Ab	46.3	14.265	192.42	54	4	4	4	4	4	4	4	4	5	7	6	4	4	4	4	4	4	4	4	4	4	4	4	4	4	4	4	4	4	4	4	4	4	4	4	4	4	4	238450000	240520000
CL2869.Contig6_All	Twitchin {ECO:0000303|PubMed:7190524}	2.393	Up	2.2306e-05	---	36	69.004	217.44	101	15	15	4	7	6	14	13	12	11	9	7	6	6	6	11	13	13	15	14	15	14	14	15	13	9	10	11	13	13	15	14	15	14	14	15	13	9	10	111690000	124100000
CL2981.Contig4_All	Polyadenylate-binding protein GN=pAbp	2.781	Up	1.51458e-05	pAbp	64.6	28.211	198.25	205	16	3	8	8	9	18	20	21	19	22	20	22	20	18	12	12	11	15	13	14	16	15	15	16	16	16	3	3	3	3	3	3	3	3	3	3	3	3	236010000	257420000
CL2986.Contig9_All	Phosphoribosylglycinamide formyltransferase GN=GART	2.019	Up	0.00081627	GART	53.1	33.896	161.18	164	10	10	14	13	14	16	13	14	15	16	16	10	12	11	10	10	9	10	9	10	10	10	10	10	10	9	10	10	9	10	9	10	10	10	10	10	10	9	440270000	465260000
CL3079.Contig1_All	Cytochrome P450 4g15 GN=Cyp4g15	0.252	Down	0.00147594	Cyp4g15	37.8	24.186	30.775	46	6	4	6	5	7	9	8	7	1	1	2	0	0	0	5	5	5	6	6	6	5	5	5	2	1	1	4	4	4	4	4	4	3	3	3	2	1	1	268850000	222740000
CL3079.Contig4_All	Cytochrome P450 4g15 GN=Cyp4g15	0.183	Down	0.00023573	Cyp4g15	26.5	18.44	9.5163	12	3	2	3	2	2	3	1	1	0	0	0	0	0	0	3	3	3	3	2	3	1	2	2	0	0	0	2	2	2	2	1	2	1	2	1	0	0	0	105880000	83917000
CL3092.Contig4_All	Cullin homolog 1 GN=lin19	2.909	Up	0.00013686	lin19	7	91.051	7.9586	18	5	5	1	1	1	3	3	2	3	3	1	0	0	0	2	3	2	3	5	3	4	3	3	2	3	3	2	3	2	3	5	3	4	3	3	2	3	3	9331000	11805000
CL3112.Contig2_All	Membrane-bound alkaline phosphatase (Precursor) GN=Alp-m	0.251	Down	0.00056138	Alp-m	19.9	54.633	19.058	13	6	6	2	4	4	1	1	0	1	0	0	0	0	0	5	5	6	3	1	3	4	5	4	3	3	3	5	5	6	3	1	3	4	5	4	3	3	3	53630000	54786000
CL3132.Contig2_All	PREDICTED: lysine-specific demethylase 2B-like [Bombyx mori]	2.01	Up	0.00148377	---	19.3	84.771	41.559	39	9	9	2	2	1	6	6	4	6	6	6	0	0	0	7	6	7	9	9	8	9	8	8	1	1	1	7	6	7	9	9	8	9	8	8	1	1	1	44982000	44635000
CL314.Contig14_All	"putative plasma membrane associated protein, S3-12-like protein [Danaus plexippus]"	0.448	Down	2.1777e-06	---	83.3	44.49	323.31	262	38	2	24	24	21	19	22	19	14	17	16	29	25	32	32	30	30	33	28	32	31	32	31	33	34	36	1	1	1	1	1	1	1	2	2	1	1	1	2908900000	2699900000
CL3155.Contig2_All	PREDICTED: uncharacterized protein LOC101743079 [Bombyx mori]	0.408	Down	0.0040387	---	7.2	34.246	3.9297	16	2	2	2	2	3	2	1	1	0	1	1	1	1	1	2	2	2	1	2	2	2	2	2	1	2	1	2	2	2	1	2	2	2	2	2	1	2	1	23113000	19849000
CL3157.Contig3_All	ABC transporter F family member 2 GN=abcF2	2.377	Up	0.0103634	abcF2	24	62.106	73.881	72	10	10	6	2	4	10	11	10	9	11	9	0	0	0	9	10	10	10	10	8	10	10	10	3	2	2	9	10	10	10	10	8	10	10	10	3	2	2	64388000	59766000
CL3174.Contig6_All	Proteasome-associated protein ECM29 homolog GN=CG8858	0.373	Down	0.003357	CG8858	37	39.74	40.83	27	9	9	4	3	3	3	4	5	0	1	0	1	2	1	7	6	6	6	7	8	5	8	6	6	8	6	7	6	6	6	7	8	5	8	6	6	8	6	34327000	33519000
CL3220.Contig5_All	PREDICTED: monocarboxylate transporter 12-like [Bombyx mori]	0.462	Down	0.0043804	---	25.8	55.115	28.9	25	10	10	4	3	3	3	3	5	1	2	0	1	0	0	9	8	10	8	6	8	7	7	8	5	7	5	9	8	10	8	6	8	7	7	8	5	7	5	98825000	82981000
CL3262.Contig1_All	hypothetical protein KGM_04620 [Danaus plexippus]	2.212	Up	3.6862e-05	---	34.8	40.017	41.07	18	7	7	0	0	0	4	4	2	3	3	2	0	0	0	5	4	4	7	5	7	6	6	7	2	3	3	5	4	4	7	5	7	6	6	7	2	3	3	22174000	21529000
CL328.Contig4_All	PREDICTED: alpha-tocopherol transfer protein-like isoform X1 [Bombyx mori]	2.231	Up	0.0046824	---	20.5	37.405	11.261	19	5	5	0	1	0	1	1	1	2	4	4	1	2	2	3	3	3	4	2	3	3	4	5	3	4	4	3	3	3	4	2	3	3	4	5	3	4	4	10954000	12471000
CL3306.Contig2_All	Phosphoserine phosphatase GN=aay	0.366	Down	2.092e-06	aay	71.1	22.132	75.737	60	10	10	7	8	5	6	8	10	4	3	3	2	2	2	10	9	9	9	8	10	9	9	8	9	9	6	10	9	9	9	8	10	9	9	8	9	9	6	210500000	192720000
CL3366.Contig2_All	Peroxidase (Precursor) GN=Pxd	5.698	Up	1.88604e-05	Pxd	28.2	55.986	23.891	33	10	10	0	0	0	1	2	1	6	8	8	4	2	1	4	3	3	7	3	8	9	10	10	9	9	9	4	3	3	7	3	8	9	10	10	9	9	9	15757000	18066000
CL3459.Contig3_All	Protein enabled GN=ena	2.351	Up	0.0224	ena	5.6	46.891	7.3638	15	2	2	0	0	1	2	2	1	2	1	3	0	2	1	1	2	1	1	1	1	2	2	2	2	1	2	1	2	1	1	1	1	2	2	2	2	1	2	0	2670700
CL3502.Contig1_All	"Trypsin, alkaline C (Precursor)"	0.149	Down	0.0143565	---	19	24.057	5.0775	5	3	3	2	1	2	0	0	0	0	0	0	0	0	0	2	3	3	2	0	2	2	2	1	0	0	0	2	3	3	2	0	2	2	2	1	0	0	0	19790000	9152400
CL3670.Contig2_All	Ommochrome-binding protein (Precursor)	2.121	Up	4.3596e-06	---	63.1	26.643	323.31	169	11	11	7	9	7	9	9	9	12	12	11	27	30	27	10	10	11	11	11	11	11	11	11	11	11	11	10	10	11	11	11	11	11	11	11	11	11	11	221620000	214200000
CL3676.Contig5_All	Probable quinone oxidoreductase	0.426	Down	0.0036013	---	37.6	15.693	14.266	27	4	4	2	4	1	3	4	4	1	1	1	2	2	2	4	4	4	4	4	4	4	4	4	3	3	3	4	4	4	4	4	4	4	4	4	3	3	3	45159000	49369000
CL3676.Contig7_All	Probable quinone oxidoreductase	0.464	Down	0.03598	---	64.6	35.566	2.428	18	13	1	1	2	2	1	2	2	0	0	2	2	2	2	11	13	13	13	12	13	11	12	12	13	13	13	1	1	1	1	1	1	1	1	1	1	1	1	0	34034000
CL369.Contig2_All	Maestro heat-like repeat-containing protein family member 1 GN=mroh1	2.486	Up	0.00049548	mroh1	8.4	182.96	28.387	43	11	11	2	1	1	7	7	6	2	5	6	2	2	2	6	7	7	9	9	9	7	8	9	6	7	7	6	7	7	9	9	9	7	8	9	6	7	7	21830000	16765000
CL3753.Contig4_All	"Hsc70-interacting protein 2 {ECO:0000250|UniProtKB:P50503, ECO:0000312|EMBL:AAP31294.1}"	2.011	Up	0.00071868	---	50	10.712	34.321	37	4	4	3	3	3	5	4	4	4	4	4	1	1	1	4	4	3	4	4	4	4	4	4	4	4	3	4	4	3	4	4	4	4	4	4	4	4	3	56871000	59451000
CL3904.Contig8_All	Neutral ceramidase (Precursor) GN=CDase	4.046	Up	0.021798	CDase	49.7	75.164	259.33	84	22	3	1	1	0	2	0	0	1	1	2	28	23	25	2	6	3	11	4	7	7	8	7	21	22	21	0	1	0	2	0	2	1	1	1	3	3	3	0	3679300
CL3930.Contig3_All	Hemolymph lipopolysaccharide-binding protein (Precursor)	3.192	Up	1.75385e-05	---	29.8	32.474	6.4031	21	7	1	2	1	1	2	2	1	2	2	2	2	2	2	3	6	5	7	7	7	5	6	5	7	7	7	1	1	1	1	1	1	1	1	1	1	1	1	0	7527900
CL3930.Contig4_All	Hemolymph lipopolysaccharide-binding protein (Precursor)	2.622	Up	1.87708e-05	---	41.6	33.192	94.225	66	10	4	1	1	2	9	7	8	2	2	3	11	11	9	5	8	7	10	9	10	7	8	8	10	9	10	3	3	3	4	3	4	3	3	4	4	3	4	116870000	116470000
CL3977.Contig2_All	Hydroxyacid oxidase GN=haox	0.427	Down	0.00138068	haox	56.7	38.089	20.526	37	15	2	4	4	4	3	3	3	3	3	3	3	2	2	13	14	14	13	11	15	13	13	13	13	12	12	2	2	2	2	2	2	2	2	2	2	2	2	50745000	57428000
CL3977.Contig5_All	Hydroxyacid oxidase GN=haox	0.452	Down	5.8609e-07	haox	57.6	38.114	153.94	163	16	3	20	20	17	16	16	15	9	10	11	8	9	12	13	15	14	14	10	16	12	12	12	13	12	12	2	3	2	3	1	3	1	1	1	2	2	2	655940000	631770000
CL3980.Contig5_All	Sodium/chloride cotransporter 3 GN=kcc-3	3.94	Up	0.000159604	kcc-3	12.1	39.552	6.8578	23	4	4	1	1	0	2	2	2	5	5	2	1	1	1	2	2	2	3	2	3	3	3	4	3	3	3	2	2	2	3	2	3	3	3	4	3	3	3	34668000	35450000
CL3994.Contig2_All	Uncharacterized protein C05D11.1 GN=C05D11.1	2.242	Up	0.00050095	C05D11.1	24.1	110.07	54.961	78	20	20	1	2	1	10	14	11	3	2	3	11	11	9	10	14	13	17	17	17	16	18	16	19	16	18	10	14	13	17	17	17	16	18	16	19	16	18	47294000	58811000
CL40.Contig7_All	Probable cubilin (Precursor) GN=ZC116.3	2.113	Up	0.00010035	ZC116.3	7.8	89.192	7.5753	17	5	5	0	0	0	1	3	3	2	3	2	0	2	1	5	5	4	5	4	5	5	5	5	4	4	4	5	5	4	5	4	5	5	5	5	4	4	4	14419000	15284000
CL4010.Contig4_All	unnamed protein product [Bombyx mori]	0.499	Down	0.039779	---	20.8	11.476	3.4475	4	2	2	1	1	2	0	0	0	0	0	0	0	0	0	2	2	2	1	1	2	2	2	1	0	0	0	2	2	2	1	1	2	2	2	1	0	0	0	16907000	18355000
CL4046.Contig2_All	"Trypsin, alkaline C (Precursor)"	2.443	Up	7.9974e-05	---	43.7	24.499	41.884	27	6	0	1	2	1	4	3	4	4	4	4	0	0	0	6	6	6	6	6	6	6	6	6	1	1	1	0	0	0	0	0	0	0	0	0	0	0	0	33198000	36203000
CL4102.Contig2_All	Cytochrome P450 6B7 GN=CYP6B7	0.451	Down	2.5763e-06	CYP6B7	39.8	48.185	78.952	130	17	3	9	9	8	17	18	20	7	7	5	12	9	9	13	12	14	15	14	16	13	11	9	15	15	12	3	3	3	3	3	3	3	3	1	3	3	3	314430000	311420000
CL4175.Contig5_All	Proclotting enzyme heavy chain (Precursor)	15.071	Up	4.0111e-07	---	85.2	26.981	323.31	106	14	14	0	1	1	0	0	0	10	10	12	24	25	23	6	9	7	5	3	5	12	13	13	14	14	13	6	9	7	5	3	5	12	13	13	14	14	13	20906000	24520000
CL4261.Contig1_All	Endocuticle structural glycoprotein SgAbd-2	4.147	Up	1.63168e-05	---	31.8	21.815	79.582	33	6	6	3	3	2	1	1	1	3	3	2	4	5	5	5	5	5	3	3	5	5	6	5	6	6	6	5	5	5	3	3	5	5	6	5	6	6	6	51246000	48861000
CL4358.Contig1_All	Venom serine carboxypeptidase (Precursor)	2.787	Up	0.00143989	---	29.6	44.282	42.072	46	8	8	5	4	5	0	0	0	8	7	11	2	2	2	8	8	7	1	1	2	8	8	8	5	2	3	8	8	7	1	1	2	8	8	8	5	2	3	64442000	46217000
CL4359.Contig1_All	OCIA domain-containing protein 1 GN=asrij	0.44	Down	0.0111555	asrij	32.3	20.717	11.456	39	5	5	3	3	4	3	4	4	3	4	2	3	3	3	3	3	4	4	4	4	3	3	3	4	5	5	3	3	4	4	4	4	3	3	3	4	5	5	180040000	199320000
CL4440.Contig7_All	PREDICTED: serine/arginine repetitive matrix protein 1-like [Bombyx mori]	0.406	Down	0.037538	---	40	8.8482	1.3866	7	2	2	2	0	1	1	1	0	0	1	1	0	0	0	2	2	2	2	1	2	2	1	2	1	1	1	2	2	2	2	1	2	2	1	2	1	1	1	244610000	134370000
CL4464.Contig1_All	DNA damage-binding protein 1 GN=pic	2.148	Up	0.0091407	pic	12.8	121.94	28.391	20	12	12	0	0	0	5	6	3	3	0	3	0	0	0	7	10	8	10	11	8	9	8	9	3	6	3	7	10	8	10	11	8	9	8	9	3	6	3	17950000	12581000
CL453.Contig2_All	"Putative fatty acyl-CoA reductase CG8306 {ECO:0000250|UniProtKB:Q922J9, ECO:0000312|EMBL:AAF57977.2} GN=CG8306"	2.137	Up	0.00036212	CG8306	56.5	25.205	92.962	103	10	10	5	4	5	16	13	13	9	12	11	4	5	6	8	8	9	10	9	10	9	9	9	9	9	9	8	8	9	10	9	10	9	9	9	9	9	9	146830000	133080000
CL4593.Contig2_All	Facilitated trehalose transporter Tret1-2 homolog {ECO:0000250|UniProtKB:Q8MKK4}	0.233	Down	0.004462	---	8.6	46.9	22.311	19	3	3	2	2	3	2	2	2	2	2	2	0	0	0	3	3	3	3	3	3	3	3	3	0	0	0	3	3	3	3	3	3	3	3	3	0	0	0	67374000	92467000
CL4640.Contig4_All	Ecdysone 20-monooxygenase (Precursor) GN=shd	0.314	Down	0.0492	shd	16.3	28.291	7.5974	5	3	3	0	3	2	0	0	0	0	0	0	0	0	0	2	3	2	2	1	2	1	2	2	2	1	1	2	3	2	2	1	2	1	2	2	2	1	1	3211500	7055900
CL4694.Contig4_All	uncharacterized protein LOC100862793 precursor [Bombyx mori]	4.699	Up	0.0179397	---	40.9	29.131	269.19	49	8	8	1	1	2	0	0	0	3	2	2	11	13	14	3	2	3	1	0	0	5	6	5	7	8	8	3	2	3	1	0	0	5	6	5	7	8	8	27853000	14556000
CL4794.Contig3_All	GTP cyclohydrolase 1 GN=Pu	0.345	Down	2.4734e-05	Pu	50.8	22.251	47.698	100	10	9	15	12	13	11	12	12	7	9	8	1	0	0	10	10	10	9	9	9	9	9	9	4	4	2	9	9	9	8	8	8	8	8	8	3	3	1	1304800000	1284800000
CL4798.Contig1_All	Probable cytochrome P450 6g2 GN=Cyp6g2	0.368	Down	1.90992e-05	Cyp6g2	38.4	38.375	279.18	89	12	12	10	8	8	12	8	11	7	8	7	4	3	3	10	9	8	8	8	10	8	8	9	8	7	8	10	9	8	8	8	10	8	8	9	8	7	8	805150000	834220000
CL4937.Contig5_All	PREDICTED: interferon regulatory factor 2-binding protein-like A-like [Bombyx mori]	0.28	Down	0.0195584	---	34.2	24.561	11.44	27	6	6	3	3	4	2	2	2	2	0	2	3	2	2	6	5	6	4	3	5	5	4	5	4	6	4	6	5	6	4	3	5	5	4	5	4	6	4	28313000	25998000
CL5053.Contig2_All	Putative inorganic phosphate cotransporter GN=Picot	0.307	Down	1.5982e-05	Picot	16.6	37.068	45.534	26	4	4	4	4	3	2	3	3	1	1	2	1	1	1	4	4	4	4	3	4	4	3	4	3	3	3	4	4	4	4	3	4	4	3	4	3	3	3	101600000	100430000
CL5084.Contig2_All	Globin CTT-Z (Precursor) GN=CTT-Z	0.283	Down	2.4668e-07	CTT-Z	56.6	20.06	98.557	84	9	1	7	9	8	8	7	5	7	6	5	6	9	7	7	9	9	8	8	8	9	9	9	9	9	9	1	1	1	1	1	1	1	1	1	1	1	1	1160900000	1216400000
CL5147.Contig3_All	Probable protein phosphatase 2C T23F11.1 GN=ppm-2	2.066	Up	0.009844	ppm-2	26.6	31.536	6.2281	15	4	4	0	0	0	2	2	2	1	0	1	1	3	3	1	3	3	4	3	4	4	3	4	3	4	4	1	3	3	4	3	4	4	3	4	3	4	4	0	8281200
CL5236.Contig2_All	hypothetical protein KGM_15350 [Danaus plexippus]	0.487	Down	7.7895e-05	---	36.6	11.591	18.681	37	5	5	3	4	2	3	2	2	3	2	2	5	5	4	5	5	5	5	5	4	5	4	5	5	5	4	5	5	5	5	5	4	5	4	5	5	5	4	111000000	106950000
CL527.Contig3_All	Putative UDP-glucuronosyltransferase ugt-47 (Precursor) GN=ugt-47	0.453	Down	0.00147851	ugt-47	59.9	17.493	30.654	37	6	6	5	3	3	3	5	4	3	2	3	2	2	2	5	5	5	5	5	5	3	3	3	5	4	4	5	5	5	5	5	5	3	3	3	5	4	4	105450000	92417000
CL532.Contig1_All	Putative UDP-glucuronosyltransferase ugt-50 (Precursor) GN=ugt-50	0.375	Down	2.1939e-05	ugt-50	53.5	15.219	132.33	87	8	3	7	8	8	9	7	8	5	6	6	8	8	7	7	7	7	8	8	8	6	7	7	8	8	8	2	2	2	3	3	3	1	2	2	3	3	3	1363100000	1247900000
CL5411.Contig5_All	Hemocytin (Precursor)	2.318	Up	0.00037562	---	14.1	208.94	96.353	73	22	22	1	1	0	16	16	16	3	5	6	3	3	3	7	7	9	19	18	21	10	11	14	13	12	11	7	7	9	19	18	21	10	11	14	13	12	11	37554000	37789000
CL5423.Contig3_All	Coatomer subunit epsilon GN=cope	0.371	Down	0.000119511	cope	64.6	33.248	3.6669	17	13	1	2	2	2	2	2	2	2	2	1	0	0	0	12	13	13	13	13	12	13	13	13	12	11	12	1	1	1	1	1	1	1	1	1	1	1	1	40957000	41622000
CL5446.Contig3_All	PREDICTED: sulfotransferase 1C4-like [Bombyx mori]	5.102	Up	4.5588e-06	---	51.2	40.132	127.22	74	17	2	3	2	1	6	7	7	13	14	15	2	2	2	11	13	10	13	13	15	16	17	15	11	14	14	2	1	1	2	2	2	2	2	2	0	0	1	61726000	68025000
CL5483.Contig4_All	Cytochrome P450 6B6 GN=CYP6B6	0.339	Down	0.00129602	CYP6B6	11.1	36.257	29.599	16	2	2	1	1	1	3	3	2	0	0	0	1	2	2	2	2	2	2	2	2	1	2	2	2	2	2	2	2	2	2	2	2	1	2	2	2	2	2	9608200	11825000
CL5483.Contig5_All	Cytochrome P450 6B4 GN=CYP6B4	0.346	Down	5.9434e-05	CYP6B4	29.3	25.308	10.281	41	6	6	7	6	5	4	3	4	3	1	2	3	2	1	6	6	6	5	4	5	5	6	5	5	3	4	6	6	6	5	4	5	5	6	5	5	3	4	77696000	72911000
CL5528.Contig5_All	dsRNase [Mamestra configurata]	0.359	Down	0.00172028	---	51.1	47.41	216.17	156	18	5	21	21	19	15	18	19	14	13	16	0	0	0	18	18	17	17	16	17	18	18	18	2	2	3	5	5	5	5	4	5	5	5	5	1	1	1	1092200000	749290000
CL5567.Contig3_All	Maternal protein tudor GN=tud	2.257	Up	4.1373e-05	tud	7	200.11	27.063	14	7	7	1	0	0	2	2	1	4	2	2	0	0	0	4	5	4	4	5	4	5	7	7	1	1	0	4	5	4	4	5	4	5	7	7	1	1	0	26734000	23655000
CL5614.Contig2_All	Niemann-Pick type C2 protein Npc2-t01 [Helicoverpa armigera]	0.336	Down	0.00100227	---	16	15.915	6.3876	16	2	2	1	3	3	2	1	1	3	1	1	0	0	0	2	2	2	2	1	2	2	2	2	0	1	0	2	2	2	2	1	2	2	2	2	0	1	0	92231000	116170000
CL5678.Contig1_All	Vitellin heavy chain (Precursor) GN=VG	2.987	Up	4.6364e-06	VG	46.6	90.811	195.8	169	30	30	6	7	8	6	5	6	19	20	21	24	22	25	14	19	17	17	15	17	27	27	26	29	29	28	14	19	17	17	15	17	27	27	26	29	29	28	429330000	412450000
CL5678.Contig3_All	Vitellin heavy chain (Precursor) GN=VG	2.61	Up	0.000115508	VG	26.3	73.948	73.129	48	13	13	1	1	1	3	2	3	9	10	8	4	2	4	8	9	9	12	6	12	11	12	13	12	10	11	8	9	9	12	6	12	11	12	13	12	10	11	202280000	175390000
CL569.Contig2_All	Cytochrome P450 6B4 GN=CYP6B4	0.27	Down	0.0064592	CYP6B4	18.6	46.57	19.09	34	5	2	3	4	2	3	5	4	1	2	0	2	2	6	4	2	4	5	3	5	4	3	2	4	4	5	2	1	2	2	1	2	2	2	1	1	1	2	86413000	57065000
CL5735.Contig1_All	Glutathione S-transferase 1 GN=Gst1	0.388	Down	3.8427e-05	Gst1	50.7	22.303	18.276	46	10	4	5	5	5	3	1	3	5	4	4	3	4	4	10	10	10	10	10	10	10	10	10	10	10	10	4	4	4	4	4	4	4	4	4	4	4	4	1673800000	1660900000
CL5742.Contig5_All	microsomal glutathione S-transferase 1-3 [Spodoptera litura]	0.337	Down	2.4828e-05	---	25.3	16.538	10.638	37	4	4	4	5	5	2	2	2	2	2	2	2	4	5	4	4	4	4	4	4	4	4	4	4	4	4	4	4	4	4	4	4	4	4	4	4	4	4	590980000	661580000
CL5745.Contig1_All	ecdysteroid 22-kinase [Danaus plexippus]	0.456	Down	3.6121e-06	---	48.3	41.582	74.494	78	13	9	11	13	10	11	11	10	2	3	3	1	1	2	10	11	11	11	10	12	10	10	10	10	11	10	8	8	8	9	7	9	9	9	9	6	9	7	146950000	151320000
CL5854.Contig2_All	PREDICTED: uncharacterized protein LOC101743105 [Bombyx mori]	3.493	Up	2.2857e-06	---	13.2	52.332	14.852	22	5	5	1	1	1	5	3	4	2	3	2	0	0	0	4	4	4	5	5	5	4	4	4	4	4	5	4	4	4	5	5	5	4	4	4	4	4	5	3991600	4032100
CL5858.Contig5_All	Collagenase (Precursor)	2.016	Up	0.0128602	---	65.5	26.751	62.204	24	10	3	2	2	2	3	3	2	3	3	4	0	0	0	10	10	10	10	10	9	10	10	10	7	5	6	3	3	3	3	3	2	3	3	3	0	0	0	60573000	67450000
CL597.Contig5_All	TPPP family protein CG45057 GN=CG45057	0.37	Down	0.035199	CG45057	62.4	21.779	6.2051	17	14	2	1	0	2	1	2	2	0	0	0	3	3	3	14	13	14	13	13	14	14	13	14	14	14	14	2	2	2	2	2	2	2	2	2	2	2	2	58230000	69986000
CL60.Contig3_All	Dehydrogenase/reductase SDR family member 4 {ECO:0000250|UniProtKB:Q9BTZ2}	0.232	Down	0.000102962	---	51	26.643	33.128	50	9	7	7	8	8	6	8	6	2	3	1	1	0	0	8	8	8	8	9	8	5	6	6	4	5	4	7	7	7	7	7	7	4	5	5	3	4	3	205900000	224430000
CL6003.Contig3_All	Organic cation transporter protein GN=Orct	0.466	Down	0.00125932	Orct	8.1	35.383	53.976	19	2	2	2	3	3	1	2	2	2	2	2	0	0	0	2	2	2	1	1	1	1	1	1	0	1	1	2	2	2	1	1	1	1	1	1	0	1	1	17750000	16232000
CL6077.Contig2_All	GILT-like protein C02D5.2 GN=C02D5.2	3.467	Up	0.0097002	C02D5.2	23.8	21.116	15.234	17	3	3	1	1	1	0	0	0	4	4	4	0	1	1	1	2	1	1	1	1	3	3	3	1	1	1	1	2	1	1	1	1	3	3	3	1	1	1	18305000	8741900
CL6101.Contig3_All	Lazarillo protein (Precursor)	3.749	Up	0.0145171	---	25.7	12.55	4.0158	13	3	3	0	0	0	2	1	2	1	2	2	1	1	1	3	2	3	3	3	3	3	3	3	3	2	3	3	2	3	3	3	3	3	3	3	3	2	3	6309900	0
CL6122.Contig2_All	PREDICTED: protein split ends-like [Bombyx mori]	5.107	Up	6.1737e-05	---	33.4	40.371	48.204	25	8	8	0	0	0	3	2	3	5	7	5	0	0	0	3	3	4	5	2	6	7	7	7	5	3	2	3	3	4	5	2	6	7	7	7	5	3	2	11663000	11630000
CL633.Contig1_All	Laminin subunit gamma-1 (Precursor) GN=LanB2	2.505	Up	0.0021614	LanB2	23.4	179.99	161.6	59	26	26	1	1	1	16	16	18	2	2	2	0	0	0	6	8	6	22	18	24	11	14	14	3	2	2	6	8	6	22	18	24	11	14	14	3	2	2	41583000	44541000
CL6368.Contig2_All	Lipid storage droplets surface-binding protein 2	0.349	Down	3.7278e-06	---	45.4	32.219	65.952	152	12	1	18	18	18	12	12	12	11	12	12	9	10	8	11	11	10	12	11	12	11	12	12	10	11	10	1	1	1	1	1	1	1	1	1	1	1	1	1034500000	1104400000
CL637.Contig1_All	Putative UDP-glucuronosyltransferase ugt-50 (Precursor) GN=ugt-50	0.366	Down	8.2152e-05	ugt-50	79.6	23.423	322.83	174	13	8	12	13	15	18	18	16	10	10	13	16	15	18	11	10	11	12	12	11	10	10	11	11	10	10	7	7	8	8	8	7	7	7	8	7	7	7	2372600000	2375000000
CL637.Contig2_All	Putative UDP-glucuronosyltransferase ugt-46 (Precursor) GN=ugt-46	0.241	Down	0.025056	ugt-46	89.8	14.21	25.074	11	7	2	3	2	2	1	1	1	0	1	0	0	0	0	6	5	5	6	5	6	5	5	4	6	5	5	2	2	2	2	1	2	2	2	1	2	2	2	280920000	129360000
CL6392.Contig5_All	Protein I&apos;m not dead yet GN=Indy	0.359	Down	0.000117972	Indy	8.1	55.124	35.317	22	3	3	3	3	2	2	3	3	0	1	0	2	2	1	2	2	2	3	2	3	1	1	1	3	2	3	2	2	2	3	2	3	1	1	1	3	2	3	22049000	20829000
CL6425.Contig3_All	Aquaporin GN=Drip	0.376	Down	1.68169e-05	Drip	41.2	8.6259	21.783	21	3	3	2	2	2	2	2	1	1	1	1	3	2	2	3	3	3	2	2	2	3	3	3	2	2	2	3	3	3	2	2	2	3	3	3	2	2	2	43576000	42683000
CL6569.Contig1_All	"Beta-1,3-glucan-binding protein (Precursor)"	3.689	Up	0.0025773	---	43.5	54.767	140.5	86	19	19	1	1	1	0	0	0	3	3	5	24	22	26	8	8	8	2	2	5	14	12	12	19	19	19	8	8	8	2	2	5	14	12	12	19	19	19	24670000	21233000
CL6581.Contig8_All	Carboxypeptidase B	12.781	Up	0.0049839	---	53.3	32.491	51.039	103	14	14	2	3	3	0	0	0	17	17	17	15	14	15	9	10	10	2	1	1	14	14	14	12	13	13	9	10	10	2	1	1	14	14	14	12	13	13	60054000	58320000
CL6685.Contig5_All	Structural maintenance of chromosome protein 3 GN=smc3	3.449	Up	0.0142208	smc3	5.8	139.02	26.396	18	5	5	1	1	1	3	2	3	3	3	1	0	0	0	2	3	2	5	3	4	4	4	3	4	4	3	2	3	2	5	3	4	4	4	3	4	4	3	6183400	6049400
CL6838.Contig4_All	PREDICTED: retinaldehyde-binding protein 1-like isoform X1 [Bombyx mori]	9.412	Up	0.000184511	---	35.7	40.5	20.518	29	11	11	0	0	0	1	0	2	8	10	8	0	0	0	2	5	4	7	6	9	10	10	11	6	4	6	2	5	4	7	6	9	10	10	11	6	4	6	27260000	15339000
CL6955.Contig1_All	microsomal glutathione S-transferase 1-1 [Spodoptera litura]	0.321	Down	9.7568e-07	---	16	16.776	10.631	23	3	3	2	2	2	2	3	2	2	2	2	1	1	2	3	3	3	2	3	3	2	2	2	2	2	2	3	3	3	2	3	3	2	2	2	2	2	2	277530000	265680000
CL700.Contig2_All	Molybdenum cofactor sulfurase {ECO:0000255|HAMAP-Rule:MF_03050}	0.498	Down	1.1252e-06	---	73	28.696	164.09	158	15	15	14	14	15	13	13	14	8	10	12	16	13	16	15	14	14	14	13	13	12	13	14	14	14	14	15	14	14	14	13	13	12	13	14	14	14	14	825210000	796420000
CL7013.Contig2_All	uncharacterized protein LOC100327241 [Bombyx mori]	47.348	Up	5.6979e-05	---	63.1	23.068	46.516	34	10	10	1	1	1	1	1	1	7	8	7	1	2	3	3	3	3	4	3	3	10	10	10	5	4	8	3	3	3	4	3	3	10	10	10	5	4	8	6863100	4906800
CL706.Contig2_All	PREDICTED: probable chitinase 3-like isoform X1 [Bombyx mori]	2.153	Up	4.4991e-05	---	50	28.661	95.706	68	9	9	3	5	4	3	4	4	6	6	8	8	9	8	9	9	9	8	6	7	9	9	9	9	9	9	9	9	9	8	6	7	9	9	9	9	9	9	130980000	116520000
CL7081.Contig13_All	PREDICTED: PDZ and LIM domain protein 3-like isoform X2 [Bombyx mori]	0.452	Down	4.1905e-06	---	79.1	35.793	31.146	17	23	2	2	2	2	1	2	1	0	1	1	2	1	2	18	18	17	19	16	19	15	16	16	21	21	20	2	2	2	2	2	2	2	2	2	2	2	2	84822000	83420000
CL7094.Contig3_All	Angiotensin-converting enzyme (Precursor) GN=Ance	2.008	Up	5.637e-05	Ance	64.8	73.368	323.31	182	30	30	10	9	11	8	11	10	17	22	23	21	19	21	24	23	26	24	19	25	26	27	27	29	29	30	24	23	26	24	19	25	26	27	27	29	29	30	320360000	349010000
CL7107.Contig2_All	L-xylulose reductase {ECO:0000250|UniProtKB:Q7Z4W1}	0.435	Down	0.0038764	---	38.7	23.957	17.422	22	9	4	3	2	3	3	1	1	1	3	2	1	1	1	8	8	7	9	7	8	8	9	8	6	8	7	3	3	2	4	3	3	3	4	3	3	4	2	102950000	101610000
CL7130.Contig1_All	"Trypsin, alkaline C (Precursor)"	0.235	Down	6.0937e-05	---	30.6	25.745	69.866	21	4	2	3	4	3	3	4	4	0	0	0	0	0	0	4	4	4	4	4	4	2	2	2	0	0	0	2	2	2	2	2	2	1	1	1	0	0	0	97749000	101790000
CL7158.Contig2_All	HMG176 [Helicoverpa armigera]	84.144	Up	0.00062278	---	60.9	12.499	17.25	37	6	6	1	1	1	1	1	1	10	11	10	0	0	0	3	3	2	4	2	4	6	6	6	1	0	0	3	3	2	4	2	4	6	6	6	1	0	0	8962700	10549000
CL7214.Contig5_All	Transmembrane GTPase Marf GN=Marf	2.49	Up	0.00148125	Marf	18.9	86.715	62.621	37	9	9	1	1	1	5	8	8	4	4	5	0	0	0	7	7	8	8	7	9	7	8	9	2	2	2	7	7	8	8	7	9	7	8	9	2	2	2	19992000	18167000
CL7312.Contig3_All	Ectin {ECO:0000303|PubMed:23765379} (Precursor; Fragment)	0.452	Down	0.000115784	---	31.7	18.17	10.752	14	3	3	3	2	2	2	1	2	0	1	0	0	1	0	3	3	3	3	2	3	3	3	3	1	1	1	3	3	3	3	2	3	3	3	3	1	1	1	40452000	39261000
CL7331.Contig2_All	Putative vacuolar protein sorting-associated protein 13A GN=vps13A	2.542	Up	0.0041764	vps13A	7.2	211.36	24.4	22	11	11	0	0	0	4	6	5	4	2	1	0	0	0	4	4	3	8	10	9	8	7	7	4	3	3	4	4	3	8	10	9	8	7	7	4	3	3	9756900	9579300
CL7520.Contig2_All	Glutathione S-transferase 1 GN=GST1	0.447	Down	0.0026022	GST1	64	18.676	23.303	27	10	4	4	3	3	2	2	3	1	1	2	2	2	2	9	9	10	10	8	8	10	9	8	8	8	8	3	3	4	4	2	2	4	3	2	2	2	2	94535000	111600000
CL7520.Contig3_All	Glutathione S-transferase 1 GN=GST1	0.373	Down	0.020904	GST1	54.7	8.6926	26.615	14	2	2	2	1	2	2	3	2	1	0	1	0	0	0	2	2	2	2	2	2	2	2	2	2	2	2	2	2	2	2	2	2	2	2	2	2	2	2	383750000	190330000
CL7548.Contig1_All	Cuticle protein 19	4.124	Up	1.61189e-05	---	48.8	13.879	156.8	61	5	5	4	4	3	6	6	6	7	7	7	4	3	4	5	5	5	5	5	5	5	5	5	5	5	5	5	5	5	5	5	5	5	5	5	5	5	5	490350000	542010000
CL7581.Contig4_All	Acyl-CoA Delta(11) desaturase GN=D11DS	0.49	Down	0.000116814	D11DS	34.5	35.056	46.692	78	8	7	6	7	7	9	9	8	5	7	4	5	5	6	7	8	6	8	8	8	8	8	7	8	7	4	6	7	5	7	7	7	7	7	6	7	6	3	566840000	521540000
CL7723.Contig1_All	Aldo-keto reductase AKR2E4 GN=akr2e	0.458	Down	0.00137711	akr2e	32.3	32.974	12.907	27	7	7	2	5	5	3	3	2	1	2	1	0	1	2	7	7	7	6	3	6	6	6	6	3	5	4	7	7	7	6	3	6	6	6	6	3	5	4	67749000	72654000
CL7835.Contig2_All	Probable chitinase 2 (Precursor)	772.75	Up	4.8601e-06	---	69.9	60.905	323.31	226	34	34	1	1	0	0	2	0	37	39	36	36	36	38	6	5	9	7	8	8	31	32	33	33	33	33	6	5	9	7	8	8	31	32	33	33	33	33	3081600	2328600
CL7869.Contig2_All	Fibrohexamerin (Precursor) GN=P25	0.274	Down	3.7706e-06	P25	42.2	22.979	27.351	46	8	8	6	6	8	0	0	0	3	3	4	6	5	5	8	8	8	0	1	0	6	6	7	7	7	7	8	8	8	0	1	0	6	6	7	7	7	7	252230000	231390000
CL7929.Contig4_All	Nuclear hormone receptor FTZ-F1 GN=FTZ-F1	3.547	Up	0.0037979	FTZ-F1	8.5	55.026	4.5065	5	3	3	0	0	0	0	0	0	2	1	2	0	0	0	3	3	3	3	3	3	3	3	3	2	1	2	3	3	3	3	3	3	3	3	3	2	1	2	6769500	6902600
CL8017.Contig3_All	Zinc carboxypeptidase (Fragment)	0.446	Down	0.000115921	---	36	33.462	142.06	71	8	8	9	10	10	10	10	10	3	5	4	0	0	0	7	8	7	7	7	7	7	7	7	0	1	0	7	8	7	7	7	7	7	7	7	0	1	0	196040000	226930000
CL8024.Contig1_All	Cytochrome P450 6B4 GN=CYP6B4	0.307	Down	3.9879e-05	CYP6B4	39.5	49.045	48.645	90	14	5	14	14	12	10	11	12	6	5	4	1	1	0	13	14	14	14	11	14	9	10	9	6	5	3	5	5	5	5	5	5	5	5	5	4	3	3	319700000	367070000
CL8024.Contig3_All	Cytochrome P450 6B4 GN=CYP6B4	0.391	Down	0.0082584	CYP6B4	78.6	19.555	59.719	28	10	0	2	3	3	6	6	5	1	1	1	0	0	0	9	9	9	10	7	10	4	5	4	2	3	0	0	0	0	0	0	0	0	0	0	0	0	0	78242000	117130000
CL8065.Contig5_All	WW domain-containing oxidoreductase GN=Wwox	6.131	Up	0.00026348	Wwox	13.1	29.179	7.5972	13	3	3	1	1	1	1	1	1	3	2	2	0	0	0	2	2	3	3	2	2	3	2	2	1	1	1	2	2	3	3	2	2	3	2	2	1	1	1	4313600	4304600
CL8242.Contig2_All	Eukaryotic translation initiation factor 3 subunit C {ECO:0000255|HAMAP-Rule:MF_03002}	2.132	Up	0.0022552	---	37.1	65.181	89.678	88	18	18	5	5	5	13	11	14	11	14	10	0	0	0	14	14	15	16	13	16	15	16	16	7	5	5	14	14	15	16	13	16	15	16	16	7	5	5	95876000	97210000
CL8247.Contig2_All	hypothetical protein KGM_18593 [Danaus plexippus]	3.405	Up	0.00191932	---	15.7	62.436	19.203	29	6	6	1	1	1	0	2	1	2	2	2	6	4	7	3	4	2	4	1	4	6	4	5	6	6	6	3	4	2	4	1	4	6	4	5	6	6	6	8492500	13862000
CL8486.Contig1_All	S-methyl-5&apos;-thioadenosine phosphorylase {ECO:0000255|HAMAP-Rule:MF_03155} GN=AGAP005129	2.059	Up	0.0022415	AGAP005129	82	29.419	20.705	22	16	2	1	1	1	0	2	2	3	2	3	2	3	2	15	16	16	14	14	16	15	13	16	14	15	16	2	2	2	2	1	2	2	2	2	2	2	2	9066200	10949000
CL8571.Contig1_All	fructosidase [Helicoverpa armigera]	0.116	Down	0.0002031	---	7.3	38.582	6.0609	27	3	2	4	3	4	3	3	4	1	1	1	1	1	1	3	3	3	3	3	3	2	3	2	2	2	2	2	2	2	2	2	2	2	2	2	2	2	2	121690000	101960000
CL8736.Contig2_All	Membrane alanyl aminopeptidase (Precursor; Fragment)	0.438	Down	8.4596e-05	---	21.5	99.777	66.607	62	15	15	7	9	7	9	9	9	4	3	5	0	0	0	13	13	12	14	12	15	10	10	11	6	5	4	13	13	12	14	12	15	10	10	11	6	5	4	147500000	164240000
CL8801.Contig2_All	PREDICTED: uncharacterized protein LOC101744039 [Bombyx mori]	29.262	Up	0.0025168	---	34.1	81.561	178.13	70	16	16	3	2	3	0	0	0	16	18	19	2	4	3	7	8	8	2	2	2	16	15	16	5	6	7	7	8	8	2	2	2	16	15	16	5	6	7	35446000	35439000
CL8811.Contig1_All	Arylphorin subunit alpha (Precursor)	13.708	Up	1.8051e-07	---	75.6	52.212	323.31	325	37	19	3	2	5	20	18	16	19	21	18	67	70	66	19	23	20	32	30	31	28	29	31	36	37	37	7	10	8	15	15	14	13	15	15	18	19	19	175170000	166500000
CL8811.Contig2_All	Arylphorin subunit beta (Precursor)	12.143	Up	1.7265e-07	---	71.8	63.246	323.31	180	43	8	3	3	3	7	7	8	8	9	8	39	44	41	21	25	23	37	33	36	32	33	34	43	43	43	4	5	4	5	5	5	6	7	7	8	8	8	70056000	68653000
CL8811.Contig3_All	Arylphorin subunit alpha (Precursor)	15.448	Up	0.0042164	---	77.6	79.464	323.31	867	60	22	5	4	7	63	59	59	40	41	35	176	193	185	30	30	31	56	51	54	48	47	48	60	60	60	10	7	9	21	20	20	19	18	18	22	22	22	666730000	502350000
CL8811.Contig4_All	Arylphorin subunit alpha (Precursor)	13.189	Up	3.4355e-07	---	72.9	28.299	323.31	93	21	18	2	3	2	7	5	5	5	9	7	18	16	14	16	16	17	17	18	18	19	19	20	21	20	20	13	13	14	14	15	15	16	16	17	18	17	17	228360000	198570000
CL895.Contig3_All	Dosage compensation regulator GN=mle	2.659	Up	0.0078598	mle	8.2	54	13.85	23	3	3	1	0	1	3	3	3	3	2	4	1	1	1	3	2	2	3	2	2	3	2	3	2	3	1	3	2	2	3	2	2	3	2	3	2	3	1	1521400	1546800
CL9007.Contig1_All	Chymotrypsin BI (Precursor)	0.45	Down	4.7556e-07	---	41	22.583	83.66	34	6	2	6	6	8	0	1	0	5	5	3	0	0	0	6	6	6	6	5	5	6	6	5	1	1	1	2	2	2	2	2	2	2	2	2	0	0	0	337800000	338940000
CL9045.Contig2_All	Fatty acid-binding protein 2 GN=MFB2	0.47	Down	1.51135e-05	MFB2	58	12.52	27.898	74	7	5	8	9	8	7	9	6	5	6	4	4	4	4	7	7	7	7	7	6	7	7	6	6	6	5	5	5	5	5	5	4	5	5	4	5	5	4	1498200000	1390700000
CL9122.Contig2_All	Beta-ureidopropionase GN=pyd3	2.692	Up	1.573e-07	pyd3	64.1	33.692	323.31	206	17	17	13	10	12	18	17	23	19	17	18	19	21	19	15	16	16	17	16	17	17	17	17	17	17	17	15	16	16	17	16	17	17	17	17	17	17	17	778430000	765920000
CL9131.Contig1_All	Hemolymph lipopolysaccharide-binding protein (Precursor)	0.383	Down	0.00021759	---	14.3	34.287	29.6	26	3	1	2	3	2	3	5	3	1	1	1	2	1	2	3	3	3	3	3	3	3	2	2	3	2	2	1	1	1	1	1	1	1	0	1	1	1	1	13629000	16933000
CL9277.Contig1_All	Ubiquitin carboxyl-terminal hydrolase 7 GN=Usp7	2.365	Up	3.9558e-05	Usp7	41.3	117.82	143.73	187	34	9	5	5	6	25	26	32	19	23	21	6	11	8	20	26	26	32	27	34	30	29	30	26	26	26	4	7	7	9	7	9	8	8	7	7	8	8	125140000	108380000
CL942.Contig5_All	Probable dual specificity protein phosphatase DDB_G0281963 GN=DDB_G0281963	0.372	Down	0.030243	DDB_G0281963	29.5	15.561	12.414	12	3	3	2	2	1	2	2	2	0	0	0	1	0	0	3	3	2	3	2	3	2	2	2	2	1	1	3	3	2	3	2	3	2	2	2	2	1	1	20155000	18992000
CL9461.Contig2_All	Ejaculatory bulb-specific protein 3 (Precursor) GN=PebIII	0.374	Down	0.0088824	PebIII	50	14.468	35.091	68	8	8	7	6	6	3	3	3	5	4	5	8	8	10	6	8	7	7	7	8	7	7	6	8	8	8	6	8	7	7	7	8	7	7	6	8	8	8	1253300000	1654900000
CL947.Contig9_All	Ornithine decarboxylase 1 GN=Odc1	0.347	Down	0.00020498	Odc1	25.4	38.746	17.981	21	6	1	1	3	2	6	4	4	0	0	1	0	0	0	5	5	5	6	5	5	5	3	3	0	0	0	1	1	1	1	1	1	1	0	0	0	0	0	20717000	22894000
CL9496.Contig1_All	Putative UDP-glucuronosyltransferase ugt-50 (Precursor) GN=ugt-50	0.482	Down	0.00151888	ugt-50	27.5	11.306	15.461	57	3	3	5	5	4	4	4	4	4	4	6	5	6	6	3	3	3	3	2	3	3	3	3	3	3	3	3	3	3	3	2	3	3	3	3	3	3	3	123860000	168790000
CL9496.Contig3_All	Putative UDP-glucuronosyltransferase ugt-50 (Precursor) GN=ugt-50	0.462	Down	0.022355	ugt-50	27.2	11.37	24.517	39	3	3	4	5	4	4	2	4	2	2	3	2	4	3	3	3	3	3	3	3	2	3	3	3	3	3	3	3	3	3	3	3	2	3	3	3	3	3	115010000	119280000
CL9645.Contig2_All	Putative glucosylceramidase 3 (Precursor) GN=gba-3	4.079	Up	1.8908e-06	gba-3	15.7	49.592	34.434	36	5	5	0	0	0	4	5	5	4	4	3	3	4	4	2	3	3	4	4	4	4	3	4	5	5	3	2	3	3	4	4	4	4	3	4	5	5	3	10024000	11028000
CL9648.Contig5_All	PREDICTED: uncharacterized protein LOC101738136 [Bombyx mori]	0.361	Down	1.95556e-05	---	16	90.449	148.52	121	8	8	12	12	13	10	9	10	7	6	5	13	12	12	8	8	8	8	7	8	8	8	8	8	8	8	8	8	8	8	7	8	8	8	8	8	8	8	354800000	377430000
CL9691.Contig2_All	PREDICTED: uncharacterized protein LOC101745080 [Bombyx mori]	0.334	Down	2.7448e-06	---	6.1	90.337	13.693	20	4	4	4	4	2	3	3	3	0	0	0	0	0	1	4	4	4	4	4	4	3	3	3	2	2	2	4	4	4	4	4	4	3	3	3	2	2	2	23049000	21487000
CL9842.Contig1_All	Glutathione S-transferase 1 GN=Gst1	0.415	Down	2.2917e-06	Gst1	67.3	23.672	323.31	126	12	6	14	15	17	7	8	8	11	11	10	9	9	7	12	12	12	12	12	12	12	12	12	12	12	12	6	6	6	6	6	6	6	6	6	6	6	6	3993400000	4271500000
CL989.Contig10_All	Trypsin CFT-1 (Precursor)	0.38	Down	0.00037678	---	71.1	25.649	246.76	30	9	4	3	4	4	3	5	1	3	0	4	1	1	1	9	8	9	9	8	9	8	8	7	6	6	6	4	4	4	4	4	4	4	4	4	3	3	3	602420000	613280000
CL989.Contig5_All	Trypsin CFT-1 (Precursor)	0.437	Down	0.000137604	---	74.4	23.956	176.77	19	9	1	1	2	2	3	3	2	2	2	2	0	0	0	8	7	8	9	8	9	7	7	6	5	5	4	1	1	1	1	1	1	1	1	1	1	1	0	132060000	122870000
CL9898.Contig2_All	PREDICTED: uncharacterized protein LOC101740429 [Bombyx mori]	2.124	Up	0.041139	---	15.9	71.077	13.381	20	6	6	0	1	0	3	3	3	2	2	3	0	1	2	2	1	2	6	4	5	5	6	5	4	3	3	2	1	2	6	4	5	5	6	5	4	3	3	8942700	0
CL9913.Contig5_All	neutral lipase [Helicoverpa armigera]	0.298	Down	7.5314e-05	---	46.9	14.257	73.519	29	4	4	2	3	4	8	6	6	0	0	0	0	0	0	4	4	4	4	4	4	2	2	2	1	1	1	4	4	4	4	4	4	2	2	2	1	1	1	48316000	47598000
CL9953.Contig2_All	GILT-like protein C02D5.2 GN=C02D5.2	3.635	Up	2.4998e-05	C02D5.2	67.7	20.958	140.8	134	11	11	3	6	6	11	14	13	15	13	15	12	12	14	10	9	10	11	11	11	11	11	11	11	11	11	10	9	10	11	11	11	11	11	11	11	11	11	249930000	244730000
CL9973.Contig2_All	Circadian clock-controlled protein (Precursor) GN=anon-3B1.2	0.48	Down	0.032925	anon-3B1.2	23.2	28.071	9.35	14	4	4	1	1	2	2	1	1	0	0	0	2	2	2	4	4	4	4	3	4	2	4	3	4	4	4	4	4	4	4	3	4	2	4	3	4	4	4	28657000	27316000
CL9986.Contig1_All	60S ribosomal protein L35 GN=rpl-35	6.981	Up	0.00127884	rpl-35	18.1	13.807	2.5053	20	2	2	1	1	3	2	2	2	3	2	3	0	0	1	2	2	2	2	1	1	2	2	2	1	1	1	2	2	2	2	1	1	2	2	2	1	1	1	4001900	2751500
CL9997.Contig2_All	cellular retinaldehyde-binding protein [Bombyx mori]	3.735	Up	0.022984	---	73.2	8.4308	6.0503	13	4	4	0	0	0	3	1	1	4	1	3	0	0	0	2	2	2	4	3	4	4	4	4	1	2	2	2	2	2	4	3	4	4	4	4	1	2	2	0	15183000
Unigene10047_All	Circadian clock-controlled protein (Precursor) GN=anon-3B1.2	2.453	Up	2.3706e-06	anon-3B1.2	8.5	26.111	3.9168	11	2	2	0	0	0	1	1	1	1	1	1	1	2	2	2	2	2	2	2	2	2	2	2	2	2	2	2	2	2	2	2	2	2	2	2	2	2	2	4122000	3903900
Unigene11672_All	Niemann-Pick C1 protein homolog 1 (Precursor) GN=ncr-1	0.429	Down	0.000137107	ncr-1	11.8	133.56	68.716	46	12	12	5	5	4	8	8	9	2	2	3	0	0	0	9	9	10	10	10	11	5	9	8	0	1	0	9	9	10	10	10	11	5	9	8	0	1	0	68355000	68315000
Unigene11727_All	PREDICTED: putative uncharacterized protein DDB_G0271606-like [Bombyx mori]	97.548	Up	0.0067831	---	69.5	36.931	322.13	96	13	13	0	0	0	3	2	2	13	12	10	16	21	17	3	2	2	6	3	9	10	11	11	13	13	13	3	2	2	6	3	9	10	11	11	13	13	13	6604500	2041100
Unigene11782_All	simila to CG8927 [Papilio polytes]	4.499	Up	1.98791e-05	---	33.8	40.102	19.699	51	11	11	1	1	2	3	4	5	7	5	6	5	6	6	8	9	9	7	8	8	11	10	11	7	9	8	8	9	9	7	8	8	11	10	11	7	9	8	112260000	91690000
Unigene11936_All	Cuticle protein GN=Ccp84Ab	0.497	Down	0.000118092	Ccp84Ab	51.4	7.4178	261.58	24	3	3	2	2	2	2	2	2	2	2	1	2	3	2	3	3	3	3	3	3	3	3	3	3	3	3	3	3	3	3	3	3	3	3	3	3	3	3	396610000	371500000
Unigene12068_All	glucosidase II beta-subunit [Bombyx mori]	3.235	Up	4.6477e-06	---	17.3	21.378	33.922	28	4	4	0	0	1	4	5	5	4	5	4	0	0	0	3	3	3	4	4	4	4	4	4	3	2	3	3	3	3	4	4	4	4	4	4	3	2	3	16787000	18830000
Unigene12072_All	Probable protein disulfide-isomerase A6 (Precursor) GN=tag-320	0.281	Down	3.8277e-05	tag-320	66	26.616	187.68	178	14	8	14	13	13	17	15	18	13	13	16	14	17	15	13	13	13	14	14	14	14	14	14	14	14	14	7	7	7	8	8	8	8	8	8	8	8	8	1264900000	1289000000
Unigene12161_All	ecdysteroid 22-kinase [Danaus plexippus]	0.391	Down	0.004416	---	39.3	42.024	77.919	82	14	14	14	13	12	9	10	11	5	4	4	0	0	0	14	13	13	12	10	13	10	11	11	5	3	4	14	13	13	12	10	13	10	11	11	5	3	4	288870000	228460000
Unigene12289_All	PREDICTED: uncharacterized protein LOC101743675 [Bombyx mori]	0.292	Down	2.0833e-05	---	24.3	46.91	19.435	17	8	6	2	2	2	3	3	5	0	0	0	0	0	0	6	5	6	7	6	8	6	5	7	4	5	3	4	4	5	6	5	6	5	4	5	3	4	2	46032000	43352000
Unigene14327_All	46 kDa FK506-binding nuclear protein GN=FKBP46	0.249	Down	0.0094646	FKBP46	36.4	21.015	15.547	19	5	5	4	4	3	1	1	1	1	2	2	0	0	0	4	4	4	4	1	3	3	3	3	1	1	1	4	4	4	4	1	3	3	3	3	1	1	1	109370000	67526000
Unigene14675_All	Transport and Golgi organization protein 11 GN=Tango11	0.351	Down	0.000136142	Tango11	56.6	25.485	61.089	27	8	8	3	2	4	3	3	3	1	0	1	2	3	2	6	6	7	7	5	6	6	6	6	6	7	5	6	6	7	7	5	6	6	6	6	6	7	5	59819000	53501000
Unigene14707_All	Signal recognition particle 9 kDa protein GN=Srp9	0.35	Down	0.00102001	Srp9	43.6	9.3917	4.0511	23	4	4	2	2	1	3	2	2	1	1	1	2	3	3	3	4	4	4	3	4	4	4	4	4	4	3	3	4	4	4	3	4	4	4	4	4	4	3	170170000	159260000
Unigene14767_All	Collagenase (Precursor)	2.603	Up	3.6632e-07	---	55.2	21.764	323.31	124	9	8	12	14	12	14	14	13	14	14	13	2	0	2	9	9	9	9	9	9	9	9	9	8	9	9	8	8	8	8	8	8	8	8	8	7	8	8	1634500000	1684000000
Unigene15913_All	"Glucose dehydrogenase [FAD, quinone] short protein (Precursor) GN=Gld"	2.488	Up	1.67019e-05	Gld	40.7	53.731	65.944	69	13	13	3	3	4	6	4	7	13	14	15	0	0	0	8	10	11	10	6	9	12	12	13	1	2	0	8	10	11	10	6	9	12	12	13	1	2	0	104470000	98189000
Unigene16137_All	Muscle M-line assembly protein unc-89 GN=unc-89	2.009	Up	0.0156238	unc-89	48.9	15.106	25.021	19	5	5	0	1	1	1	4	4	2	2	2	1	0	1	1	3	2	3	3	4	3	3	3	2	2	2	1	3	2	3	3	4	3	3	3	2	2	2	17400000	10684000
Unigene17100_All	Serine protease inhibitor dipetalogastin (Precursor; Fragment)	97.73	Up	9.9599e-07	---	39.5	53.464	103.96	60	14	14	0	0	0	0	0	0	14	15	15	4	6	6	2	3	3	0	0	0	14	12	14	12	12	11	2	3	3	0	0	0	14	12	14	12	12	11	3124500	4366600
Unigene17206_All	5&apos;-nucleotidase (Precursor) GN=5NUC	0.29	Down	0.0183163	5NUC	15.2	46.383	13.262	10	5	5	2	4	4	0	0	0	0	0	0	0	0	0	5	5	4	1	0	3	5	4	4	1	1	1	5	5	4	1	0	3	5	4	4	1	1	1	27639000	44716000
Unigene17397_All	Serine--pyruvate aminotransferase GN=agxt	0.279	Down	4.2947e-05	agxt	40.5	37.863	78.944	48	10	9	6	5	7	5	6	6	1	1	1	3	2	5	10	10	10	10	6	10	7	7	6	8	8	8	9	9	9	9	6	9	6	6	5	7	7	7	136600000	128210000
Unigene17702_All	PREDICTED: uncharacterized protein LOC101743675 [Bombyx mori]	0.448	Down	3.5259e-06	---	36.6	46.614	68.892	69	13	12	3	5	5	13	13	15	2	3	3	2	2	3	10	10	11	12	12	12	8	6	8	11	9	11	9	9	10	11	11	11	7	5	7	10	8	10	146930000	139720000
Unigene19688_All	Calreticulin (Precursor)	2.502	Up	1.5702e-05	---	56.4	34.989	169.29	127	14	14	7	7	7	14	13	12	14	14	16	6	7	10	12	12	11	12	12	12	13	13	13	10	9	10	12	12	11	12	12	12	13	13	13	10	9	10	255500000	265140000
Unigene19725_All	PREDICTED: uncharacterized threonine-rich GPI-anchored glycoprotein PJ4664.02 [Bombyx mori]	7.161	Up	6.3416e-05	---	12.6	62.682	9.1973	15	7	7	0	0	0	0	0	0	6	4	5	0	0	0	3	2	3	1	0	1	7	7	7	4	3	3	3	2	3	1	0	1	7	7	7	4	3	3	7405000	9706800
Unigene19848_All	Carboxypeptidase B	0.407	Down	3.7013e-05	---	25.8	33.459	17.612	34	5	5	4	4	4	5	5	5	2	2	2	1	0	0	5	5	5	5	5	5	5	5	5	2	2	2	5	5	5	5	5	5	5	5	5	2	2	2	52046000	53834000
Unigene20052_All	defensin precursor [Spodoptera frugiperda]	4.187	Up	0.00029909	---	43.4	11.458	20.75	14	3	3	2	1	2	0	0	0	1	1	1	2	1	3	2	3	2	1	1	2	1	2	1	3	2	3	2	3	2	1	1	2	1	2	1	3	2	3	49156000	42470000
Unigene20069_All	osiris 9 [Danaus plexippus]	6.735	Up	1.54432e-05	---	22.6	13.775	4.3473	6	2	2	0	0	0	0	0	0	2	2	2	0	0	0	0	0	1	0	0	0	2	2	2	0	0	0	0	0	1	0	0	0	2	2	2	0	0	0	0	0
Unigene200_All	PREDICTED: transcription factor TFIIIB component B&apos;&apos;-like [Bombyx mori]	0.423	Down	3.4369e-07	---	22.8	33.473	37.004	40	6	4	3	3	3	3	4	4	3	3	4	4	3	3	5	5	5	5	4	5	5	5	6	6	5	6	3	3	3	3	4	3	3	3	4	4	3	4	43253000	36138000
Unigene20217_All	Protein yellow (Precursor) GN=y	22.702	Up	1.8839e-06	y	41.4	25.65	141.17	50	6	6	2	2	2	2	1	1	12	13	12	1	1	1	2	4	4	5	3	4	6	6	6	1	2	2	2	4	4	5	3	4	6	6	6	1	2	2	27242000	21394000
Unigene20533_All	Facilitated trehalose transporter Tret1 {ECO:0000250|UniProtKB:Q7PIR5}	0.154	Down	1.77665e-05	---	10.1	42.568	14.463	14	4	4	2	3	2	2	3	2	0	0	0	0	0	0	3	3	2	3	3	3	2	2	2	0	0	0	3	3	2	3	3	3	2	2	2	0	0	0	30877000	36536000
Unigene20855_All	Ejaculatory bulb-specific protein 3 (Precursor) GN=PebIII	2.165	Up	0.00026155	PebIII	44.9	12.566	72.976	68	6	6	8	9	7	2	2	2	12	11	10	2	1	2	6	6	6	1	2	1	6	6	6	3	2	3	6	6	6	1	2	1	6	6	6	3	2	3	427980000	505350000
Unigene22555_All	hypothetical protein KGM_15002 [Danaus plexippus]	3.711	Up	0.031502	---	5.9	55.841	10.718	8	2	2	0	0	0	1	1	1	2	1	2	0	0	0	2	2	2	2	1	2	2	2	2	1	1	1	2	2	2	2	1	2	2	2	2	1	1	1	3468000	3768400
Unigene22749_All	Cytochrome P450 6l1 GN=CYP6L1	0.389	Down	2.0107e-05	CYP6L1	36.3	15.774	65.799	55	6	5	5	6	8	6	5	7	3	2	7	2	2	2	6	6	6	6	6	6	5	6	6	5	5	5	5	5	5	5	5	5	4	5	5	4	4	4	605680000	608430000
Unigene22860_All	60S ribosomal protein L36 GN=RpL36	2.124	Up	0.0051569	RpL36	28.7	12.511	28.31	59	3	3	5	7	5	8	7	5	6	4	4	3	2	3	3	3	3	3	3	3	3	3	3	3	3	3	3	3	3	3	3	3	3	3	3	3	3	3	364940000	557500000
Unigene22903_All	Flexible cuticle protein 12 (Precursor) GN=CP12	2.086	Up	0.0060234	CP12	30.3	10.626	91.194	17	3	3	1	0	1	3	2	3	2	2	3	0	0	0	3	3	3	3	3	3	3	3	3	1	2	2	3	3	3	3	3	3	3	3	3	1	2	2	61860000	72050000
Unigene23047_All	PREDICTED: uncharacterized protein LOC101743675 [Bombyx mori]	0.238	Down	1.6329e-07	---	10.2	47.813	6.2831	20	4	3	3	3	3	3	2	3	1	0	0	0	1	1	4	4	4	4	4	4	4	4	4	3	3	3	3	3	3	3	3	3	3	3	3	2	2	2	21367000	21863000
Unigene24258_All	Circadian clock-controlled protein (Precursor) GN=anon-3B1.2	0.134	Down	2.0715e-05	anon-3B1.2	44.2	24.331	20.872	43	7	7	6	6	8	5	4	4	1	1	2	2	1	3	6	7	7	7	5	7	3	6	6	4	5	5	6	7	7	7	5	7	3	6	6	4	5	5	171080000	185340000
Unigene25305_All	cellular retinaldehyde-binding protein [Bombyx mori]	5.042	Up	0.000115088	---	20.5	33.912	9.9122	51	7	4	1	3	2	8	4	6	10	7	8	0	1	1	3	6	5	6	4	6	6	6	7	2	2	3	1	4	3	4	3	4	4	4	4	1	2	2	33591000	43212000
Unigene25611_All	Putative ribosome biogenesis ATPase nvl GN=nvl	2.11	Up	0.0015213	nvl	26.2	69.76	49.861	36	12	12	1	1	3	4	4	3	6	6	8	0	0	0	8	7	9	11	5	9	12	11	12	2	1	2	8	7	9	11	5	9	12	11	12	2	1	2	29827000	37261000
Unigene25698_All	PREDICTED: uncharacterized protein LOC101739160 [Bombyx mori]	6.255	Up	0.00043676	---	59.4	29.139	73.696	96	14	14	3	4	3	6	6	5	16	18	16	7	6	6	10	9	11	11	9	11	14	14	14	11	11	12	10	9	11	11	9	11	14	14	14	11	11	12	150140000	163380000
Unigene26784_All	Probable chitinase 3 (Precursor) GN=Cht3	2.097	Up	0.00048355	Cht3	78.6	7.7296	9.7218	28	4	4	0	0	1	0	0	0	5	4	5	4	4	5	2	2	2	1	1	1	4	4	4	4	4	4	2	2	2	1	1	1	4	4	4	4	4	4	32251000	32847000
Unigene2987_All	Superoxide dismutase [Cu-Zn] (Precursor) GN=sod-1	0.446	Down	0.0026049	sod-1	43.4	8.116	15.143	40	3	3	3	4	3	3	3	4	2	3	3	4	4	4	3	3	3	2	2	3	3	2	3	3	3	3	3	3	3	2	2	3	3	2	3	3	3	3	52949000	60466000
Unigene30091_All	Vitellin heavy chain (Precursor) GN=VG	2.303	Up	0.0031218	VG	35.5	6.8685	4.9267	9	2	2	1	1	1	0	0	0	2	2	2	0	0	0	2	2	2	1	1	1	2	2	2	1	1	1	2	2	2	1	1	1	2	2	2	1	1	1	508690000	533490000
Unigene3084_All	PREDICTED: enolase-phosphatase E1-like [Bombyx mori]	2.249	Up	8.2706e-05	---	53	14.129	73.99	41	6	6	2	3	3	5	4	6	4	4	4	2	3	1	5	5	6	6	6	6	5	5	5	5	5	3	5	5	6	6	6	6	5	5	5	5	5	3	73324000	68929000
Unigene33485_All	Titin-like protein [Bombyx mori]	0.398	Down	0.00087745	---	23.2	16.206	91.593	13	2	2	2	1	3	2	1	3	0	1	0	0	0	0	2	2	2	2	1	2	1	1	1	1	1	1	2	2	2	2	1	2	1	1	1	1	1	1	19581000	18983000
Unigene34554_All	odorant-binding protein-2 precursor [Spodoptera frugiperda]	0.251	Down	0.00039687	---	52.2	12.469	76.043	28	5	5	2	3	2	1	1	1	1	1	1	3	6	6	5	4	4	5	4	5	4	5	5	4	5	5	5	4	4	5	4	5	4	5	5	4	5	5	392830000	374580000
Unigene34558_All	40S ribosomal protein S13 GN=RpS13	2.916	Up	0.0036211	RpS13	17.4	17.02	5.7508	19	3	1	1	2	1	1	1	1	3	2	3	1	2	1	2	3	3	2	2	2	3	3	3	3	2	2	1	1	1	1	1	1	1	1	1	1	1	1	0	132810000
Unigene3502_All	Membrane alanyl aminopeptidase (Precursor; Fragment)	0.466	Down	0.00031584	---	49.3	97.775	323.31	146	31	31	13	11	12	26	30	29	7	8	8	0	1	1	25	24	24	30	28	30	21	22	23	3	7	7	25	24	24	30	28	30	21	22	23	3	7	7	497510000	475750000
Unigene37231_All	Cuticle protein 7	15.503	Up	9.0039e-07	---	43.2	4.7679	31.574	16	1	1	1	1	1	1	2	2	3	2	2	1	0	0	1	1	1	1	1	1	1	1	1	1	1	1	1	1	1	1	1	1	1	1	1	1	1	1	34989000	34722000
Unigene3768_All	cuticular protein hypothetical 28 [Danaus plexippus]	2.463	Up	0.0022161	---	52.7	16.898	123.94	59	6	6	2	2	0	7	7	10	8	6	7	4	3	3	5	6	5	6	5	6	6	6	6	6	6	6	5	6	5	6	5	6	6	6	6	6	6	6	80635000	53929000
Unigene3804_All	Glutathione S-transferase 1 GN=GST1	0.39	Down	0.00020203	GST1	30.5	10.883	14.318	68	7	7	6	5	5	6	6	5	4	5	6	6	7	7	5	5	5	6	5	6	5	7	6	5	5	5	5	5	5	6	5	6	5	7	6	5	5	5	648420000	588580000
Unigene38858_All	CSP7 [Helicoverpa armigera]	0.426	Down	0.00051744	---	25.2	12.465	4.7833	37	4	4	3	3	3	2	3	3	2	3	3	3	5	4	4	4	4	4	4	4	4	4	3	4	4	4	4	4	4	4	4	4	4	4	3	4	4	4	127240000	142010000
Unigene3977_All	cuticular protein PxutCPH30 [Papilio xuthus]	0.377	Down	0.00042449	---	86.3	21.131	238.42	174	7	7	17	19	19	13	13	14	14	15	13	13	13	11	7	7	7	6	6	6	7	7	7	6	6	6	7	7	7	6	6	6	7	7	7	6	6	6	2407400000	2039400000
Unigene4369_All	Cytochrome P450 4g15 GN=Cyp4g15	0.133	Down	2.0059e-05	Cyp4g15	27.4	7.1153	3.6804	24	3	3	3	3	3	4	4	4	1	1	1	0	0	0	2	2	2	3	3	3	2	2	2	0	0	0	2	2	2	3	3	3	2	2	2	0	0	0	59547000	55248000
Unigene43838_All	PREDICTED: uncharacterized protein LOC101745748 [Bombyx mori]	0.302	Down	1.82056e-05	---	39.5	18.269	25.758	36	5	5	4	3	4	8	7	8	1	1	0	0	0	0	5	5	5	5	5	5	5	4	4	0	0	0	5	5	5	5	5	5	5	4	4	0	0	0	55100000	55957000
Unigene45946_All	PREDICTED: uncharacterized protein LOC101740358 [Bombyx mori]	3.935	Up	3.0801e-07	---	22.7	7.2474	4.7996	3	1	1	0	0	0	1	0	0	1	0	1	0	0	0	1	1	1	1	0	1	1	1	1	0	0	0	1	1	1	1	0	1	1	1	1	0	0	0	0	0
Unigene4855_All	hypothetical protein KGM_14662 [Danaus plexippus]	0.441	Down	0.00026156	---	59.2	11.597	3.2241	14	6	2	2	1	2	1	2	2	1	1	1	0	1	0	4	4	4	5	5	5	4	4	4	3	4	4	2	2	2	1	2	2	2	2	2	1	2	2	53935000	45834000
Unigene6438_All	Titin GN=CG1915	2.756	Up	0.00090261	CG1915	33.1	54.393	65.146	57	10	10	3	3	2	8	5	8	9	10	8	0	1	0	9	7	7	10	9	9	10	10	10	5	7	2	9	7	7	10	9	9	10	10	10	5	7	2	71506000	82748000
Unigene6439_All	Titin GN=CG1915	2.949	Up	0.00035607	CG1915	14.2	33.656	6.3828	11	3	3	1	1	1	1	1	0	2	2	2	0	0	0	2	2	2	3	2	3	3	3	3	1	1	1	2	2	2	3	2	3	3	3	3	1	1	1	3280300	3396900
Unigene6441_All	hypothetical protein KGM_13872 [Danaus plexippus]	2.272	Up	0.00155514	---	16.1	21.844	5.3264	12	3	3	1	1	1	1	1	1	2	2	2	0	0	0	3	3	3	3	2	3	3	3	3	0	0	0	3	3	3	3	2	3	3	3	3	0	0	0	3211800	2988300
Unigene6466_All	Membrane alanyl aminopeptidase (Precursor; Fragment)	0.163	Down	0.000179712	---	7.6	87.676	12.233	18	5	5	4	3	2	4	3	2	0	0	0	0	0	0	4	3	3	5	3	5	3	3	2	2	0	1	4	3	3	5	3	5	3	3	2	2	0	1	62385000	41267000
Unigene6558_All	"Trypsin, alkaline C (Precursor)"	0.498	Down	0.00104376	---	23.3	24.998	29.024	49	4	4	6	5	5	7	7	8	4	4	3	0	0	0	4	4	4	4	4	4	4	4	4	1	1	1	4	4	4	4	4	4	4	4	4	1	1	1	251520000	235340000
Unigene6627_All	cuticular protein hypothetical 6 precursor [Bombyx mori]	0.396	Down	6.073e-05	---	64.2	15.123	224.59	168	4	4	18	16	15	15	13	14	11	12	11	14	15	14	4	4	4	4	4	4	4	4	4	4	4	4	4	4	4	4	4	4	4	4	4	4	4	4	1763400000	1642400000
Unigene6720_All	Putative UDP-glucuronosyltransferase ugt-58 (Precursor) GN=ugt-58	0.246	Down	8.0141e-05	ugt-58	36.4	12.617	18.369	23	3	3	2	5	3	2	3	2	2	2	2	0	0	0	3	3	3	3	2	3	3	3	3	2	1	2	3	3	3	3	2	3	3	3	3	2	1	2	131230000	157690000
Unigene7922_All	Protein takeout (Precursor) GN=to	4.696	Up	4.3909e-05	to	18.2	28.001	9.6837	36	4	4	2	2	2	4	4	3	4	4	4	1	3	3	2	3	3	3	4	4	4	4	4	4	4	3	2	3	3	3	4	4	4	4	4	4	4	3	12498000	14959000
Unigene8462_All	"Glucose dehydrogenase [FAD, quinone] short protein (Precursor) GN=Gld"	2.525	Up	2.2901e-05	Gld	24.7	9.4161	3.6843	10	2	2	1	1	1	0	1	0	2	2	2	0	0	0	2	2	2	2	2	2	2	2	2	0	0	0	2	2	2	2	2	2	2	2	2	0	0	0	4580700	4744800
Unigene887_All	Cystathionine beta-synthase GN=cysB	0.447	Down	0.00065561	cysB	11	33.66	7.4833	18	3	3	3	2	2	2	2	2	1	1	1	0	0	2	3	2	2	2	2	2	2	2	2	1	1	2	3	2	2	2	2	2	2	2	2	1	1	2	16089000	20169000
Unigene9030_All	Probable polyketide synthase 16 GN=pks16	9.03	Up	0.00039906	pks16	18.6	56.132	16.884	24	8	8	0	0	1	1	0	2	5	7	8	0	0	0	5	4	3	2	1	2	7	8	8	2	1	1	5	4	3	2	1	2	7	8	8	2	1	1	9580100	9211300
Unigene9236_All	Chymotrypsin-1	0.443	Down	0.00055947	---	77.1	24.997	165.1	53	10	10	6	5	6	7	9	9	3	4	3	0	0	1	10	10	10	10	10	10	8	9	8	7	5	6	10	10	10	10	10	10	8	9	8	7	5	6	238160000	218620000
Unigene9244_All	cuticular protein glycine-rich 9 precursor [Bombyx mori]	191.5	Up	3.9179e-05	---	41.4	12.736	132.11	58	4	4	0	0	0	5	4	4	10	12	12	4	4	3	2	2	2	4	3	4	4	4	4	4	4	4	2	2	2	4	3	4	4	4	4	4	4	4	4252000	3104600
Unigene9702_All	Venom carboxylesterase-6 (Precursor)	0.375	Down	0.0022819	---	30.9	35.338	42.353	26	8	7	3	2	3	5	5	4	2	1	1	0	0	0	6	6	6	7	6	8	6	6	6	1	2	3	5	5	5	6	5	7	5	5	5	0	1	2	26701000	19801000
[truncated: 19 more columns]

## Sheet: 6M vs. 6F
Protein accession	Protein description	D_6M/C_6F Ratio	Regulated Type	D_6M/C_6F P value	Gene name	Sequence coverage [%]	Mol. weight [kDa]	Score	MS/MS Counts	Peptides	Unique peptides	MS/MS Count C_5F_1	MS/MS Count C_5F_2	MS/MS Count C_5F_3	MS/MS Count C_6F_1	MS/MS Count C_6F_2	MS/MS Count C_6F_3	MS/MS Count D_5M_1	MS/MS Count D_5M_2	MS/MS Count D_5M_3	MS/MS Count D_6M_1	MS/MS Count D_6M_2	MS/MS Count D_6M_3	Peptides C_5F_1	Peptides C_5F_2	Peptides C_5F_3	Peptides C_6F_1	Peptides C_6F_2	Peptides C_6F_3	Peptides D_5M_1	Peptides D_5M_2	Peptides D_5M_3	Peptides D_6M_1	Peptides D_6M_2	Peptides D_6M_3	Unique peptides C_5F_1	Unique peptides C_5F_2	Unique peptides C_5F_3	Unique peptides C_6F_1	Unique peptides C_6F_2	Unique peptides C_6F_3	Unique peptides D_5M_1	Unique peptides D_5M_2	Unique peptides D_5M_3	Unique peptides D_6M_1	Unique peptides D_6M_2	Unique peptides D_6M_3	LFQ intensity C_5F_1	LFQ intensity C_5F_2
CL10037.Contig1_All	Myophilin	3.979	Up	4.3718e-05	---	80.2	19.014	323.31	160	12	12	10	9	10	16	15	16	9	9	12	18	19	17	10	10	11	12	12	12	11	11	11	12	12	12	10	10	11	12	12	12	11	11	11	12	12	12	1070200000	1265500000
CL10045.Contig3_All	Prolyl 4-hydroxylase subunit alpha-2 (Precursor) GN=phy-2	0.203	Down	1.85933e-05	phy-2	26.8	28.775	10.994	26	5	5	2	2	2	4	3	2	2	4	4	1	0	0	5	5	5	5	4	4	4	4	5	4	3	4	5	5	5	5	4	4	4	4	5	4	3	4	61711000	51206000
CL10047.Contig2_All	Putative neurotrophin receptor LTRK 1 (Precursor)	7.899	Up	0.00034071	---	26.7	13.565	25.545	16	3	3	1	1	1	1	1	1	1	1	1	3	2	2	3	3	3	3	2	3	3	3	3	3	3	3	3	3	3	3	2	3	3	3	3	3	3	3	40751000	39069000
CL10056.Contig2_All	Calcium-transporting ATPase sarcoplasmic/endoplasmic reticulum type	0.365	Down	0.000159969	---	50.7	108.23	323.31	744	52	52	61	66	60	79	85	78	62	59	62	45	45	42	48	47	47	52	50	51	50	50	49	46	44	45	48	47	47	52	50	51	50	50	49	46	44	45	6590100000	6703200000
CL10060.Contig1_All	Membrane-bound alkaline phosphatase (Precursor) GN=Alp-m	0.393	Down	0.0031235	Alp-m	14.7	50.545	7.0745	12	6	3	2	1	1	1	2	2	1	1	1	0	0	0	6	5	5	5	5	5	5	5	5	2	5	4	3	2	2	2	2	2	2	2	2	1	2	2	8705000	8972900
CL10063.Contig5_All	Lethal(2) giant larvae protein GN=l(2)gl	0.429	Down	2.2854e-06	l(2)gl	46.4	120.25	319.46	314	42	42	24	22	19	38	41	40	27	33	31	15	14	10	32	35	34	39	36	38	34	37	36	30	31	29	32	35	34	39	36	38	34	37	36	30	31	29	762090000	745090000
CL10090.Contig4_All	"Probable 28S ribosomal protein S25, mitochondrial GN=mRpS25"	0.235	Down	1.61239e-05	mRpS25	62.9	18.88	44.438	51	7	7	6	4	4	5	6	6	5	5	6	2	1	1	7	7	7	7	6	7	7	6	7	3	3	4	7	7	7	7	6	7	7	6	7	3	3	4	113060000	121470000
CL101.Contig3_All	Lysozyme {ECO:0000303|Ref.1}	7.79	Up	1.0681e-06	---	14.7	16.092	21.407	27	4	4	2	2	2	2	2	2	2	2	2	3	3	3	3	3	3	3	3	3	3	3	3	3	4	4	3	3	3	3	3	3	3	3	3	3	4	4	64809000	63323000
CL10109.Contig1_All	Alaserpin (Precursor)	5.205	Up	1.6444e-07	---	73.6	38.234	323.31	230	25	2	17	16	13	20	17	17	17	17	15	27	28	26	21	22	23	25	18	25	23	24	23	25	25	25	2	2	2	2	1	2	2	2	2	2	2	2	1863300000	1666100000
CL10109.Contig3_All	Alaserpin (Precursor)	8.912	Up	3.7676e-05	---	70.7	38.201	2.4449	34	24	1	4	3	4	2	2	1	3	2	2	3	4	4	20	21	22	24	18	24	22	23	22	24	24	24	1	1	1	1	1	1	1	1	1	1	1	1	51641000	43199000
CL10146.Contig2_All	Inositol oxygenase GN=miox	0.464	Down	0.00084466	miox	59.4	34.191	41.71	37	10	6	3	2	3	4	4	6	3	3	2	2	4	1	8	9	9	10	8	10	9	9	9	8	9	9	5	6	6	6	5	6	6	6	6	5	5	5	110680000	114520000
CL10149.Contig1_All	hypothetical protein KGM_16590 [Danaus plexippus]	2.932	Up	0.00010392	---	63.2	11.545	77.267	50	6	6	2	4	5	5	3	4	4	4	4	6	4	5	5	4	5	5	4	4	5	5	5	6	6	6	5	4	5	5	4	4	5	5	5	6	6	6	87404000	106440000
CL10149.Contig3_All	unknown secreted protein [Papilio xuthus]	4.884	Up	9.8143e-07	---	46.7	11.819	61.362	76	5	5	4	5	6	6	6	7	5	7	6	7	8	9	4	5	5	5	5	5	5	4	5	4	5	5	4	5	5	5	5	5	5	4	5	4	5	5	221970000	223830000
CL1015.Contig4_All	Probable Xaa-Pro aminopeptidase 3 GN=xpnpep3	0.279	Down	1.5166e-06	xpnpep3	18.5	50.738	12.53	25	5	5	1	1	1	5	5	5	1	2	3	1	0	0	5	5	5	5	4	5	5	5	5	4	3	3	5	5	5	5	4	5	5	5	5	4	3	3	25375000	25844000
CL10159.Contig2_All	"Evolutionarily conserved signaling intermediate in Toll pathway, mitochondrial (Precursor) GN=ECSIT"	0.479	Down	0.024125	ECSIT	16.4	42.104	19.652	8	4	4	1	0	1	2	1	2	0	1	0	0	0	0	3	3	3	4	3	4	3	3	3	3	3	4	3	3	3	4	3	4	3	3	3	3	3	4	10137000	9568100
CL10167.Contig4_All	PREDICTED: ATP synthase mitochondrial F1 complex assembly factor 2-like isoform X1 [Bombyx mori]	0.29	Down	1.7482e-06	---	19.2	23.376	5.7114	24	4	4	4	3	3	2	2	2	2	3	3	0	0	0	4	4	4	4	3	4	4	4	4	2	3	2	4	4	4	4	3	4	4	4	4	2	3	2	51545000	46693000
CL10187.Contig4_All	"Probable 2-oxoglutarate dehydrogenase E1 component DHKTD1 homolog, mitochondrial (Precursor) GN=CG1544"	0.48	Down	6.0168e-05	CG1544	33.9	97.502	80.238	72	21	21	3	4	2	14	15	12	6	5	5	3	1	2	13	13	13	17	15	14	14	14	13	12	7	11	13	13	13	17	15	14	14	14	13	12	7	11	70866000	74976000
CL10226.Contig2_All	"unknown unsecreted protein, partial [Papilio xuthus]"	9.151	Up	2.0451e-06	---	92.7	30.881	323.31	247	20	20	12	10	11	15	11	12	9	9	10	49	52	47	18	17	17	18	15	19	16	18	16	20	20	20	18	17	17	18	15	19	16	18	16	20	20	20	537440000	444810000
CL10231.Contig2_All	Trypsin CFT-1 (Precursor)	0.09	Down	2.9519e-08	---	25.3	27.246	238.44	38	3	3	4	4	4	4	4	3	3	3	3	2	2	2	3	3	3	3	3	3	3	3	3	2	2	3	3	3	3	3	3	3	3	3	3	2	2	3	312250000	288360000
CL10249.Contig3_All	Proteasome subunit alpha type-6 GN=Prosalpha1	2.198	Up	1.92731e-05	Prosalpha1	74.9	26.341	82.869	167	16	16	13	14	15	13	14	13	14	12	13	15	16	15	13	15	16	15	14	15	16	16	16	15	15	15	13	15	16	15	14	15	16	16	16	15	15	15	1817000000	1656600000
CL1027.Contig8_All	Eukaryotic translation initiation factor 3 subunit A {ECO:0000255|HAMAP-Rule:MF_03000}	0.175	Down	4.1176e-05	---	58.5	61.084	172.01	164	21	21	16	14	13	21	21	20	18	19	17	1	3	1	18	17	18	20	19	19	20	17	18	11	13	10	18	17	18	20	19	19	20	17	18	11	13	10	420270000	439810000
CL10299.Contig10_All	Ubiquitin-conjugating enzyme E2-22 kDa GN=UbcD4	2.884	Up	0.0026626	UbcD4	61.7	14.315	35.544	39	6	6	3	1	1	4	2	2	3	3	3	6	5	6	3	3	3	5	4	5	5	5	5	6	5	6	3	3	3	5	4	5	5	5	5	6	5	6	45024000	39617000
CL1030.Contig2_All	Protein yellow (Precursor) GN=y	5.556	Up	0.00041825	y	44.8	50.577	103.63	84	14	14	3	5	4	6	8	6	2	4	3	14	15	14	9	8	9	10	11	10	10	9	8	13	13	13	9	8	9	10	11	10	10	9	8	13	13	13	130380000	137590000
CL10307.Contig3_All	Ejaculatory bulb-specific protein 3 (Precursor) GN=PebIII	6.226	Up	1.68383e-05	PebIII	34.9	14.647	154.58	61	5	5	4	5	3	5	5	4	5	4	5	9	6	6	4	4	4	4	4	4	4	4	4	5	5	5	4	4	4	4	4	4	4	4	4	5	5	5	222920000	203410000
CL10319.Contig3_All	Muscle M-line assembly protein unc-89 GN=unc-89	2.639	Up	3.5139e-05	unc-89	20.1	113.56	56.807	64	15	15	3	1	3	2	4	2	3	5	7	13	13	8	8	10	9	14	8	13	11	12	12	14	13	14	8	10	9	14	8	13	11	12	12	14	13	14	47368000	48168000
CL10329.Contig2_All	RNA-binding protein pno1 GN=l(1)G0004	0.103	Down	4.0165e-05	l(1)G0004	22.6	19.996	11.354	18	3	3	2	2	2	3	3	3	1	1	1	0	0	0	3	3	3	3	3	3	3	2	3	1	2	2	3	3	3	3	3	3	3	2	3	1	2	2	18484000	30394000
CL10335.Contig7_All	Protein espinas GN=esn	2.393	Up	3.7855e-06	esn	67.6	23.841	201.61	194	15	15	14	16	16	17	17	16	13	14	12	16	21	22	12	12	12	15	14	15	12	13	13	15	15	15	12	12	12	15	14	15	12	13	13	15	15	15	4033300000	3930100000
CL10354.Contig4_All	ABC transporter F family member 4 GN=abcF4	0.381	Down	2.0967e-05	abcF4	25.2	59.91	42.096	45	9	9	1	2	2	7	5	7	5	8	4	1	1	2	6	6	6	8	6	8	6	7	7	5	5	5	6	6	6	8	6	8	6	7	7	5	5	5	111300000	133620000
CL10380.Contig3_All	PREDICTED: uncharacterized protein LOC101737667 [Bombyx mori]	0.39	Down	0.00022038	---	3.7	34.131	1.0182	8	1	1	0	2	2	1	1	1	0	1	0	0	0	0	1	1	1	1	1	1	1	1	1	1	1	1	1	1	1	1	1	1	1	1	1	1	1	1	54106000	130270000
CL10395.Contig3_All	Coatomer subunit beta {ECO:0000250|UniProtKB:P45437}	0.35	Down	2.9781e-07	---	38	58.014	110.34	161	15	15	13	13	12	17	19	19	16	18	17	6	5	6	12	14	12	15	14	15	13	13	15	12	12	11	12	14	12	15	14	15	13	13	15	12	12	11	310380000	335950000
CL10408.Contig6_All	Talin-B GN=talB	0.384	Down	1.71289e-05	talB	36.1	240.05	323.31	300	59	59	16	18	19	42	52	41	29	28	29	10	9	7	46	49	48	53	50	54	53	52	55	39	36	33	46	49	48	53	50	54	53	52	55	39	36	33	513200000	535740000
CL10422.Contig2_All	Digestive cysteine proteinase 2 (Precursor) GN=LCP2	2.001	Up	6.2685e-05	LCP2	53.1	22.909	45.78	67	8	5	4	4	3	7	7	7	5	5	3	7	8	7	7	8	7	8	7	8	8	8	8	8	7	7	4	5	4	5	4	5	5	5	5	5	5	5	115510000	144650000
CL10442.Contig7_All	Zinc finger CCCH domain-containing protein 15 homolog GN=CG8635	0.387	Down	0.0019592	CG8635	32.7	29.86	45.297	42	8	8	1	2	1	7	5	6	6	7	7	0	0	0	5	6	6	8	7	8	8	8	8	0	2	2	5	6	6	8	7	8	8	8	8	0	2	2	34006000	31979000
CL10444.Contig4_All	Probable quinone oxidoreductase	3.262	Up	5.6439e-07	---	63.5	37.325	313.79	194	18	18	14	13	13	16	17	16	16	15	18	16	19	21	15	16	17	17	15	17	18	18	18	16	16	16	15	16	17	17	15	17	18	18	18	16	16	16	396580000	412030000
CL10448.Contig3_All	Sorbitol dehydrogenase GN=SDH	2.818	Up	4.5853e-06	SDH	73.3	36.814	323.31	342	17	2	26	25	25	25	28	26	24	24	22	41	40	36	17	17	17	16	15	16	16	16	16	17	17	17	2	2	2	2	2	2	2	2	2	2	2	2	1967200000	1926800000
CL10449.Contig1_All	Fructose-bisphosphate aldolase GN=Ald	2.045	Up	1.2637e-06	Ald	79.5	36.049	259.16	128	19	17	9	9	9	14	12	9	10	8	11	11	12	14	18	18	17	18	15	17	15	17	18	18	18	18	17	17	16	16	14	16	14	15	16	16	16	16	304460000	298750000
CL10472.Contig3_All	PREDICTED: uncharacterized protein LOC105182583 [Harpegnathos saltator]	2.117	Up	0.00118071	---	18	56.211	26.564	35	7	7	0	2	1	2	2	3	3	3	4	6	4	5	5	7	7	6	3	6	7	7	7	7	7	7	5	7	7	6	3	6	7	7	7	7	7	7	22922000	25258000
CL10473.Contig3_All	Palmitoyl-protein thioesterase 1 (Precursor) GN=Ppt1	8.645	Up	8.1031e-07	Ppt1	51.2	29.448	175.88	62	7	7	1	2	2	3	2	3	4	3	5	11	13	13	5	4	5	4	3	6	6	6	6	7	7	7	5	4	5	4	3	6	6	6	6	7	7	7	78931000	69725000
CL10514.Contig3_All	Serine/threonine-protein phosphatase 2A regulatory subunit psrA GN=psrA	0.292	Down	0.0042032	psrA	16.7	47.171	15.775	21	4	4	0	0	2	3	3	4	3	3	3	0	0	0	2	3	3	3	3	3	4	4	4	2	1	3	2	3	3	3	3	3	4	4	4	2	1	3	10744000	11788000
CL10574.Contig1_All	Uncharacterized protein C28H8.5 (Precursor) GN=C28H8.5	3.638	Up	0.00041934	C28H8.5	51.9	18.135	22.991	21	4	4	1	1	1	1	1	1	0	2	0	4	5	4	3	4	3	4	2	3	4	4	4	4	4	4	3	4	3	4	2	3	4	4	4	4	4	4	14359000	14206000
CL10590.Contig1_All	Alcohol dehydrogenase 1 GN=ADH1	5.149	Up	9.667e-07	ADH1	71.4	19.903	247.69	86	12	8	5	6	4	5	6	7	6	6	6	12	11	12	10	9	8	10	11	11	11	11	10	12	12	12	6	5	4	6	7	7	7	7	6	8	8	8	238470000	237420000
CL10607.Contig5_All	Serine protease inhibitor {ECO:0000312|EMBL:AAT35220.1} (Precursor)	6.267	Up	0.000101097	---	19.1	40.611	15.201	15	6	6	0	1	0	1	0	0	0	1	1	4	4	3	1	3	4	4	2	5	3	4	4	5	6	5	1	3	4	4	2	5	3	4	4	5	6	5	0	6883600
CL10645.Contig5_All	Eukaryotic peptide chain release factor GTP-binding subunit GN=erf3	0.428	Down	3.8986e-06	erf3	72.1	47.621	323.31	352	32	32	30	27	26	34	37	39	38	38	34	15	18	16	30	31	30	28	27	31	30	31	30	27	26	25	30	31	30	28	27	31	30	31	30	27	26	25	1103500000	1155000000
CL1071.Contig2_All	Replication protein A 70 kDa DNA-binding subunit GN=RpA-70	0.49	Down	3.4709e-07	RpA-70	21.4	65.85	20.847	30	10	10	2	2	2	2	2	3	5	5	4	1	1	1	7	7	8	6	4	8	8	9	7	3	5	6	7	7	8	6	4	8	8	9	7	3	5	6	69296000	74708000
CL10740.Contig4_All	D-aspartate oxidase GN=ddo-2	6.441	Up	0.0027792	ddo-2	28.4	8.2914	20.177	12	1	1	0	0	0	1	1	0	0	1	0	3	3	3	1	1	1	1	1	1	1	1	0	1	1	1	1	1	1	1	1	1	1	1	0	1	1	1	0	0
CL10741.Contig6_All	Very long-chain-fatty-acid--CoA ligase bubblegum GN=bgm	0.088	Down	0.00193844	bgm	37.6	65.637	219.33	138	17	14	11	16	14	18	17	18	12	12	16	0	2	2	15	16	14	17	15	15	14	13	15	7	6	5	12	13	11	14	12	12	12	11	12	5	4	3	353540000	359040000
CL10741.Contig8_All	Integrin beta-PS (Precursor) GN=mys	2.904	Up	1.4025e-06	mys	44.5	91.946	323.31	285	29	15	20	20	19	20	22	19	20	23	23	37	31	31	25	26	25	24	22	26	24	24	25	27	26	25	12	13	12	11	12	13	12	12	13	13	13	14	636250000	605650000
CL10747.Contig2_All	cuticular protein PxutCPH5 [Papilio xuthus]	5.672	Up	1.1103e-06	---	75	7.4472	15.253	17	4	4	1	0	0	2	2	2	0	0	0	3	4	3	2	3	3	2	2	3	1	2	3	4	4	4	2	3	3	2	2	3	1	2	3	4	4	4	22508000	16919000
CL10755.Contig2_All	V-type proton ATPase subunit D	0.345	Down	0.00032474	---	49.5	22.639	106.21	44	9	9	3	1	4	6	5	5	5	5	6	1	1	2	8	8	9	9	6	8	8	8	9	6	3	6	8	8	9	9	6	8	8	8	9	6	3	6	81015000	80240000
CL10759.Contig5_All	fatty alcohol acetyltransferase [Agrotis segetum]	0.346	Down	0.00041918	---	41.6	35.34	76.765	44	9	9	8	7	8	4	6	4	2	2	1	1	0	1	8	8	8	6	6	6	6	6	7	5	5	5	8	8	8	6	6	6	6	6	7	5	5	5	162670000	149390000
CL10786.Contig4_All	Dehydrogenase/reductase SDR family protein 7-like GN=CG7601	0.258	Down	0.00044234	CG7601	22.4	31.057	10.961	34	5	5	2	3	3	3	4	3	5	6	5	0	0	0	4	4	4	4	4	4	4	5	4	2	2	1	4	4	4	4	4	4	4	5	4	2	2	1	18946000	19519000
CL1079.Contig4_All	ATP-dependent zinc metalloprotease YME1 homolog GN=ymel-1	0.323	Down	1.5573e-06	ymel-1	57	68.803	263.2	226	33	33	25	22	23	25	25	25	20	17	21	6	9	8	30	31	32	30	26	30	29	31	31	17	22	18	30	31	32	30	26	30	29	31	31	17	22	18	838990000	848870000
CL10817.Contig6_All	Cytochrome P450 6B4 GN=CYP6B4	0.26	Down	0.00023685	CYP6B4	22.2	46.037	18.193	32	8	6	5	4	5	2	3	4	3	4	2	0	0	0	8	8	8	6	6	8	8	8	8	6	6	7	6	6	6	4	4	6	6	6	6	4	4	5	166940000	175830000
CL10865.Contig2_All	"Probable 28S ribosomal protein S26, mitochondrial (Precursor) GN=mRpS26"	0.327	Down	0.0005154	mRpS26	16.8	25.194	3.2544	17	4	4	1	1	2	2	2	4	2	1	2	0	0	0	2	3	3	3	2	4	3	3	3	3	2	3	2	3	3	3	2	4	3	3	3	3	2	3	21359000	28782000
CL1087.Contig2_All	Mitochondrial sorting homolog GN=mspn-1	0.169	Down	9.906e-07	mspn-1	31.3	31.969	22.71	78	9	9	9	10	7	9	8	10	8	7	7	1	1	1	9	9	9	9	8	9	8	9	8	6	7	6	9	9	9	9	8	9	8	9	8	6	7	6	130130000	135420000
CL10873.Contig1_All	WW domain-containing oxidoreductase GN=Wwox	0.368	Down	0.00035855	Wwox	36	30.84	19.313	31	7	7	4	3	3	4	4	4	3	2	2	1	1	0	7	7	7	6	3	7	5	5	6	5	4	3	7	7	7	6	3	7	5	5	6	5	4	3	66161000	67664000
CL10879.Contig4_All	Aldo-keto reductase AKR2E4 GN=akr2e	2.715	Up	1.89922e-05	akr2e	63.4	31.908	254.53	83	16	5	6	5	7	7	6	8	6	3	5	9	8	13	14	13	14	13	13	12	13	11	13	16	15	14	4	4	5	4	3	3	4	2	4	5	4	4	216340000	199900000
CL1088.Contig19_All	H/ACA ribonucleoprotein complex subunit 4 GN=Nop60B	3.883	Up	9.6715e-05	Nop60B	60.3	42.962	93.984	120	17	17	11	7	9	15	13	14	11	14	16	2	4	4	13	13	12	14	11	12	14	15	15	8	9	6	13	13	12	14	11	12	14	15	15	8	9	6	383280000	360350000
CL1088.Contig1_All	Serine proteinase stubble catalytic chain GN=Sb	0.227	Down	2.1535e-06	Sb	66.1	27.593	71.145	26	18	2	2	2	0	3	2	3	2	1	1	4	3	3	16	17	16	16	17	18	17	17	17	18	18	18	2	2	2	2	2	2	2	2	2	2	2	2	102150000	85271000
CL1088.Contig3_All	hypothetical protein KGM_15622 [Danaus plexippus]	5.347	Up	4.1226e-07	---	77.2	51.791	323.31	246	31	2	18	16	17	22	21	23	22	20	23	20	22	22	28	28	28	28	26	28	31	30	30	27	28	23	2	2	2	2	2	2	2	2	2	2	2	1	528040000	545860000
CL10892.Contig2_All	Protein disulfide-isomerase 2 (Precursor) GN=pdi-2	0.238	Down	3.76e-05	pdi-2	29	15.139	20.09	18	3	3	1	1	1	3	3	2	2	2	3	0	0	0	3	3	3	3	3	3	3	3	3	3	3	2	3	3	3	3	3	3	3	3	3	3	3	2	9691000	9449500
CL10898.Contig3_All	Luciferin 4-monooxygenase	0.37	Down	6.1491e-08	---	52.3	64.02	215.08	166	20	19	18	15	18	20	19	20	11	12	13	6	7	7	19	18	18	18	17	18	16	18	16	16	17	15	18	17	17	17	17	17	15	17	15	15	16	14	445660000	457770000
CL109.Contig9_All	ABC transporter D family member 2 GN=abcD2	0.075	Down	0.0120421	abcD2	42.8	59.917	109.27	81	18	18	6	4	5	13	10	10	8	11	10	1	1	2	10	11	12	13	15	12	11	13	13	6	4	3	10	11	12	13	15	12	11	13	13	6	4	3	150950000	147670000
CL10904.Contig2_All	Regulator of nonsense transcripts 1 homolog GN=Upf1	0.276	Down	1.9679e-06	Upf1	32.2	94.917	120.41	145	21	21	13	14	11	21	18	19	13	15	13	4	2	2	20	19	19	19	18	19	20	18	18	11	12	11	20	19	19	19	18	19	20	18	18	11	12	11	142900000	140030000
CL1091.Contig6_All	Tubulin beta-1 chain	0.143	Down	0.000102553	---	79.5	47.647	212	56	24	2	6	5	4	7	7	7	6	6	6	1	1	0	24	24	24	23	23	24	23	24	23	23	23	23	2	2	2	2	2	2	2	2	2	2	2	1	289970000	287700000
CL10912.Contig4_All	Venom carboxylesterase-6 (Precursor)	3.91	Up	2.184e-06	---	51.5	44.39	225.02	158	17	17	11	10	10	12	12	12	12	11	10	22	18	18	11	12	12	14	11	14	13	12	11	16	17	16	11	12	12	14	11	14	13	12	11	16	17	16	462680000	446360000
CL10931.Contig2_All	cytochrome P450 CYP6AE12v1 [Helicoverpa armigera]	0.187	Down	0.00062128	---	41.9	4.9499	10.015	11	1	1	1	1	1	2	2	2	0	1	1	0	0	0	1	1	1	1	1	1	1	1	1	1	1	1	1	1	1	1	1	1	1	1	1	1	1	1	14974000	17589000
CL10951.Contig1_All	60S ribosomal protein L23 GN=RpL23-C	0.389	Down	0.00057537	RpL23-C	58.6	13.674	47.467	128	7	4	14	11	12	13	13	8	11	11	13	8	6	8	7	7	7	7	7	7	7	7	7	7	7	7	4	4	4	4	4	4	4	4	4	4	4	4	2994200000	2679100000
CL10967.Contig2_All	Lysosomal aspartic protease (Precursor) GN=AAEL006169	4.811	Up	1.8579e-07	AAEL006169	36.9	34.816	153.13	174	11	11	11	11	13	10	11	9	11	13	14	25	24	22	10	10	10	11	10	11	11	11	11	11	11	11	10	10	10	11	10	11	11	11	11	11	11	11	808330000	848450000
CL10981.Contig2_All	Diminuto-like protein GN=F52H2.6	0.252	Down	3.7995e-05	F52H2.6	34.4	49.017	25.684	67	12	1	8	9	11	6	6	4	5	9	7	1	0	1	11	12	12	11	7	12	10	10	11	6	6	6	1	1	1	1	1	1	1	1	1	0	0	0	371000000	374490000
CL10982.Contig4_All	"Threonine--tRNA ligase, cytoplasmic GN=trs-1"	0.401	Down	0.00178487	trs-1	55.1	73.419	206.81	226	28	28	19	20	19	26	23	25	19	23	18	12	11	11	27	26	24	27	23	26	25	27	24	21	17	17	27	26	24	27	23	26	25	27	24	21	17	17	932400000	939180000
CL10988.Contig1_All	"Elongation factor Tu, mitochondrial GN=TUFA"	0.262	Down	4.4559e-07	TUFA	74.6	44.026	323.31	398	25	23	30	34	31	42	40	43	38	38	37	23	21	21	21	21	21	24	24	23	22	23	24	22	22	21	19	19	19	22	22	21	20	21	22	20	20	19	2637600000	2685600000
CL10992.Contig6_All	60S ribosomal protein L14 GN=RpL14	0.262	Down	3.9538e-05	RpL14	61.1	14.414	21.725	96	9	9	8	8	9	9	8	8	7	12	11	3	8	5	8	9	9	9	8	9	8	9	8	7	9	8	8	9	9	9	8	9	8	9	8	7	9	8	1402300000	1434300000
CL10994.Contig3_All	Ribonucleoside-diphosphate reductase large subunit GN=RnrL	0.234	Down	2.1101e-05	RnrL	29.5	89.711	77.465	65	15	15	6	6	6	7	8	6	5	9	8	1	1	2	12	11	13	13	10	12	14	15	13	8	8	5	12	11	13	13	10	12	14	15	13	8	8	5	92797000	114980000
CL11005.Contig5_All	Filamin-A GN=cher	0.48	Down	0.0092634	cher	11.9	130.52	27.045	25	10	2	0	1	1	5	5	5	3	3	1	0	0	1	6	7	8	9	5	8	6	6	6	4	6	6	1	1	2	2	1	2	1	1	1	0	0	1	19817000	20236000
CL11012.Contig2_All	60S ribosomal protein L10a GN=RpL10A	0.333	Down	3.567e-06	RpL10A	48.8	24.358	228.05	231	11	11	20	24	21	20	20	17	22	21	21	17	14	14	11	11	11	11	11	11	11	11	11	11	11	10	11	11	11	11	11	11	11	11	11	11	11	10	2375400000	2253200000
CL11023.Contig3_All	Cytochrome P450 4C1 GN=CYP4C1	0.487	Down	0.0028579	CYP4C1	19.2	40.66	10.387	12	6	1	0	1	1	2	3	2	0	1	1	1	0	0	5	6	6	6	5	6	6	6	6	6	4	5	1	1	1	1	1	1	1	1	1	1	1	1	15571000	14655000
CL11088.Contig4_All	Mitogen-activated protein kinase ERK-A GN=rl	0.403	Down	0.00144226	rl	43.5	38.713	60.684	54	9	9	2	3	4	7	8	9	7	6	5	2	1	0	9	9	7	8	8	8	8	8	8	6	5	5	9	9	7	8	8	8	8	8	8	6	5	5	109010000	88112000
CL11199.Contig3_All	Innexin inx7 GN=Inx7	0.376	Down	0.0056188	Inx7	5.5	44.218	8.332	7	2	2	1	0	2	1	2	1	0	0	0	0	0	0	2	2	2	2	2	2	2	2	2	2	2	2	2	2	2	2	2	2	2	2	2	2	2	2	23658000	22167000
CL11203.Contig1_All	Antichymotrypsin-1 (Precursor)	6.25	Up	1.5246e-06	---	78.3	37.072	323.31	339	26	5	26	22	25	23	19	25	22	23	23	47	45	39	22	21	22	23	20	24	22	22	22	26	26	26	4	3	4	4	3	5	4	4	4	5	5	5	3786300000	3922400000
CL11208.Contig1_All	PREDICTED: probable serine/threonine-protein kinase kinX-like isoform X2 [Bombyx mori]	0.346	Down	2.0561e-05	---	61.1	38.225	126.98	119	15	15	12	15	13	12	14	12	11	9	10	4	3	4	14	14	14	14	13	13	13	14	13	13	11	11	14	14	14	14	13	13	13	14	13	13	11	11	1088900000	1100900000
CL11231.Contig2_All	ecdysteroid 22-kinase [Danaus plexippus]	0.22	Down	0.00020113	---	28	40.976	13.999	23	9	0	3	3	2	5	5	4	0	0	1	0	0	0	6	7	6	6	7	7	3	4	4	6	4	4	0	0	0	0	0	0	0	0	0	0	0	0	17126000	17735000
CL11241.Contig3_All	PREDICTED: protein FAM177A1-like [Bombyx mori]	2.838	Up	0.00136324	---	35.1	14.726	29.726	17	3	3	0	2	1	1	2	2	0	0	0	3	3	3	3	3	3	3	3	3	3	2	2	3	3	3	3	3	3	3	3	3	3	2	2	3	3	3	11263000	13432000
CL11260.Contig2_All	farnesoic acid O-methyltransferase [Bombyx mori]	0.459	Down	2.3748e-05	---	49.5	20.743	105.26	142	8	8	15	14	14	13	14	10	12	10	15	8	9	8	8	8	8	8	6	8	7	8	8	8	8	8	8	8	8	8	6	8	7	8	8	8	8	8	3642800000	3515100000
CL1130.Contig2_All	Uncharacterized protein CG16817 GN=CG16817	0.396	Down	0.0132847	CG16817	55.6	12.634	10.282	37	5	5	4	4	4	3	4	3	5	5	5	0	0	0	5	5	5	4	5	4	5	5	5	4	4	2	5	5	5	4	5	4	5	5	5	4	4	2	73547000	64548000
CL11307.Contig1_All	PREDICTED: multiple epidermal growth factor-like domains protein 10-like [Bombyx mori]	0.128	Down	8.2131e-05	---	28	63.848	162.11	79	13	13	8	7	7	10	11	9	9	9	9	0	0	0	12	11	11	11	11	11	11	11	11	3	5	6	12	11	11	11	11	11	11	11	11	3	5	6	274330000	276250000
CL11321.Contig2_All	Translation machinery-associated protein 16 homolog GN=CG15027	0.36	Down	0.038176	CG15027	34	11.36	7.5481	12	3	3	1	1	1	2	2	3	0	1	1	0	0	0	3	3	3	3	2	3	2	3	3	2	1	3	3	3	3	3	2	3	2	3	3	2	1	3	11602000	14733000
CL1135.Contig4_All	Myosin heavy chain 95F GN=jar	0.053	Down	0.000102262	jar	36.6	95.73	145.49	111	24	21	3	5	3	20	20	20	12	13	12	1	1	1	11	14	13	24	18	23	22	22	21	4	4	6	9	12	11	21	15	20	19	19	18	4	4	6	76159000	112550000
CL1137.Contig4_All	"Dynein heavy chain, cytoplasmic GN=Dhc64C"	0.228	Down	0.035717	Dhc64C	3.8	428.34	70.225	28	9	9	0	1	1	6	5	7	4	3	1	0	0	0	4	5	6	8	8	9	7	6	8	3	2	1	4	5	6	8	8	9	7	6	8	3	2	1	53200000	45436000
CL11402.Contig2_All	NSFL1 cofactor p47 homolog GN=nsfl1c	2.49	Up	3.8197e-05	nsfl1c	74.3	29.007	203.87	153	15	15	12	12	10	15	17	14	12	12	12	11	14	12	15	15	14	15	14	13	14	13	14	13	13	13	15	15	14	15	14	13	14	13	14	13	13	13	496910000	513250000
CL11420.Contig2_All	REPAT33 [Spodoptera exigua]	43.193	Up	1.9855e-06	---	63.8	4.9797	13.736	44	2	1	3	3	3	3	3	3	2	3	3	6	6	6	1	1	1	1	2	1	1	1	1	2	2	2	1	1	1	1	1	1	1	1	1	1	1	1	0	0
CL11420.Contig5_All	REPAT33 [Spodoptera exigua]	18.068	Up	0.0056035	---	50.5	9.7201	13.668	45	4	3	2	2	3	3	2	2	3	2	2	7	9	8	3	3	3	3	3	3	3	2	3	4	4	4	3	3	3	3	2	3	3	2	3	3	3	3	17640000	18263000
CL11462.Contig2_All	Cysteine synthase GN=cysK	4.453	Up	2.9937e-06	cysK	83.9	31.799	238.56	144	14	14	12	9	9	9	9	10	8	7	8	23	21	19	12	11	13	13	10	12	13	14	12	14	14	14	12	11	13	13	10	12	13	14	12	14	14	14	409120000	383290000
CL11481.Contig4_All	Molybdopterin synthase catalytic subunit {ECO:0000255|HAMAP-Rule:MF_03052}	0.31	Down	0.0010375	---	21	34.41	16.724	33	5	5	3	3	2	4	4	4	4	4	4	1	0	0	3	3	3	5	3	4	4	3	3	3	3	4	3	3	3	5	3	4	4	3	3	3	3	4	20109000	15630000
CL11489.Contig3_All	Probable peroxisomal acyl-coenzyme A oxidase GN=C48B4.1	0.177	Down	0.00110324	C48B4.1	30.9	62.242	183	52	11	11	5	10	3	7	6	5	5	6	5	0	0	0	9	11	11	10	8	10	10	11	10	4	2	3	9	11	11	10	8	10	10	11	10	4	2	3	114980000	144490000
CL11493.Contig3_All	"Juvenile hormone epoxide hydrolase {ECO:0000303|PubMed:15681225, ECO:0000312|EMBL:AAQ87024.1}"	0.117	Down	9.3661e-09	---	23.7	44.951	23.002	72	9	2	9	7	8	8	10	9	6	6	6	1	1	1	7	7	7	8	7	8	7	8	8	6	2	3	2	2	2	2	2	2	2	2	2	2	1	2	142340000	169280000
CL11494.Contig1_All	tRNA (cytosine(34)-C(5))-methyltransferase GN=Nsun2	0.139	Down	0.00012222	Nsun2	23.6	74.071	38.475	42	10	10	1	1	2	6	5	7	6	8	6	0	0	0	8	8	7	9	7	9	9	9	8	3	4	2	8	8	7	9	7	9	9	9	8	3	4	2	35328000	32561000
CL11499.Contig2_All	Cathepsin B-like cysteine proteinase (Precursor)	5.414	Up	9.9479e-05	---	42.3	8.4944	107.41	24	2	2	2	2	2	2	2	2	2	2	2	2	2	2	2	2	2	2	2	2	2	2	2	2	2	2	2	2	2	2	2	2	2	2	2	2	2	2	17893000	18386000
CL11533.Contig3_All	Serine/threonine-protein phosphatase rdgC GN=rdgC	0.446	Down	1.7814e-06	rdgC	36	35.656	26.583	95	11	11	8	7	8	10	11	11	7	7	9	5	5	7	10	10	10	10	10	10	10	9	10	9	7	9	10	10	10	10	10	10	10	9	10	9	7	9	178510000	185890000
CL11554.Contig3_All	Inosine-uridine preferring nucleoside hydrolase GN=NSNH	2.248	Up	0.00012491	NSNH	33.3	35.088	18.269	39	8	8	4	4	3	3	3	3	3	1	3	4	3	5	6	6	6	7	4	6	6	5	4	5	5	7	6	6	6	7	4	6	6	5	4	5	5	7	71292000	75738000
CL11570.Contig1_All	PREDICTED: microtubule-associated protein futsch-like [Bombyx mori]	0.323	Down	0.00055624	---	41.1	15.658	15.328	28	6	5	3	4	3	2	3	3	1	1	2	2	2	2	4	5	5	5	5	5	5	4	5	4	5	5	3	4	4	4	4	4	4	3	4	3	4	4	282110000	301150000
CL11570.Contig2_All	PREDICTED: microtubule-associated protein futsch-like [Bombyx mori]	0.417	Down	0.035636	---	33.6	13.879	5.2709	12	3	2	1	1	1	3	2	3	0	1	0	0	0	0	3	3	3	3	3	3	2	2	3	2	2	3	2	2	2	2	2	2	1	1	2	1	1	2	42317000	52337000
CL11574.Contig6_All	Heat shock protein 83 GN=Hsp83	0.243	Down	1.67754e-05	Hsp83	71.5	50.898	247.03	195	26	22	12	12	15	30	25	20	23	20	19	7	6	6	21	19	23	26	23	25	25	24	22	15	19	15	17	15	19	22	19	21	21	20	18	12	16	13	550070000	563080000
CL11584.Contig2_All	Eukaryotic initiation factor 4A GN=eIF-4a	0.474	Down	2.4085e-06	eIF-4a	67	43.61	323.31	414	27	24	33	36	33	48	44	42	38	38	35	23	22	22	24	25	24	27	26	26	26	27	26	25	25	25	21	22	21	24	23	23	23	24	23	22	22	22	2470400000	2302700000
CL11626.Contig4_All	Proclotting enzyme heavy chain (Precursor)	2.413	Up	0.000102576	---	47.3	27.588	73.039	66	11	11	5	4	2	5	4	4	2	2	2	11	11	14	8	8	8	9	6	9	7	7	7	10	10	11	8	8	8	9	6	9	7	7	7	10	10	11	177950000	143560000
CL11646.Contig3_All	PREDICTED: FUN14 domain-containing protein 1A-like isoform X1 [Bombyx mori]	0.391	Down	8.4435e-05	---	22	18.977	6.4114	16	3	3	1	2	1	2	2	2	1	1	1	1	1	1	3	3	3	3	2	3	3	3	3	3	3	3	3	3	3	3	2	3	3	3	3	3	3	3	24263000	34150000
CL11657.Contig2_All	PREDICTED: uncharacterized protein LOC101742386 [Bombyx mori]	3.712	Up	2.5748e-06	---	38.2	23.38	14.506	34	7	7	1	3	1	2	2	2	3	3	3	6	4	4	4	4	4	3	4	3	3	5	5	7	5	4	4	4	4	3	4	3	3	5	5	7	5	4	26947000	41138000
CL11685.Contig6_All	Peroxidasin (Precursor) GN=Pxn	0.369	Down	6.5668e-07	Pxn	63.8	103.29	323.31	314	46	46	18	18	23	32	33	37	36	34	36	16	16	15	36	36	38	44	37	43	41	45	41	34	33	32	36	36	38	44	37	43	41	45	41	34	33	32	633770000	612120000
CL11690.Contig2_All	Dihydropteridine reductase GN=qdpr	3.498	Up	0.00139884	qdpr	91	24.732	197.61	259	18	18	19	18	19	17	19	18	20	21	20	28	29	31	18	18	18	18	17	16	17	18	17	18	18	18	18	18	18	18	17	16	17	18	17	18	18	18	2373900000	2386000000
CL117.Contig6_All	Protein yellow (Precursor) GN=y	7.983	Up	2.1705e-08	y	73.4	49.396	323.31	130	21	2	8	8	7	10	9	9	4	1	3	26	23	22	12	14	15	16	13	15	9	13	14	20	21	20	0	0	1	1	0	0	0	0	0	2	2	2	166950000	165110000
CL11712.Contig2_All	GTP-binding protein 128up GN=128up	0.306	Down	0.000101631	128up	41.3	40.905	77.353	85	12	11	9	9	9	9	8	9	9	8	9	2	2	2	11	11	11	11	10	11	11	11	11	8	6	7	10	10	10	10	9	10	10	10	10	7	5	6	185300000	174510000
CL11746.Contig4_All	Calnexin {ECO:0000250|UniProtKB:P34652} (Precursor)	0.199	Down	3.8758e-05	---	12.9	46.323	63.288	21	4	4	2	2	1	4	4	3	2	2	1	0	0	0	3	4	4	4	4	4	4	4	4	3	2	3	3	4	4	4	4	4	4	4	4	3	2	3	29011000	23369000
CL11750.Contig3_All	Putative vacuolar protein sorting-associated protein 13A GN=vps13A	0.449	Down	0.00196021	vps13A	16.9	48.486	37.384	10	4	4	1	1	1	2	2	1	0	1	1	0	0	0	3	4	3	4	2	4	3	3	4	2	3	3	3	4	3	4	2	4	3	3	4	2	3	3	26165000	21571000
CL11767.Contig2_All	WW domain-containing oxidoreductase GN=Wwox	0.247	Down	6.295e-05	Wwox	29.1	30.757	2.8928	21	7	1	2	2	2	2	2	2	2	2	2	1	1	1	6	7	7	6	6	6	7	7	7	3	2	4	1	1	1	1	1	1	1	1	1	1	1	1	33535000	52512000
CL11767.Contig4_All	WW domain-containing oxidoreductase GN=Wwox	0.133	Down	0.0021815	Wwox	57.8	30.813	135.91	96	12	2	7	10	12	13	12	12	11	9	9	1	0	0	10	12	12	11	10	11	12	12	12	5	4	6	2	2	2	2	1	2	2	2	2	1	1	1	289870000	267570000
CL11788.Contig1_All	Putative glucosylceramidase 3 (Precursor) GN=gba-3	4.872	Up	0.048776	gba-3	10.9	48.703	5.2109	11	4	2	0	0	0	1	1	1	0	0	0	3	3	2	2	3	2	3	3	3	3	2	2	4	4	4	0	1	0	1	1	1	1	0	0	2	2	2	0	4939700
CL11806.Contig2_All	Hemolymph lipopolysaccharide-binding protein (Precursor)	2.913	Up	1.0423e-07	---	33.1	34.712	39.214	56	7	1	3	3	3	6	6	7	2	3	3	7	7	6	6	6	5	7	6	7	5	5	5	6	6	6	1	1	1	1	1	1	1	1	1	1	1	1	59455000	55800000
CL11825.Contig2_All	"NADH dehydrogenase [ubiquinone] flavoprotein 1, mitochondrial (Precursor) GN=ndufv1"	0.421	Down	0.00024393	ndufv1	57.3	45.991	217.81	133	17	17	12	9	12	14	12	13	13	13	9	9	7	10	16	15	16	17	14	17	16	17	17	13	13	13	16	15	16	17	14	17	16	17	17	13	13	13	831730000	853710000
CL11834.Contig3_All	Cytochrome P450 6B6 GN=CYP6B6	0.064	Down	1.92455e-05	CYP6B6	34	49.991	34.19	58	13	13	6	5	6	8	10	11	3	3	4	0	1	1	8	8	8	10	10	10	7	9	8	1	2	2	8	8	8	10	10	10	7	9	8	1	2	2	118480000	106940000
CL11838.Contig2_All	urbain precursor [Bombyx mori]	253.692	Up	2.4939e-05	---	56	32.146	281.79	65	11	11	2	2	2	0	0	0	11	10	11	10	7	10	5	5	6	4	2	4	10	10	10	10	8	10	5	5	6	4	2	4	10	10	10	10	8	10	83191000	82468000
CL1184.Contig13_All	Translation elongation factor 2	0.355	Down	6.4118e-07	---	80.7	94.554	323.31	1133	65	61	99	97	96	110	106	117	113	108	104	61	59	63	60	63	62	63	59	62	64	60	61	58	55	55	56	59	58	59	55	58	60	56	57	54	51	51	15375000000	14758000000
CL11876.Contig2_All	Zinc carboxypeptidase A 1 (Precursor) GN=AGAP009593	0.049	Down	0.000103833	AGAP009593	34.3	33.719	39.37	74	7	7	10	7	9	8	9	8	7	8	6	1	0	1	7	7	7	7	7	7	7	7	7	4	2	3	7	7	7	7	7	7	7	7	7	4	2	3	172490000	145280000
CL11899.Contig2_All	Probable 4-coumarate--CoA ligase 1 GN=4cl1	2.289	Up	0.00039641	4cl1	29.1	59.23	32.003	46	11	11	2	2	2	2	1	3	4	7	7	5	6	5	7	6	7	8	6	7	9	9	9	11	7	11	7	6	7	8	6	7	9	9	9	11	7	11	49131000	48550000
CL11944.Contig2_All	Probable 5-formyltetrahydrofolate cyclo-ligase GN=Y106G6E.4	2.633	Up	0.00035731	Y106G6E.4	71.4	20.478	219.05	106	11	11	10	12	12	7	8	8	5	7	5	11	10	11	10	10	10	10	10	10	10	10	10	10	10	11	10	10	10	10	10	10	10	10	10	10	10	11	2884300000	2709800000
CL11991.Contig3_All	Chondroitin proteoglycan 2 (Precursor) GN=cpg-2	2.231	Up	1.9843e-06	cpg-2	73.8	31.442	323.31	213	18	18	17	18	16	20	16	17	13	17	16	20	22	21	18	18	18	17	15	17	17	18	18	17	17	16	18	18	18	17	15	17	17	18	18	17	17	16	2757600000	2423300000
CL12013.Contig2_All	Fatty acid-binding protein	2.916	Up	1.72316e-05	---	77.3	14.744	194.41	235	13	13	18	20	17	17	16	18	20	22	18	22	24	23	12	13	12	13	13	13	12	13	12	13	13	13	12	13	12	13	13	13	12	13	12	13	13	13	8576900000	8442000000
CL1206.Contig17_All	Protein lap4	0.366	Down	0.00124405	---	20.5	86.668	37.458	30	10	7	2	3	2	3	4	3	2	4	3	1	2	1	8	9	8	8	7	8	9	9	9	3	5	3	6	6	6	6	5	6	6	6	6	2	4	3	47429000	49726000
CL12103.Contig2_All	60S ribosomal protein L13 GN=RpL13	0.179	Down	0.00170225	RpL13	46.2	20.031	34.936	118	9	9	9	8	11	12	10	15	14	12	10	4	7	6	8	8	9	9	6	9	9	9	9	8	7	7	8	8	9	9	6	9	9	9	9	8	7	7	997720000	1105400000
CL12118.Contig4_All	PREDICTED: mitochondrial genome maintenance exonuclease 1-like isoform X1 [Bombyx mori]	2.042	Up	0.000178957	---	42.9	38.734	105	91	13	13	6	9	8	7	5	6	8	7	9	8	8	10	12	12	12	10	8	11	11	13	11	10	10	8	12	12	12	10	8	11	11	13	11	10	10	8	217450000	216160000
CL12145.Contig1_All	Ejaculatory bulb-specific protein 3 (Precursor) GN=PebIII	0.384	Down	1.8002e-06	PebIII	63.1	12.96	201.13	63	8	8	5	7	3	9	9	11	3	2	4	3	4	3	5	5	5	8	8	8	5	5	5	5	5	5	5	5	5	8	8	8	5	5	5	5	5	5	190070000	177600000
CL12173.Contig3_All	Putative odorant-binding protein A5 (Precursor) GN=a5	0.217	Down	0.000116124	a5	29.4	39.715	20.424	47	9	9	5	3	4	7	7	8	3	4	3	1	1	1	5	5	6	6	6	7	6	6	6	2	5	6	5	5	6	6	6	7	6	6	6	2	5	6	80010000	76059000
CL1219.Contig1_All	Cytochrome P450 4C1 GN=CYP4C1	0.152	Down	0.00126016	CYP4C1	38.8	41.295	34.496	70	13	10	6	9	6	7	9	7	8	9	9	0	0	0	12	11	11	11	10	12	11	12	12	7	4	8	9	9	9	8	7	9	8	9	9	4	1	6	105930000	144240000
CL12204.Contig2_All	Sphingomyelin phosphodiesterase 1 (Precursor) GN=asm-1	19.341	Up	2.4403e-05	asm-1	26.7	28.336	17.956	16	5	5	1	0	1	0	0	1	0	0	0	4	4	5	2	2	2	3	1	3	2	1	1	5	5	5	2	2	2	3	1	3	2	1	1	5	5	5	0	5471300
CL1221.Contig3_All	Poly(U)-specific endoribonuclease homolog (Precursor) GN=CG2145	3.362	Up	2.4461e-06	CG2145	45.6	63.357	295.32	111	20	20	7	9	9	5	9	7	6	7	7	15	14	16	14	15	15	16	11	16	15	15	14	17	19	20	14	15	15	16	11	16	15	15	14	17	19	20	192540000	205810000
CL12212.Contig3_All	sialic acid synthase [Danaus plexippus]	3.398	Up	8.0605e-07	---	44	37.978	122.77	113	14	14	8	8	9	7	8	6	9	8	8	14	14	14	12	13	13	14	10	14	14	14	14	14	14	14	12	13	13	14	10	14	14	14	14	14	14	14	314110000	289190000
CL12215.Contig3_All	hypothetical protein KGM_11008 [Danaus plexippus]	0.245	Down	2.3529e-08	---	13.3	139.52	27.053	59	14	14	4	2	3	10	8	6	7	6	8	1	2	2	9	9	9	11	12	12	13	11	12	6	7	5	9	9	9	11	12	12	13	11	12	6	7	5	55673000	56409000
CL12222.Contig1_All	Antigen EG13 GN=EG13	0.483	Down	8.2509e-05	EG13	66.7	5.8903	45.874	31	3	3	3	2	3	3	3	3	3	3	3	2	2	1	3	3	3	3	3	3	3	3	3	3	2	2	3	3	3	3	3	3	3	3	3	3	2	2	34858000	31141000
CL12275.Contig1_All	IMP cyclohydrolase GN=purH	2.821	Up	2.091e-05	purH	82.5	64.83	323.31	498	39	39	33	34	30	41	43	38	37	33	34	58	60	57	31	35	34	36	33	37	36	36	34	38	38	38	31	35	34	36	33	37	36	36	34	38	38	38	2514600000	2494200000
CL12289.Contig2_All	Probable 4-coumarate--CoA ligase 1 GN=4cl1	0.499	Down	2.485e-05	4cl1	44.7	57.586	202.05	77	14	14	5	9	9	5	9	7	9	8	7	3	3	3	11	12	11	10	9	10	11	11	10	7	8	9	11	12	11	10	9	10	11	11	10	7	8	9	118350000	119400000
CL12296.Contig2_All	UPF0586 protein CG11596 GN=CG11596	0.381	Down	0.00174223	CG11596	7.8	43.131	3.4313	14	3	3	1	0	1	2	2	3	2	1	2	0	0	0	3	3	3	3	2	3	3	3	3	2	2	2	3	3	3	3	2	3	3	3	3	2	2	2	35468000	34420000
CL123.Contig2_All	Endochitinase (Precursor)	157.353	Up	0.002497	---	66.8	40.037	248.38	104	19	19	0	0	0	0	2	1	18	15	15	17	19	17	4	3	4	9	4	13	16	18	18	18	17	18	4	3	4	9	4	13	16	18	18	18	17	18	6125000	1165900
CL12325.Contig2_All	"39S ribosomal protein L9, mitochondrial (Precursor) GN=mRpL9"	0.247	Down	7.7909e-07	mRpL9	39.6	28.752	49.493	32	7	7	4	4	3	5	5	4	3	2	2	0	0	0	6	6	6	7	6	7	7	6	6	5	3	3	6	6	6	7	6	7	7	6	6	5	3	3	107300000	112250000
CL12340.Contig2_All	Calcium/calmodulin-dependent protein kinase type II alpha chain GN=CaMKII	0.406	Down	7.7525e-05	CaMKII	36.9	35.583	19.887	40	10	10	1	3	2	4	6	5	5	3	3	2	4	2	5	5	4	6	7	7	5	5	5	5	8	6	5	5	4	6	7	7	5	5	5	5	8	6	51640000	49493000
CL12345.Contig2_All	"Trypsin, alkaline C (Precursor)"	0.014	Down	5.5473e-05	---	18.8	6.8698	34.301	18	1	1	2	2	2	2	2	2	2	2	2	0	0	0	1	1	1	1	1	1	1	1	1	1	1	1	1	1	1	1	1	1	1	1	1	1	1	1	275970000	326970000
CL12357.Contig1_All	hypothetical protein [Papilio xuthus]	8.288	Up	3.2456e-06	---	65.4	41.075	323.31	73	11	3	6	5	7	2	5	3	4	2	4	13	12	10	10	10	10	9	8	9	8	8	9	11	11	11	3	3	3	3	3	3	3	3	3	3	3	3	554220000	552810000
CL12357.Contig6_All	hypothetical protein [Papilio xuthus]	4.217	Up	0.00029558	---	65.4	41.113	323.31	18	11	3	1	2	1	1	1	2	1	2	1	2	2	2	9	10	10	9	8	9	8	8	9	11	11	11	2	3	3	3	3	3	3	3	3	3	3	3	42722000	42062000
CL12360.Contig2_All	Probable manganese-transporting ATPase C10C6.6 GN=C10C6.6	0.264	Down	6.0965e-05	C10C6.6	24.6	88.388	55.726	73	18	18	5	5	3	15	13	11	6	7	5	1	1	1	12	14	14	17	16	17	16	16	14	12	11	8	12	14	14	17	16	17	16	16	14	12	11	8	80771000	73806000
CL12373.Contig2_All	Membrane-bound alkaline phosphatase (Precursor) GN=Alp-m	0.059	Down	2.8476e-07	Alp-m	78.3	48.463	323.31	258	21	15	26	25	27	29	32	33	28	26	26	1	2	3	21	20	20	21	20	21	21	21	21	11	11	11	15	14	14	15	14	15	15	15	15	7	6	7	1211600000	1314600000
CL124.Contig8_All	Cold shock domain-containing protein CG9705 GN=CG9705	3.588	Up	0.00052148	CG9705	59.5	14.186	34.462	16	6	6	1	2	3	2	1	1	1	2	0	1	1	1	4	4	4	4	5	3	3	5	2	4	4	4	4	4	4	4	5	3	3	5	2	4	4	4	66000000	55133000
CL12402.Contig2_All	Vitellin heavy chain (Precursor) GN=VG	58.263	Up	7.916e-05	VG	64.7	135.76	323.31	485	68	68	20	23	20	11	11	11	56	58	51	78	78	68	47	46	47	37	24	34	64	60	64	66	65	67	47	46	47	37	24	34	64	60	64	66	65	67	1122500000	1106300000
CL12407.Contig2_All	"UDP-glucose 4-epimerase {ECO:0000303|PubMed:20519568, ECO:0000303|PubMed:22654673} GN=Gale"	0.467	Down	0.000120627	Gale	45.3	37.779	101.95	85	12	12	7	7	9	10	8	9	7	9	8	4	3	4	11	11	11	12	9	11	12	11	11	11	8	8	11	11	11	12	9	11	12	11	11	11	8	8	230910000	252540000
CL1241.Contig5_All	Annexin B11 GN=AnxB11	2.147	Up	1.93633e-05	AnxB11	52.5	50.086	298.24	224	21	21	14	15	14	21	23	24	15	15	19	25	20	19	19	20	18	21	18	20	18	20	19	21	21	21	19	20	18	21	18	20	18	20	19	21	21	21	705660000	742720000
CL12411.Contig3_All	Egg-laying defective protein 27 GN=egl-27	0.359	Down	0.00035882	egl-27	22.1	85.49	31.413	42	13	13	2	3	2	6	6	9	4	4	6	0	0	0	11	9	10	13	9	13	13	11	13	5	6	6	11	9	10	13	9	13	13	11	13	5	6	6	139730000	93909000
CL12419.Contig1_All	Dihydroorotase GN=r	0.088	Down	4.1696e-07	r	19.7	34.011	8.9458	31	5	5	3	3	2	3	4	4	4	4	4	0	0	0	5	4	5	5	4	5	5	5	5	2	2	2	5	4	5	5	4	5	5	5	5	2	2	2	20407000	24943000
CL12419.Contig2_All	Dihydroorotase GN=r	0.041	Down	0.00108091	r	20.6	116.14	27.205	47	16	16	0	0	1	7	6	7	9	6	11	0	0	0	8	8	5	13	10	11	14	13	14	2	4	4	8	8	5	13	10	11	14	13	14	2	4	4	12706000	13361000
CL12453.Contig2_All	"Procollagen-lysine,2-oxoglutarate 5-dioxygenase (Precursor) GN=let-268"	0.436	Down	0.0167802	let-268	43.1	26.704	96.161	29	6	6	2	2	2	5	4	3	3	3	4	0	0	1	4	5	4	6	5	5	5	5	5	3	2	4	4	5	4	6	5	5	5	5	5	3	2	4	27401000	22121000
CL1246.Contig2_All	Variant-surface-glycoprotein phospholipase C	18.767	Up	1.56008e-05	---	16.5	42.171	24.683	13	5	4	1	0	0	0	0	0	0	0	0	4	5	3	4	3	3	4	4	3	2	4	3	5	5	5	3	2	2	3	4	2	2	3	2	4	4	4	5872800	5384000
CL12478.Contig2_All	unknown secreted protein [Papilio xuthus]	4.067	Up	0.020098	---	54.2	10.378	40.635	15	3	3	1	1	1	1	1	2	2	1	1	0	2	2	2	2	2	2	2	2	2	2	2	3	3	3	2	2	2	2	2	2	2	2	2	3	3	3	0	55844000
CL12499.Contig2_All	ATP-dependent zinc metalloprotease YME1 homolog GN=ymel-1	0.278	Down	0.00028016	ymel-1	25.9	53.817	29.075	38	11	11	2	4	3	6	5	7	2	4	3	1	0	1	8	8	7	10	7	9	9	8	7	6	5	6	8	8	7	10	7	9	9	8	7	6	5	6	57914000	69028000
CL12506.Contig3_All	26S protease regulatory subunit 6A homolog GN=psmC3	2.048	Up	1.2805e-06	psmC3	63.6	46.176	323.31	294	23	22	21	17	20	27	23	24	18	23	24	31	32	34	21	21	21	22	21	23	22	22	21	22	23	22	20	20	20	21	20	22	21	21	20	21	22	21	586190000	631520000
CL12532.Contig2_All	cuticular protein hypothetical 1 precursor [Bombyx mori]	4.191	Up	9.8406e-05	---	35.7	9.0933	10.208	10	1	1	1	1	1	0	0	1	0	0	0	2	2	2	1	1	1	1	0	1	1	1	1	1	1	1	1	1	1	1	0	1	1	1	1	1	1	1	21117000	0
CL12577.Contig1_All	Translocon-associated protein subunit alpha (Precursor) GN=ssr1	0.174	Down	4.0648e-06	ssr1	23.5	29.302	61.685	43	6	6	6	4	5	6	5	5	3	3	3	1	1	1	6	6	6	6	5	6	5	5	6	3	3	4	6	6	6	6	5	6	5	5	6	3	3	4	74956000	77533000
CL12592.Contig1_All	Fumarylacetoacetate hydrolase domain-containing protein 2 homolog GN=fahd2	3.428	Up	3.707e-07	fahd2	86.4	31.622	192.44	228	20	3	20	22	20	16	15	13	14	16	17	25	25	25	19	20	19	20	15	20	20	19	20	20	20	20	3	3	3	3	2	3	3	3	3	3	3	3	1433600000	1502100000
CL12618.Contig3_All	Serine protease inhibitor 3/4 (Precursor; Fragment)	4.016	Up	6.3854e-09	---	58.4	33.24	158.93	172	18	18	11	13	10	13	13	13	7	9	11	24	23	25	16	15	16	15	13	14	14	14	16	18	18	18	16	15	16	15	13	14	14	14	16	18	18	18	480740000	450820000
CL12634.Contig3_All	Eukaryotic translation initiation factor 3 subunit D {ECO:0000255|HAMAP-Rule:MF_03003}	0.486	Down	4.6446e-06	---	59.4	58.673	323.31	173	21	21	12	13	13	22	20	21	15	15	18	8	8	8	19	19	19	19	18	19	19	18	21	16	18	18	19	19	19	19	18	19	19	18	21	16	18	18	497970000	511960000
CL12637.Contig2_All	Alkaline phosphatase 4 (Precursor) GN=Aph-4	0.134	Down	1.5477e-08	Aph-4	58.3	49.278	323.31	185	19	19	20	18	19	23	20	18	17	17	16	7	5	5	19	19	19	19	18	19	19	19	19	13	14	11	19	19	19	19	18	19	19	19	19	13	14	11	1262800000	1219900000
CL12669.Contig2_All	Zinc carboxypeptidase A 1 (Precursor) GN=AGAP009593	0.174	Down	3.6876e-05	AGAP009593	26.7	31.462	29.857	63	7	7	3	6	6	9	11	9	4	6	5	1	1	2	6	6	6	7	7	7	5	6	6	4	3	5	6	6	6	7	7	7	5	6	6	4	3	5	76794000	90801000
CL1272.Contig1_All	Juvenile hormone esterase (Precursor)	3.934	Up	0.0020634	---	39.1	54.697	56.263	46	14	11	0	0	0	3	4	3	1	0	0	11	12	12	3	6	3	10	7	10	4	4	3	14	14	14	2	4	2	7	6	8	3	3	3	11	11	11	28426000	18678000
CL12733.Contig2_All	hypothetical protein KGM_19657 [Danaus plexippus]	3.684	Up	0.00171625	---	7.7	42.036	7.2706	11	2	2	0	1	0	0	0	1	1	0	1	3	3	1	2	2	1	2	1	2	2	1	2	2	2	2	2	2	1	2	1	2	2	1	2	2	2	2	2056000	1838400
CL12734.Contig2_All	Probable polyketide synthase 16 GN=pks16	0.242	Down	2.2849e-08	pks16	83.8	83.552	323.31	705	51	51	52	47	51	90	85	86	59	61	55	40	42	37	45	46	44	50	48	49	48	49	50	45	44	41	45	46	44	50	48	49	48	49	50	45	44	41	3199700000	3167800000
CL12734.Contig3_All	Chalcone synthase stlB GN=stlB	0.253	Down	1.54807e-05	stlB	75.1	22.272	277.92	133	14	14	8	9	9	17	16	17	11	12	11	9	7	7	11	12	11	14	13	13	12	13	12	11	11	11	11	12	11	14	13	13	12	13	12	11	11	11	404140000	377050000
CL12735.Contig3_All	Eukaryotic translation initiation factor 4 gamma GN=eif4g	0.289	Down	7.8968e-05	eif4g	48.6	30.069	12.831	20	12	5	2	2	2	2	4	2	2	1	2	0	1	0	9	9	10	11	10	10	8	9	9	3	5	5	3	3	4	4	5	4	3	3	3	1	2	2	0	0
CL12767.Contig2_All	hypothetical protein KGM_03422 [Danaus plexippus]	0.137	Down	1.53699e-05	---	27.8	30.956	19.167	18	6	6	1	3	4	2	3	3	1	1	0	0	0	0	5	6	6	5	4	5	4	4	4	3	3	3	5	6	6	5	4	5	4	4	4	3	3	3	37771000	81742000
CL12784.Contig2_All	"NADPH:adrenodoxin oxidoreductase, mitochondrial (Precursor) GN=dare"	0.429	Down	0.00148058	dare	26.4	49.981	20.163	35	9	9	3	4	5	6	3	5	3	3	3	0	0	0	6	8	7	8	5	8	8	7	9	2	3	1	6	8	7	8	5	8	8	7	9	2	3	1	37489000	41154000
CL12788.Contig1_All	Angiotensin-converting enzyme (Precursor) GN=Ance	0.416	Down	0.027683	Ance	29.3	91.982	52.314	61	17	17	7	7	6	11	12	13	1	1	0	0	2	1	14	14	15	15	14	16	10	11	10	11	11	10	14	14	15	15	14	16	10	11	10	11	11	10	95691000	94128000
CL1280.Contig9_All	NADH-cytochrome b5 reductase 1 GN=cyb5r1	0.406	Down	1.91374e-05	cyb5r1	79.7	28.594	323.31	234	18	18	24	22	23	26	22	24	17	15	20	14	13	14	18	18	18	18	18	18	18	17	18	15	16	16	18	18	18	18	18	18	18	17	18	15	16	16	1567700000	1530200000
CL12814.Contig1_All	unknown secreted protein [Papilio xuthus]	42.278	Up	0.000115012	---	83.6	17.805	56.719	77	15	15	2	1	1	0	0	0	22	22	21	2	3	3	5	7	5	2	4	2	14	15	15	11	9	9	5	7	5	2	4	2	14	15	15	11	9	9	31291000	22391000
CL1285.Contig3_All	Integrin alpha-PS2 light chain (Precursor) GN=if	2.563	Up	1.538e-06	if	56.5	71.184	276.94	192	32	32	7	8	6	23	18	22	8	8	7	31	27	27	21	22	22	25	22	28	19	23	22	29	29	27	21	22	22	25	22	28	19	23	22	29	29	27	264790000	285240000
CL12859.Contig3_All	Putative N-acetylglucosamine-6-phosphate deacetylase GN=CG17065	3.72	Up	4.8e-08	CG17065	70.9	40.69	211.99	117	16	16	1	3	1	8	10	8	12	11	12	19	16	16	9	10	10	14	10	13	14	15	15	15	16	13	9	10	10	14	10	13	14	15	15	15	16	13	78458000	75030000
CL1288.Contig1_All	cuticular protein RR-3 motif 148 precursor [Bombyx mori]	11.368	Up	4.9828e-07	---	57.1	32.177	234.31	162	11	11	15	15	14	8	9	8	12	11	12	19	19	20	11	11	11	9	8	9	9	10	10	11	11	11	11	11	11	9	8	9	9	10	10	11	11	11	1191200000	1085700000
CL12899.Contig2_All	ATP-dependent RNA helicase WM6 GN=Hel25E	0.391	Down	0.0024248	Hel25E	39.7	45.394	43.269	109	11	11	8	8	8	10	12	11	11	10	11	5	8	7	8	9	8	10	10	11	10	9	10	6	8	9	8	9	8	10	10	11	10	9	10	6	8	9	127960000	119140000
CL12949.Contig1_All	Protein DDI1 homolog GN=ddi1	3.875	Up	1.4894e-06	ddi1	42.7	48.58	163.52	88	16	5	5	5	6	6	4	9	6	7	4	11	14	11	13	11	12	15	8	13	12	11	11	13	14	13	5	4	4	4	2	4	4	4	4	4	4	5	156340000	163230000
CL12949.Contig3_All	Protein DDI1 homolog GN=ddi1	6.519	Up	8.1815e-05	ddi1	48.5	37.095	31.072	12	13	2	0	0	0	0	0	0	0	0	0	3	5	4	9	8	9	13	8	11	9	8	8	11	12	10	1	1	1	2	2	2	1	1	1	2	2	2	0	0
CL12962.Contig1_All	Glyceraldehyde-3-phosphate dehydrogenase GN=Gapdh	2.488	Up	0.00175709	Gapdh	9.1	35.592	2.6454	38	4	1	2	3	3	3	3	3	3	2	3	4	5	4	3	3	4	3	3	3	4	3	2	4	4	4	1	1	1	1	1	1	1	1	1	1	1	1	178860000	147240000
CL1298.Contig1_All	Lopap (Precursor)	0.105	Down	4.1691e-06	---	16.6	178.55	127.9	65	19	19	3	3	3	12	14	11	5	6	6	1	0	1	11	11	10	17	16	17	11	13	13	6	4	5	11	11	10	17	16	17	11	13	13	6	4	5	72239000	60863000
CL13018.Contig2_All	Probable 4-coumarate--CoA ligase 1 GN=4cl1	0.23	Down	1.82925e-05	4cl1	49.4	58.067	94.283	74	22	3	7	9	11	10	13	12	4	2	4	1	1	0	22	22	22	20	14	19	18	18	18	11	11	6	3	3	3	3	2	2	3	3	3	2	1	1	453440000	455690000
CL13021.Contig3_All	Cytochrome P450 6k1 GN=CYP6K1	0.192	Down	2.0565e-05	CYP6K1	11.3	43.461	6.5619	39	5	4	4	4	3	5	3	5	4	4	3	1	2	1	5	5	5	5	4	5	5	5	5	5	5	4	4	4	4	4	3	4	4	4	4	4	4	3	98160000	114510000
CL1303.Contig2_All	PREDICTED: recombination repair protein 1-like isoform X2 [Bombyx mori]	0.409	Down	0.00025914	---	29.3	17.387	23.222	32	3	3	3	3	3	3	3	3	2	3	4	1	2	2	3	3	3	3	3	3	3	3	3	2	2	2	3	3	3	3	3	3	3	3	3	2	2	2	68317000	62907000
CL13030.Contig1_All	"TNF receptor-associated protein 1 homolog, mitochondrial (Precursor) GN=trap1"	0.325	Down	3.9971e-07	trap1	57.5	71.038	167.35	237	30	30	21	21	22	27	24	23	28	22	27	8	7	7	25	27	27	29	25	27	27	28	28	22	19	15	25	27	27	29	25	27	27	28	28	22	19	15	883650000	765620000
CL1304.Contig2_All	cytochrome oxidase biogenesis protein [Papilio xuthus]	0.405	Down	0.0074773	---	13	42.796	6.0662	25	6	3	4	5	5	2	2	2	1	2	2	0	0	0	6	6	6	5	5	5	6	5	5	3	3	3	3	3	3	3	3	3	3	3	3	2	2	2	89472000	78723000
CL13045.Contig2_All	PREDICTED: clavesin-1-like isoform X1 [Bombyx mori]	0.409	Down	2.422e-05	---	42.3	35.132	98.758	74	12	12	7	6	9	10	11	10	3	5	4	4	2	3	10	10	10	10	11	9	10	10	10	7	8	8	10	10	10	10	11	9	10	10	10	7	8	8	98371000	93953000
CL13053.Contig1_All	Mitochondrial-processing peptidase subunit beta GN=mppB	0.451	Down	5.7073e-05	mppB	61.4	49.097	133.02	111	21	1	10	7	8	16	14	14	9	11	9	5	4	4	21	21	21	19	18	20	19	19	20	15	15	14	1	1	1	1	1	1	1	1	1	0	1	0	373910000	350530000
CL1307.Contig6_All	Putative UDP-glucuronosyltransferase ugt-47 (Precursor) GN=ugt-47	0.2	Down	0.00031781	ugt-47	64.3	14.134	39.653	70	6	5	7	9	10	7	8	7	6	7	7	1	0	1	6	6	6	6	5	5	6	6	5	5	3	2	5	5	5	5	4	4	5	5	4	4	2	2	414760000	647760000
CL1307.Contig7_All	UDP-glycosyltransferase UGT41B1 [Helicoverpa armigera]	0.129	Down	0.000158728	---	31.1	21.16	25.198	32	5	5	3	4	4	4	3	4	4	3	3	0	0	0	4	5	5	5	3	4	4	4	5	3	2	1	4	5	5	5	3	4	4	4	5	3	2	1	165150000	154510000
CL13086.Contig2_All	Serine protease snake (Precursor) GN=snk	14.14	Up	0.032176	snk	50.2	26.871	30.305	27	10	10	0	0	0	0	0	0	0	1	0	7	10	9	1	1	1	2	1	2	5	2	1	10	10	10	1	1	1	2	1	2	5	2	1	10	10	10	0	0
CL13138.Contig1_All	hypothetical protein KGM_22301 [Danaus plexippus]	2.703	Up	0.00047744	---	15.3	20.533	5.6731	17	2	2	2	1	2	2	1	1	1	1	1	2	1	2	2	2	2	2	2	2	2	2	2	2	2	2	2	2	2	2	2	2	2	2	2	2	2	2	27108000	22882000
CL13141.Contig3_All	Hemolymph lipopolysaccharide-binding protein (Precursor)	2.661	Up	2.2229e-05	---	16.7	33.255	14.067	36	6	1	3	2	1	1	2	3	3	2	2	5	6	6	6	6	6	6	5	6	6	6	6	6	6	6	1	1	1	1	1	1	1	1	1	1	1	1	96825000	93097000
CL13147.Contig2_All	60S ribosomal protein L37a GN=RpL37A	0.222	Down	2.2781e-08	RpL37A	57.3	9.9037	26.687	81	5	5	6	9	9	8	9	7	8	8	8	4	2	3	5	5	5	5	4	4	5	4	4	4	4	3	5	5	5	5	4	4	5	4	4	4	4	3	345370000	394500000
CL13148.Contig1_All	40S ribosomal protein S11	0.24	Down	1.2602e-06	---	46.5	16.685	112.63	122	9	9	13	12	13	10	13	10	10	12	9	7	6	7	7	8	8	8	7	7	7	8	7	7	6	6	7	8	8	8	7	7	7	8	7	7	6	6	932990000	1013500000
CL1315.Contig8_All	3-hydroxyacyl-CoA dehydrogenase GN=mfeA	2.145	Up	3.0605e-06	mfeA	88	41.666	323.31	379	29	29	28	29	29	27	28	34	32	31	32	38	35	36	25	25	26	26	25	28	27	27	27	28	27	27	25	25	26	26	25	28	27	27	27	28	27	27	1346400000	1332500000
CL1317.Contig1_All	Probable cytochrome P450 6a13 GN=Cyp6a13	0.052	Down	1.2125e-06	Cyp6a13	62.6	44.627	127.8	117	21	21	15	15	17	21	20	19	2	2	2	2	1	1	20	20	20	21	19	20	12	11	11	5	5	4	20	20	20	21	19	20	12	11	11	5	5	4	570920000	606570000
CL13187.Contig3_All	Probable glutamine-dependent NAD(+) synthetase GN=CG9940	0.236	Down	0.00128064	CG9940	8.9	42.001	5.1824	25	3	3	2	2	2	3	3	4	2	2	2	1	1	1	2	2	2	3	3	3	2	2	2	3	2	2	2	2	2	3	3	3	2	2	2	3	2	2	11037000	11640000
CL13202.Contig2_All	Ommochrome-binding protein (Precursor)	2.282	Up	0.0031393	---	22.1	30.767	32.287	24	5	5	1	0	0	4	4	2	0	0	0	3	5	5	4	3	3	5	4	5	1	2	2	5	5	5	4	3	3	5	4	5	1	2	2	5	5	5	17278000	17823000
CL13207.Contig1_All	Innexin inx3 GN=Inx3	2.199	Up	3.7648e-06	Inx3	36.8	44.055	75.183	84	12	12	7	8	5	6	7	7	5	7	9	10	6	7	11	12	11	11	9	10	10	11	12	11	11	11	11	12	11	11	9	10	10	11	12	11	11	11	692650000	648030000
CL1322.Contig1_All	WW domain-containing oxidoreductase GN=Wwox	4.197	Up	2.1565e-05	Wwox	23.7	30.645	20.643	23	4	4	1	0	0	2	1	0	2	3	2	4	4	4	4	3	3	4	2	4	4	4	4	4	4	4	4	3	3	4	2	4	4	4	4	4	4	4	17399000	12013000
CL13229.Contig1_All	Myrosinase 1 {ECO:0000303|PubMed:11804799}	4.768	Up	0.00023744	---	11	47.079	4.4437	7	5	4	0	0	0	0	0	0	0	0	0	2	3	2	3	3	2	4	2	4	3	2	4	5	5	5	3	3	2	4	2	4	3	2	4	4	4	4	10017000	10348000
CL13273.Contig1_All	PREDICTED: protein MNN4-like [Bombyx mori]	2.427	Up	2.2385e-05	---	70.6	14.615	109.42	51	5	5	4	5	3	3	2	3	6	6	4	5	5	5	5	5	5	5	5	5	5	5	5	5	5	5	5	5	5	5	5	5	5	5	5	5	5	5	173540000	190480000
CL13294.Contig3_All	Probable 3-hydroxyacyl-CoA dehydrogenase B0272.3 GN=B0272.3	2.633	Up	0.00072025	B0272.3	66.7	34.349	323.31	297	21	2	18	20	17	24	25	24	26	22	21	34	31	35	17	20	21	20	19	20	20	20	19	20	19	20	2	2	2	2	2	2	2	2	2	2	2	2	1527300000	1508100000
CL13321.Contig2_All	"Probable splicing factor, arginine/serine-rich 7 GN=rsp-7"	0.473	Down	0.00123533	rsp-7	30	31.733	13.246	47	6	6	4	3	4	7	5	4	6	4	6	2	1	1	4	3	4	5	5	5	5	5	5	3	3	3	4	3	4	5	5	5	5	5	5	3	3	3	30996000	28318000
CL13351.Contig1_All	Probable 4-coumarate--CoA ligase 3 GN=4cl3	0.168	Down	0.00148027	4cl3	56.7	59.623	154.54	152	22	5	16	16	18	20	17	20	15	16	14	0	0	0	18	19	19	20	14	20	18	20	20	8	10	11	3	4	4	3	1	3	5	5	5	1	2	3	441340000	450940000
CL13371.Contig2_All	Facilitated trehalose transporter Tret1-2 homolog {ECO:0000303|PubMed:20035867}	0.394	Down	0.030104	---	7.7	43.36	13.615	8	2	2	1	0	1	2	1	2	1	0	0	0	0	0	2	1	2	2	1	2	2	2	2	1	2	2	2	1	2	2	1	2	2	2	2	1	2	2	21675000	0
CL13376.Contig2_All	Macrophage migration inhibitory factor homolog	2.205	Up	0.00086435	---	71.3	12.485	47.485	100	5	5	8	8	7	9	9	12	5	6	5	11	13	7	5	5	5	5	5	5	5	5	5	5	5	5	5	5	5	5	5	5	5	5	5	5	5	5	3255800000	3190700000
CL13383.Contig2_All	ATPase family AAA domain-containing protein 3 GN=atad-3	0.49	Down	0.0035956	atad-3	66	16.859	130.84	84	8	8	7	9	8	9	9	7	8	7	7	5	5	3	7	7	8	7	8	7	7	8	8	7	7	6	7	7	8	7	8	7	7	8	8	7	7	6	185160000	182410000
CL13392.Contig3_All	Dihydropyrimidine dehydrogenase [NADP(+)] GN=dpyd-1	0.247	Down	9.9213e-05	dpyd-1	9.9	31.96	9.3994	18	3	3	0	0	0	4	5	3	1	1	2	1	0	1	2	2	3	3	3	3	3	3	3	2	3	2	2	2	3	3	3	3	3	3	3	2	3	2	4222000	3800100
CL13442.Contig2_All	similar to CG10527 [Papilio xuthus]	2.141	Up	6.1386e-05	---	61.7	19.553	124.13	97	9	9	10	8	9	7	7	8	6	7	5	9	10	11	9	9	9	8	8	8	7	8	8	7	7	7	9	9	9	8	8	8	7	8	8	7	7	7	1185200000	1209400000
CL13479.Contig2_All	Antichymotrypsin-2	13.902	Up	7.0823e-07	---	51.2	27.607	225.48	53	9	9	2	2	1	0	1	0	15	14	12	2	2	2	6	6	6	4	3	3	9	9	9	6	6	5	6	6	6	4	3	3	9	9	9	6	6	5	38997000	39923000
CL13491.Contig2_All	Probable mitochondrial import inner membrane translocase subunit tim-44 (Precursor) GN=tim-44	0.355	Down	6.327e-05	tim-44	59.9	42.831	65.418	127	24	24	16	18	14	13	13	14	10	10	10	3	2	4	22	24	23	22	19	23	18	20	20	18	18	17	22	24	23	22	19	23	18	20	20	18	18	17	690050000	694640000
CL13506.Contig1_All	Rab3 GTPase-activating protein catalytic subunit GN=CG31935	0.405	Down	0.00024427	CG31935	3.3	91.501	2.1651	15	2	2	1	1	0	3	3	3	0	1	0	1	1	1	2	2	2	2	2	2	2	2	2	2	2	2	2	2	2	2	2	2	2	2	2	2	2	2	40686000	41049000
CL13522.Contig1_All	hypothetical protein KGM_22181 [Danaus plexippus]	0.378	Down	8.2985e-05	---	25.5	24.7	12.677	19	4	4	3	2	2	2	2	2	1	1	1	1	1	1	4	3	3	4	3	4	1	2	2	3	3	2	4	3	3	4	3	4	1	2	2	3	3	2	43394000	39026000
CL13582.Contig2_All	CTP synthase GN=CTPsyn	0.431	Down	4.6329e-06	CTPsyn	29.5	62.258	45.408	79	14	14	7	5	8	9	6	10	9	10	11	1	1	2	13	10	12	11	8	12	13	11	12	8	7	8	13	10	12	11	8	12	13	11	12	8	7	8	104530000	102970000
CL13638.Contig3_All	"PREDICTED: 39S ribosomal protein L4, mitochondrial-like [Bombyx mori]"	0.211	Down	0.000123394	---	67	21.786	31.91	62	9	9	7	7	7	8	9	7	5	5	6	1	0	0	8	9	8	9	9	8	9	9	8	4	4	5	8	9	8	9	9	8	9	9	8	4	4	5	93909000	89282000
CL1366.Contig2_All	Glutamate carboxypeptidase 2 homolog GN=R57.1	0.313	Down	3.4055e-06	R57.1	8	46.542	9.2741	20	3	3	2	2	2	2	2	3	2	3	2	0	0	0	3	2	3	3	2	3	3	3	3	2	2	2	3	2	3	3	2	3	3	3	3	2	2	2	18511000	25823000
CL13691.Contig1_All	Probable glutamine--tRNA ligase GN=Aats-gln	0.45	Down	3.5473e-05	Aats-gln	50.5	87.166	133.45	208	33	2	17	14	18	28	25	24	19	22	23	5	6	7	25	29	29	33	26	31	25	28	29	18	21	17	2	2	2	2	2	2	2	2	2	2	2	2	529170000	508680000
CL13712.Contig2_All	Probable V-type proton ATPase 116 kDa subunit a GN=unc-32	0.391	Down	3.8842e-06	unc-32	47.3	91.638	323.31	264	32	29	17	25	19	32	35	35	24	21	22	11	12	11	30	29	29	31	30	31	28	27	26	26	22	24	27	26	26	28	27	28	25	24	24	24	20	22	952060000	978470000
CL1372.Contig3_All	Protein henna GN=Hn	2.204	Up	0.0014209	Hn	57.4	24.519	86.165	112	11	8	8	7	10	8	9	8	7	5	8	14	15	13	10	10	10	10	8	10	10	10	10	10	10	10	8	7	7	7	5	7	7	7	7	7	7	7	338070000	336600000
CL1372.Contig4_All	Protein henna GN=Hn	2.613	Up	3.833e-05	Hn	67.7	21.16	145.86	76	9	9	7	7	6	6	6	6	5	4	4	11	6	8	8	9	9	9	7	9	8	8	8	9	7	8	8	9	9	9	7	9	8	8	8	9	7	8	292760000	255170000
CL13773.Contig1_All	Insulin-degrading enzyme GN=Ide	0.223	Down	7.7071e-05	Ide	25.1	104.25	87.115	59	18	18	1	2	1	11	9	11	6	7	7	2	1	1	8	10	6	15	11	16	13	13	14	7	9	7	8	10	6	15	11	16	13	13	14	7	9	7	31915000	36554000
CL13831.Contig2_All	Venom peptide isomerase heavy chain	0.496	Down	0.0025431	---	38.6	28.796	142.29	71	7	4	11	11	10	4	4	4	8	7	9	1	1	1	7	7	7	7	5	6	7	7	7	4	4	2	4	4	4	4	3	3	4	4	4	2	2	2	829950000	804570000
CL1384.Contig6_All	PREDICTED: uncharacterized protein LOC101736728 [Bombyx mori]	0.436	Down	0.0090638	---	49.2	29.296	65.318	81	11	11	8	7	8	9	10	9	8	6	7	3	3	3	10	10	11	11	9	9	10	10	11	7	10	9	10	10	11	11	9	9	10	10	11	7	10	9	258100000	254950000
CL13875.Contig1_All	Probable phytanoyl-CoA dioxygenase GN=ZK550.6	3.768	Up	2.3997e-06	ZK550.6	60.5	25.281	158.51	86	11	11	7	6	6	5	4	7	7	6	5	12	10	11	9	10	9	10	9	10	8	10	10	11	11	11	9	10	9	10	9	10	8	10	10	11	11	11	134660000	125260000
CL13887.Contig2_All	Acetyl-coenzyme A synthetase GN=ACS	83.962	Up	1.5849e-05	ACS	36.5	61.456	41.737	40	15	15	1	0	1	0	0	0	0	0	0	11	13	14	5	5	6	3	2	3	5	5	5	13	15	15	5	5	6	3	2	3	5	5	5	13	15	15	31603000	22161000
CL13889.Contig2_All	cuticular protein CPG24 [Papilio xuthus]	3.258	Up	0.0030577	---	83.3	25.966	17.184	60	13	13	0	0	0	0	0	0	18	19	17	2	2	2	0	1	1	3	3	3	13	12	12	7	9	7	0	1	1	3	3	3	13	12	12	7	9	7	0	0
CL13894.Contig6_All	Peptidoglycan recognition protein (Precursor) GN=PGRP	13.25	Up	0.00120491	PGRP	73.8	20.379	151.08	68	10	10	3	4	4	4	4	2	3	3	2	13	14	12	9	7	8	5	5	6	7	7	6	9	10	10	9	7	8	5	5	6	7	7	6	9	10	10	115580000	109430000
CL13895.Contig1_All	Venom carboxylesterase-6 (Precursor)	2.533	Up	0.00145945	---	28.9	57.772	28.818	33	9	9	1	4	2	2	3	2	4	3	3	2	3	4	5	6	7	6	4	5	8	6	6	5	8	8	5	6	7	6	4	5	8	6	6	5	8	8	73502000	123000000
CL1390.Contig3_All	putative glycerol-3-phosphate acyltransferase [Danaus plexippus]	14.648	Up	0.000159571	---	42.1	27.065	91.041	22	6	6	0	0	0	1	0	1	1	2	1	6	5	5	2	2	1	2	1	2	2	2	2	6	6	6	2	2	1	2	1	2	2	2	2	6	6	6	14210000	12960000
CL13911.Contig1_All	microsomal glutathione S-transferase 1-1 [Spodoptera litura]	2.411	Up	0.000144302	---	33.6	15.923	6.5587	29	4	3	3	3	3	3	1	1	3	3	3	2	2	2	4	4	4	4	4	4	4	4	4	2	1	2	3	3	3	3	3	3	3	3	3	2	1	2	93157000	110650000
CL13915.Contig1_All	hypothetical protein KGM_13715 [Danaus plexippus]	0.419	Down	4.4257e-05	---	19.3	42.864	10.96	26	6	6	2	0	2	5	6	6	1	1	0	1	1	1	5	5	4	5	5	6	4	3	3	5	5	4	5	5	4	5	5	6	4	3	3	5	5	4	23725000	17948000
CL13932.Contig1_All	General transcriptional corepressor tupA GN=tupA	0.327	Down	3.5627e-05	tupA	32.1	34.901	41.63	31	8	8	3	2	2	3	5	6	3	3	2	1	1	0	7	7	7	7	5	6	7	8	7	6	5	4	7	7	7	7	5	6	7	8	7	6	5	4	33549000	37234000
CL1397.Contig3_All	PREDICTED: uridine phosphorylase 1-like isoform X1 [Bombyx mori]	0.295	Down	4.0448e-05	---	42.9	33.171	60.099	60	9	9	6	5	5	6	7	6	5	5	6	3	3	3	6	8	7	8	8	8	6	7	7	4	4	4	6	8	7	8	8	8	6	7	7	4	4	4	96912000	110060000
CL13992.Contig1_All	hypothetical protein KGM_17409 [Danaus plexippus]	7.587	Up	4.4981e-05	---	66.7	12.268	48.826	32	4	4	2	0	3	3	3	1	2	3	3	3	5	4	3	2	3	4	3	3	3	3	3	4	4	4	3	2	3	4	3	3	3	3	3	4	4	4	68213000	47342000
CL1400.Contig4_All	glutamate synthase [Bombyx mori]	0.458	Down	7.5851e-05	---	49.1	88.881	155.13	128	25	25	6	4	2	18	16	20	16	16	16	6	3	5	18	18	18	21	20	24	21	23	23	17	18	18	18	18	18	21	20	24	21	23	23	17	18	18	119880000	132250000
CL14007.Contig2_All	Eukaryotic translation initiation factor 4 gamma GN=eif4g	0.39	Down	0.00106342	eif4g	37.3	27.868	23.233	42	9	9	4	2	5	4	3	4	6	6	5	2	1	0	9	9	9	9	4	8	8	8	8	5	5	5	9	9	9	9	4	8	8	8	8	5	5	5	98876000	88719000
CL1404.Contig3_All	Vacuolar protein sorting-associated protein 11 homolog GN=vps11	0.441	Down	8.2418e-05	vps11	9.7	85.642	7.8871	15	5	5	1	0	1	3	2	2	1	1	1	1	1	1	2	3	3	3	2	3	3	5	3	2	3	3	2	3	3	3	2	3	3	5	3	2	3	3	5850800	6551600
CL14046.Contig1_All	Enhancer of mRNA-decapping protein 4 homolog GN=Ge-1	0.363	Down	0.0188396	Ge-1	13.8	91.02	16.723	27	10	10	1	0	2	1	2	5	7	4	5	0	0	0	5	6	6	8	5	8	8	8	6	2	2	3	5	6	6	8	5	8	8	8	6	2	2	3	41702000	41067000
CL14051.Contig2_All	salivary cysteine-rich peptide precursor [Bombyx mori]	2.693	Up	2.4059e-06	---	41.8	11.359	14.33	24	4	4	2	2	2	1	1	1	2	1	2	3	3	4	3	4	4	3	3	3	3	3	4	3	3	4	3	4	4	3	3	3	3	3	4	3	3	4	206990000	139040000
CL14074.Contig3_All	PREDICTED: phosphoacetylglucosamine mutase-like [Bombyx mori]	0.464	Down	0.00020199	---	46.3	55.56	102.04	113	19	19	3	5	5	15	15	16	13	15	14	3	6	3	15	14	15	18	15	19	17	18	17	14	14	14	15	14	15	18	15	19	17	18	17	14	14	14	118190000	138720000
CL14079.Contig2_All	hypothetical protein KGM_09033 [Danaus plexippus]	5.654	Up	0.0025242	---	7.6	36.32	5.6799	8	2	2	1	0	0	0	0	0	0	0	0	3	2	2	2	1	2	2	1	1	2	1	2	2	2	2	2	1	2	2	1	1	2	1	2	2	2	2	4225400	3143200
CL14085.Contig3_All	saposin-like protein [Bombyx mori]	11.677	Up	2.7376e-08	---	65	110.58	323.31	387	50	50	15	16	16	14	15	11	24	25	24	71	76	80	34	30	31	27	20	31	37	37	37	48	50	49	34	30	31	27	20	31	37	37	37	48	50	49	879390000	862690000
CL14121.Contig1_All	Coatomer subunit beta&apos; GN=beta&apos;Cop	0.315	Down	4.9905e-06	beta&apos;Cop	45.2	90.613	139.26	175	29	29	12	12	12	20	22	20	23	25	20	3	3	3	21	19	26	29	23	28	27	24	26	14	13	11	21	19	26	29	23	28	27	24	26	14	13	11	299390000	314960000
CL1417.Contig2_All	Aldo-keto reductase AKR2E4 GN=akr2e	3.031	Up	2.8715e-07	akr2e	35.1	32.004	37.648	54	8	8	3	5	5	4	3	6	3	3	3	8	6	5	5	7	6	7	4	7	4	5	7	8	8	8	5	7	6	7	4	7	4	5	7	8	8	8	159400000	166030000
CL1424.Contig3_All	Tropomyosin-1	2.307	Up	2.3899e-05	---	59	32.348	323.31	335	32	31	17	17	18	32	33	34	23	21	22	40	36	42	23	21	24	29	28	29	26	25	27	29	30	30	23	21	24	29	28	29	26	25	27	29	30	29	1276600000	1312500000
CL14258.Contig2_All	PREDICTED: ATP synthase mitochondrial F1 complex assembly factor 1-like isoform X1 [Bombyx mori]	0.315	Down	6.1719e-05	---	58	19.543	22.883	42	6	6	4	2	3	7	5	6	4	3	2	2	1	3	5	5	5	5	5	5	5	5	5	4	4	5	5	5	5	5	5	5	5	5	5	4	4	5	114260000	134600000
CL14263.Contig1_All	Vesicle-fusing ATPase 1 GN=comt	0.281	Down	4.6476e-06	comt	46.4	78.868	109.18	100	26	26	7	5	8	13	15	13	12	11	12	1	2	1	18	18	20	23	19	23	21	20	23	13	11	13	18	18	20	23	19	23	21	20	23	13	11	13	194560000	188310000
CL14306.Contig3_All	Cullin-3 GN=culC	0.359	Down	0.000160302	culC	13.4	86.777	34.964	48	7	7	5	5	5	7	5	5	4	4	6	0	0	2	6	5	5	7	5	6	6	6	6	4	3	6	6	5	5	7	5	6	6	6	6	4	3	6	38604000	33781000
CL14337.Contig2_All	Peptidyl-prolyl cis-trans isomerase 5 (Precursor) GN=cyn-5	3.488	Up	0.000244	cyn-5	72.3	18.331	294.7	110	12	12	8	7	8	10	10	9	10	10	9	10	11	8	12	12	12	12	12	12	12	12	12	12	12	12	12	12	12	12	12	12	12	12	12	12	12	12	489270000	523370000
CL1434.Contig3_All	Kinesin heavy chain GN=Khc	0.269	Down	0.000177613	Khc	24.7	43.109	40.024	69	8	8	3	4	6	8	7	8	10	9	10	1	1	2	7	8	7	8	7	7	8	8	8	5	6	5	7	8	7	8	7	7	8	8	8	5	6	5	72079000	60079000
CL14354.Contig2_All	Orotidine 5&apos;-phosphate decarboxylase GN=r-l	0.445	Down	0.000121502	r-l	49.8	28.494	66.901	72	12	12	8	8	6	7	8	7	8	6	8	2	2	2	11	11	12	11	9	11	11	12	12	8	8	8	11	11	12	11	9	11	11	12	12	8	8	8	179270000	175320000
CL14359.Contig2_All	Ejaculatory bulb-specific protein 3 (Precursor) GN=PebIII	28.017	Up	6.3429e-07	PebIII	44.9	10.092	9.9752	24	4	3	1	1	1	1	1	1	2	2	2	4	4	4	4	3	4	4	2	3	3	4	3	4	4	4	3	2	3	3	1	2	2	3	2	3	3	3	11864000	11485000
CL1437.Contig3_All	Putative sulfiredoxin GN=CG6762	11.822	Up	6.1994e-07	CG6762	88.6	11.878	166.01	92	9	9	6	5	5	7	7	7	4	3	3	15	16	14	8	7	8	8	4	6	6	7	6	9	9	9	8	7	8	8	4	6	6	7	6	9	9	9	262100000	246670000
CL14376.Contig1_All	hypothetical protein KGM_07871 [Danaus plexippus]	0.291	Down	0.00069714	---	19.4	14.296	7.3236	29	2	2	3	3	3	3	2	3	3	3	3	1	1	1	2	2	2	2	1	2	2	2	2	2	2	2	2	2	2	2	1	2	2	2	2	2	2	2	27350000	39085000
CL14383.Contig1_All	glycine-rich protein [Bombyx mori]	11.97	Up	0.00028268	---	49.4	9.3435	13.65	20	3	3	3	3	3	0	0	0	0	0	0	4	3	4	2	2	2	2	1	2	1	1	1	3	3	3	2	2	2	2	1	2	1	1	1	3	3	3	53776000	41134000
CL1440.Contig4_All	Nucleoporin SEH1 {ECO:0000250|UniProtKB:Q96EE3}	0.468	Down	6.0928e-05	---	35.4	38.802	38.052	21	7	7	2	3	2	1	1	2	2	4	2	0	1	1	5	5	4	7	3	6	4	7	7	3	3	2	5	5	4	7	3	6	4	7	7	3	3	2	40315000	42944000
CL14400.Contig2_All	Glutathione S-transferase 1 GN=GST1	2.189	Up	0.0058033	GST1	11.7	20.447	3.8476	10	2	2	0	0	0	2	1	1	0	1	1	1	1	2	2	2	2	2	2	2	2	2	2	2	2	2	2	2	2	2	2	2	2	2	2	2	2	2	13383000	13247000
CL14404.Contig3_All	Counting factor associated protein D (Precursor) GN=cfaD	3.585	Up	0.0028011	cfaD	67.9	20.845	201.29	72	9	9	3	5	4	6	6	7	5	5	5	9	7	10	7	8	8	8	6	8	8	7	8	9	9	9	7	8	8	8	6	8	8	7	8	9	9	9	269390000	271590000
CL14413.Contig1_All	D-3-phosphoglycerate dehydrogenase GN=serA	4.059	Up	9.1468e-07	serA	73.4	32.325	318.95	259	17	17	22	21	22	19	18	18	20	18	16	28	30	27	16	16	17	16	15	16	16	15	16	16	16	16	16	16	17	16	15	16	16	15	16	16	16	16	2711400000	2677500000
CL14434.Contig3_All	Protein ROP GN=Rop	0.499	Down	6.4597e-05	Rop	35.7	63.436	63.891	108	17	17	8	7	7	14	15	15	9	11	7	4	5	6	14	14	13	16	15	16	14	14	15	15	13	13	14	14	13	16	15	16	14	14	15	15	13	13	119340000	127150000
CL14440.Contig2_All	Eukaryotic translation initiation factor 3 subunit B {ECO:0000255|HAMAP-Rule:MF_03001}	0.461	Down	1.74882e-05	---	50.5	56.607	187.08	155	21	21	11	8	10	21	21	19	15	13	16	6	7	8	16	14	17	21	17	19	19	18	17	16	15	17	16	14	17	21	17	19	19	18	17	16	15	17	211390000	182690000
CL14463.Contig1_All	Protein lethal(2)essential for life GN=l(2)efl	19.11	Up	0.0294	l(2)efl	65.7	19.694	152.39	44	12	10	1	1	1	2	2	2	1	2	1	10	10	11	3	3	5	6	5	7	7	5	7	10	12	11	2	2	3	5	4	5	5	4	6	8	10	10	10296000	12952000
CL1449.Contig6_All	UDP-glycosyltransferase UGT40D1 [Helicoverpa armigera]	0.423	Down	0.0070353	---	29.5	25.073	23.88	80	6	3	8	8	9	6	6	6	7	7	6	6	6	5	6	6	6	4	4	5	6	5	5	4	4	4	3	3	3	1	1	2	3	2	2	1	1	1	498090000	498680000
CL14490.Contig2_All	Probable alpha-galactosidase (Precursor) GN=melA	0.446	Down	0.000156967	melA	34.2	34.381	54.997	43	7	7	3	3	4	5	6	3	6	7	6	0	0	0	5	6	6	6	6	6	7	7	7	6	6	6	5	6	6	6	6	6	7	7	7	6	6	6	63248000	58063000
CL14549.Contig1_All	Glutathione S-transferase	2.024	Up	2.3352e-05	---	57.6	17.167	50.411	186	10	10	17	20	19	14	14	14	14	14	17	14	15	14	9	10	10	10	9	10	9	10	10	10	10	10	9	10	10	10	9	10	9	10	10	10	10	10	4096500000	3837600000
CL14561.Contig4_All	La-related protein 1 GN=larp	0.301	Down	9.5821e-05	larp	73	7.2944	26.774	73	4	4	8	8	8	9	7	8	6	5	6	3	2	3	4	4	4	4	4	4	4	4	4	3	3	3	4	4	4	4	4	4	4	4	4	3	3	3	164100000	134340000
CL14565.Contig2_All	Paxillin homolog 1 GN=pxl-1	2.277	Up	2.338e-05	pxl-1	75	19.613	228.09	94	9	9	10	9	7	6	7	6	6	5	7	10	11	10	9	9	9	9	8	9	8	8	8	9	9	9	9	9	9	9	8	9	8	8	8	9	9	9	895670000	745690000
CL14607.Contig2_All	unknown secreted protein [Papilio polytes]	22.288	Up	6.1457e-08	---	56.9	11.839	147.68	46	4	4	3	3	1	3	3	4	4	3	3	6	7	6	4	4	4	4	3	4	4	4	4	4	4	4	4	4	4	4	3	4	4	4	4	4	4	4	92899000	77312000
CL14620.Contig2_All	"PREDICTED: 28S ribosomal protein S30, mitochondrial-like [Bombyx mori]"	0.227	Down	3.2022e-06	---	44.2	64.337	131.55	98	20	20	6	11	8	13	13	14	8	13	9	1	1	1	16	18	17	19	15	20	20	18	20	9	9	8	16	18	17	19	15	20	20	18	20	9	9	8	158700000	166350000
CL1463.Contig8_All	Fragile X mental retardation syndrome-related protein 1	0.495	Down	4.1707e-05	---	64.7	44.897	236.58	191	25	25	12	9	11	25	24	25	17	19	20	9	10	10	22	22	22	25	21	25	23	24	24	20	20	22	22	22	22	25	21	25	23	24	24	20	20	22	408230000	416210000
CL1464.Contig2_All	"PREDICTED: 28S ribosomal protein S28, mitochondrial-like [Bombyx mori]"	0.337	Down	0.00027548	---	40.6	15.91	21.678	50	5	5	5	6	5	6	5	5	3	4	4	2	3	2	5	5	5	5	4	5	5	5	5	4	4	4	5	5	5	5	4	5	5	5	5	4	4	4	133120000	127330000
CL14640.Contig2_All	GRIM-19 [Helicoverpa armigera]	0.348	Down	0.0021229	---	58.5	17.357	37.002	103	8	8	11	8	10	10	11	11	8	7	7	6	7	7	8	8	8	8	7	8	8	8	8	8	7	7	8	8	8	8	7	8	8	8	8	8	7	7	317790000	327800000
CL14648.Contig1_All	Dehydrogenase/reductase SDR family protein 7-like GN=CG7601	0.482	Down	4.4884e-05	CG7601	45.8	27.315	53.658	52	8	7	7	8	8	3	4	3	5	4	4	2	2	2	8	8	8	8	5	5	7	7	8	5	4	3	7	7	7	7	4	4	6	6	7	4	3	2	255630000	237890000
CL14648.Contig2_All	PREDICTED: dehydrogenase/reductase SDR family member 13-like [Bombyx mori]	0.357	Down	0.000101893	---	42.2	11.443	3.3149	16	4	3	2	2	2	1	3	1	0	1	1	1	1	1	4	4	3	3	4	3	3	3	3	3	3	3	3	3	2	2	3	2	2	2	2	2	2	2	76089000	83099000
CL14649.Contig2_All	Ribonucleoside-diphosphate reductase subunit M2 GN=RnrS	0.228	Down	0.00892	RnrS	28.7	37.823	62.792	29	8	8	4	2	3	0	0	0	5	6	9	0	0	0	6	7	8	4	1	2	8	8	8	1	1	1	6	7	8	4	1	2	8	8	8	1	1	1	26369000	21240000
CL14656.Contig1_All	"Probable alanine aminotransferase, mitochondrial (Precursor) GN=gpt"	2.113	Up	2.0232e-05	gpt	50.6	52.807	19.937	16	16	6	0	2	0	2	2	3	0	0	0	2	2	3	8	9	11	13	9	14	6	4	6	13	15	15	4	4	3	5	2	6	1	0	2	5	5	6	29038000	28033000
CL14658.Contig2_All	Serine proteinase stubble catalytic chain GN=Sb	10.995	Up	2.8645e-06	Sb	34.5	24.551	98.019	55	6	6	0	0	1	7	4	6	0	0	0	13	13	11	3	3	3	3	4	4	4	3	3	6	6	6	3	3	3	3	4	4	4	3	3	6	6	6	18642000	19879000
CL1466.Contig2_All	Serine protease easter (Precursor) GN=ea	2.078	Up	7.6163e-05	ea	45.6	27.224	124.59	82	8	8	5	7	7	9	6	7	3	4	7	8	10	9	8	8	8	8	5	8	7	7	8	8	8	7	8	8	8	8	5	8	7	7	8	8	8	7	146010000	139030000
CL1468.Contig10_All	"mitochondrial ribosomal protein S22, partial [Papilio xuthus]"	0.298	Down	0.00038007	---	48.9	43.388	64.698	95	15	15	9	10	9	13	9	10	9	10	10	2	2	2	14	14	14	14	11	14	12	15	15	9	9	11	14	14	14	14	11	14	12	15	15	9	9	11	172680000	190370000
CL14682.Contig2_All	"28S ribosomal protein S15, mitochondrial (Precursor) GN=bonsai"	0.256	Down	0.00085998	bonsai	46.4	10.411	16.916	23	4	4	2	2	1	2	3	2	3	2	3	1	1	1	4	4	3	2	3	4	4	4	4	2	2	3	4	4	3	2	3	4	4	4	4	2	2	3	42438000	47125000
CL14686.Contig2_All	hypothetical protein KGM_11060 [Danaus plexippus]	4.798	Up	1.0437e-06	---	70.9	14.283	35.725	97	10	10	7	5	9	6	7	6	5	6	6	12	13	15	10	7	8	8	8	10	8	7	9	10	10	10	10	7	8	8	8	10	8	7	9	10	10	10	641550000	643780000
CL14697.Contig2_All	Collagenase (Precursor)	0.027	Down	1.92111e-05	---	14.8	24.032	76.187	39	2	2	5	5	5	4	4	5	3	4	4	0	0	0	2	2	2	2	2	2	2	2	2	2	2	1	2	2	2	2	2	2	2	2	2	2	2	1	196510000	205640000
CL14712.Contig3_All	Surfeit locus protein 4 homolog GN=Surf4	0.359	Down	0.0157409	Surf4	15.5	28.513	4.3957	7	3	3	0	0	0	1	2	3	0	1	0	0	0	0	1	1	1	1	2	3	2	2	2	2	2	3	1	1	1	1	2	3	2	2	2	2	2	3	0	0
CL14718.Contig1_All	PREDICTED: uncharacterized protein LOC101739120 [Bombyx mori]	3.693	Up	0.00023978	---	39.7	13.564	17.197	81	6	6	6	6	5	4	4	4	6	7	6	10	11	12	5	5	6	5	3	5	5	6	5	6	6	6	5	5	6	5	3	5	5	6	5	6	6	6	708850000	692420000
CL1472.Contig1_All	Triosephosphate isomerase GN=Tpi	2.544	Up	3.7056e-06	Tpi	67.5	26.177	177.06	186	18	1	15	15	16	15	14	15	17	13	14	17	17	18	17	17	17	17	15	17	17	17	17	17	17	17	1	1	1	0	0	0	0	0	0	0	0	0	3377100000	3355700000
CL1472.Contig2_All	Triosephosphate isomerase GN=Tpi	2.063	Up	0.0030358	Tpi	67.5	26.163	8.6734	43	18	1	4	3	4	3	3	3	3	2	3	5	5	5	17	17	17	18	16	18	18	18	18	18	18	18	1	1	1	1	1	1	1	1	1	1	1	1	1214300000	1210300000
CL14732.Contig3_All	Dihydrolipoyl dehydrogenase	0.306	Down	3.8204e-06	---	55.5	38.176	144.54	123	14	14	12	12	11	19	15	16	8	11	10	3	4	2	14	14	14	14	11	14	13	12	14	11	11	11	14	14	14	14	11	14	13	12	14	11	11	11	448350000	476120000
CL14771.Contig2_All	mitochondrial NADH:ubiquinone oxidoreductase B14.7 subunit [Papilio xuthus]	0.47	Down	4.8784e-06	---	44.4	16.03	24.196	51	5	5	5	5	6	5	4	5	3	6	4	2	3	3	4	5	5	4	4	4	5	5	4	3	4	4	4	5	5	4	4	4	5	5	4	3	4	4	191150000	179180000
CL14785.Contig1_All	"Protein msta, isoform B GN=msta"	0.406	Down	1.54533e-05	msta	31.9	61.855	43.2	87	18	18	6	9	10	11	11	13	7	7	6	3	3	1	13	16	17	15	14	15	13	15	16	9	8	10	13	16	17	15	14	15	13	15	16	9	8	10	213550000	201940000
CL14795.Contig2_All	Proteasome subunit alpha type-2 GN=Prosalpha2	2.221	Up	0.000143668	Prosalpha2	64.5	25.541	323.31	232	12	12	19	19	21	20	20	15	16	19	21	19	24	19	11	12	12	12	11	12	12	11	12	12	12	12	11	12	12	12	11	12	12	11	12	12	12	12	555660000	647950000
CL14815.Contig2_All	26S protease regulatory subunit 4 GN=Rpt2	2.176	Up	4.0788e-06	Rpt2	57.9	46.785	167.22	206	22	22	10	8	14	16	20	17	14	15	15	23	28	26	20	20	21	22	17	22	22	22	21	21	22	21	20	20	21	22	17	22	22	22	21	21	22	21	313820000	322010000
CL14840.Contig2_All	similar to CG4042 [Papilio xuthus]	0.442	Down	0.047303	---	18.1	31.208	8.871	17	4	4	2	2	1	3	3	2	0	2	2	0	0	0	4	2	2	3	3	4	2	2	2	2	1	3	4	2	2	3	3	4	2	2	2	2	1	3	19529000	19300000
CL14889.Contig1_All	General odorant-binding protein 56a (Precursor) GN=Obp56a	5.243	Up	0.035604	Obp56a	31.1	15.233	4.5171	9	4	4	0	0	0	0	0	0	0	0	0	4	2	3	2	1	2	2	1	2	2	2	2	4	3	4	2	1	2	2	1	2	2	2	2	4	3	4	19265000	0
CL14920.Contig2_All	Glutathione S-transferase 2 GN=GST2	2.941	Up	6.2337e-07	GST2	85.8	18.412	84.252	273	12	10	22	23	22	22	24	21	20	19	17	28	27	28	11	11	11	12	11	12	12	11	11	12	12	12	9	9	9	10	9	10	10	9	9	10	10	10	5820800000	5098100000
CL1514.Contig3_All	Alpha-mannosidase 58 kDa subunit (Precursor) GN=manA	3.093	Up	0.00084153	manA	39.8	19.242	23.072	22	4	3	0	1	0	3	0	0	3	3	2	3	3	4	3	2	1	3	2	3	3	3	2	3	3	3	2	1	1	2	1	2	2	2	1	2	2	2	11982000	13744000
CL1514.Contig9_All	Fructose-bisphosphate aldolase GN=Ald	2.687	Up	4.6475e-09	Ald	91	36.216	323.31	579	28	26	44	42	43	48	49	47	45	41	42	57	61	60	27	27	27	28	27	27	27	28	28	28	28	28	26	26	26	26	26	26	26	26	26	26	26	26	11721000000	11692000000
CL1516.Contig2_All	Protein purity of essence	0.037	Down	0.0034593	---	13.4	573.4	118.94	146	55	55	7	8	6	22	20	20	19	22	22	0	0	0	36	36	38	48	39	46	43	48	49	4	2	3	36	36	38	48	39	46	43	48	49	4	2	3	112170000	119740000
CL1526.Contig12_All	PREDICTED: uncharacterized protein LOC101735378 [Bombyx mori]	14.004	Up	8.8285e-07	---	25.6	27.849	62.264	37	7	7	2	1	1	0	0	0	5	4	5	6	6	7	6	6	7	6	4	5	6	6	6	6	7	6	6	6	7	6	4	5	6	6	6	6	7	6	46273000	29139000
CL1543.Contig3_All	Armadillo segment polarity protein GN=arm	0.484	Down	0.00053648	arm	19.7	24.744	5.9573	16	4	4	1	3	1	2	2	2	2	1	1	1	0	0	4	4	4	4	3	2	4	4	4	3	3	2	4	4	4	4	3	2	4	4	4	3	3	2	8346200	10461000
CL1585.Contig2_All	Neutral ceramidase (Precursor) GN=CDase	0.238	Down	0.0025629	CDase	23	62.808	55.526	35	10	9	1	2	3	7	6	5	4	4	3	0	0	0	6	5	7	8	7	7	7	8	6	2	1	3	6	5	7	8	7	7	7	8	6	2	0	2	23191000	23536000
CL1587.Contig24_All	Fibulin-1 (Precursor) GN=fbl-1	0.196	Down	0.000181818	fbl-1	4.1	42.888	6.5562	4	1	1	0	0	0	1	0	2	0	0	1	0	0	0	1	1	1	1	0	1	1	1	1	1	1	1	1	1	1	1	0	1	1	1	1	1	1	1	0	0
CL1587.Contig2_All	Fibulin-1 (Precursor) GN=fbl-1	0.276	Down	0.0076394	fbl-1	4.8	74.643	28.749	13	2	2	1	1	1	2	2	2	0	2	2	0	0	0	2	2	2	2	2	2	2	2	2	1	2	2	2	2	2	2	2	2	2	2	2	1	2	2	13201000	14864000
CL1587.Contig39_All	Polycomb protein l(1)G0020 GN=l(1)G0020	0.07	Down	1.51971e-05	l(1)G0020	10.5	106.53	28.286	34	7	4	2	1	4	6	5	4	5	3	4	0	0	0	7	7	7	7	7	7	6	4	7	2	3	3	4	4	4	4	4	4	3	2	4	2	2	1	22125000	22916000
CL1624.Contig1_All	"PREDICTED: 28S ribosomal protein S29, mitochondrial-like [Bombyx mori]"	0.286	Down	6.1673e-07	---	49.6	42.763	84.045	89	16	16	8	10	12	10	10	10	6	6	9	3	2	3	14	12	13	15	10	15	12	12	11	7	9	5	14	12	13	15	10	15	12	12	11	7	9	5	157690000	133440000
CL1626.Contig27_All	"Glutathione S-transferase 1, isoform C GN=GstD1"	0.392	Down	0.0036803	GstD1	42.5	21.436	53.561	45	5	5	5	5	5	5	3	5	2	4	4	2	3	2	4	5	4	4	3	4	4	4	4	4	3	4	4	5	4	4	3	4	4	4	4	4	3	4	80753000	73480000
CL1655.Contig7_All	Transposable element P transposase	0.366	Down	1.5793e-07	---	39	44.532	44.588	84	12	12	5	7	5	11	11	10	8	10	11	2	2	2	7	11	10	12	10	11	12	11	11	5	7	7	7	11	10	12	10	11	12	11	11	5	7	7	139380000	121190000
CL166.Contig3_All	Twitchin {ECO:0000303|PubMed:7190524}	0.455	Down	0.0028626	---	19.5	38.415	29.427	47	6	6	2	2	3	5	4	4	8	6	6	3	3	1	6	6	6	6	6	6	6	6	6	6	6	4	6	6	6	6	6	6	6	6	6	6	6	4	25932000	25956000
CL1670.Contig3_All	Eukaryotic peptide chain release factor subunit 1 GN=eRF1	0.471	Down	2.0123e-05	eRF1	62.7	48.265	256.93	103	17	17	7	6	8	11	11	12	6	9	9	9	8	7	13	12	14	17	15	17	12	13	12	14	12	10	13	12	14	17	15	17	12	13	12	14	12	10	270450000	272240000
CL1685.Contig9_All	Small nuclear ribonucleoprotein-associated protein B GN=SmB	0.342	Down	3.9904e-07	SmB	57.9	8.9422	10.048	67	6	6	6	8	8	7	6	5	7	8	9	1	1	1	5	6	6	6	4	6	6	6	6	5	5	4	5	6	6	6	4	6	6	6	6	5	5	4	354470000	343280000
CL1696.Contig1_All	"Tryptophan--tRNA ligase, mitochondrial (Precursor) GN=wars2"	0.381	Down	4.4304e-05	wars2	56.4	34.441	67.377	27	12	12	3	4	4	3	4	3	3	1	0	0	1	1	9	8	10	9	8	9	7	10	7	7	5	6	9	8	10	9	8	9	7	10	7	7	5	6	87324000	77636000
CL1701.Contig8_All	"Glutathione S-transferase 1, isoform D GN=GstD1"	3.177	Up	3.6807e-05	GstD1	53.8	22.174	48.268	75	7	7	4	3	4	5	5	5	7	8	9	6	10	9	7	7	7	7	6	7	6	7	7	7	7	7	7	7	7	7	6	7	6	7	7	7	7	7	119440000	120500000
CL1714.Contig7_All	Ero1-like protein (Precursor) GN=Ero1L	0.181	Down	3.6887e-05	Ero1L	39.6	52.203	154.52	58	12	12	5	5	5	7	7	7	7	6	9	0	0	0	9	9	8	11	9	11	10	9	10	4	2	5	9	9	8	11	9	11	10	9	10	4	2	5	145170000	142280000
CL1727.Contig8_All	PREDICTED: glycine N-methyltransferase-like [Bombyx mori]	2.686	Up	4.1171e-05	---	68.9	13.591	251.81	73	7	7	5	7	5	4	6	6	4	5	4	9	8	10	6	7	7	7	7	7	6	7	6	7	7	7	6	7	7	7	7	7	6	7	6	7	7	7	604830000	661690000
CL1749.Contig2_All	V-type proton ATPase subunit C	0.484	Down	2.8007e-06	---	68	42.525	323.31	340	31	31	28	26	26	38	36	32	28	31	30	22	24	19	28	29	28	31	28	30	28	28	28	29	28	28	28	29	28	31	28	30	28	28	28	29	28	28	1945500000	1928200000
CL1764.Contig1_All	hypothetical protein KGM_09857 [Danaus plexippus]	2.249	Up	0.000161399	---	68.9	17.181	109.24	80	9	9	7	11	8	4	3	5	5	5	5	8	7	12	9	9	8	9	7	8	8	7	8	8	8	9	9	9	8	9	7	8	8	7	8	8	8	9	284170000	306180000
CL1765.Contig6_All	Putative 1-acyl-sn-glycerol-3-phosphate acyltransferase acl-2 GN=acl-2	0.487	Down	3.5822e-05	acl-2	41.7	13.395	13.256	41	5	5	4	3	4	4	5	5	5	3	3	2	1	2	5	5	5	5	5	5	5	4	5	5	5	5	5	5	5	5	5	5	5	4	5	5	5	5	93378000	88725000
CL1768.Contig3_All	Ejaculatory bulb-specific protein 3 (Precursor) GN=PebIII	6.37	Up	1.8675e-06	PebIII	28.9	13.681	13.753	48	6	2	4	3	4	2	3	3	2	3	3	6	7	8	4	3	3	2	4	4	4	6	5	5	5	6	1	1	1	0	1	1	1	2	2	1	2	2	107950000	127300000
CL1774.Contig4_All	Ethanolamine-phosphate cytidylyltransferase GN=pctA	0.262	Down	1.50729e-05	pctA	46.5	38.462	76.302	81	13	13	10	8	9	9	9	8	11	8	8	0	1	0	10	10	10	11	10	11	11	11	10	5	7	5	10	10	10	11	10	11	11	11	10	5	7	5	165460000	168370000
CL1817.Contig2_All	MD-2-related lipid-recognition protein {ECO:0000303|PubMed:18343500} (Precursor)	4.435	Up	0.0089403	---	38.8	16.821	311.66	17	5	5	1	1	1	1	1	2	1	2	1	2	2	2	5	5	5	5	5	5	5	5	5	5	5	5	5	5	5	5	5	5	5	5	5	5	5	5	59480000	66775000
CL1838.Contig3_All	PREDICTED: polymerase delta-interacting protein 2-like [Bombyx mori]	0.427	Down	0.00045725	---	55.4	15.14	44.008	34	5	5	4	3	4	3	3	2	4	4	3	1	1	2	4	5	5	5	4	5	5	5	5	3	3	3	4	5	5	5	4	5	5	5	5	3	3	3	46532000	52007000
CL1848.Contig3_All	HD domain-containing protein 2 homolog GN=hddc2	0.402	Down	0.00085537	hddc2	60.4	21.902	31.481	40	8	8	4	5	2	6	3	5	5	5	4	0	0	1	7	8	7	8	5	8	7	7	8	3	4	5	7	8	7	8	5	8	7	7	8	3	4	5	46102000	45959000
CL1872.Contig3_All	PREDICTED: uncharacterized protein LOC101742045 [Bombyx mori]	2.05	Up	9.0988e-07	---	53.8	37.198	164.46	74	14	2	5	5	6	4	6	6	4	5	4	7	10	12	10	10	11	10	7	12	10	12	11	13	13	14	1	1	1	1	0	1	0	1	1	2	2	2	245580000	241130000
CL1875.Contig2_All	ABC transporter C family member 3 GN=abcC3	0.123	Down	0.000121676	abcC3	28.8	122.76	196.18	93	20	0	6	6	6	16	17	18	8	8	8	0	0	0	14	17	17	19	17	20	18	20	17	6	7	5	0	0	0	0	0	0	0	0	0	0	0	0	111840000	90618000
CL1897.Contig24_All	PREDICTED: uncharacterized protein LOC101737730 isoform X1 [Bombyx mori]	3.231	Up	8.8505e-07	---	54.5	50.663	61.052	112	18	18	7	8	11	7	7	4	2	4	4	19	20	19	15	16	14	18	12	16	12	12	14	17	18	17	15	16	14	18	12	16	12	12	14	17	18	17	207750000	224280000
CL1906.Contig4_All	Niemann-Pick type C2 protein Npc2-t01 [Helicoverpa armigera]	0.146	Down	0.000121214	---	39.1	17.566	19.211	41	4	4	5	4	5	4	5	4	5	4	4	1	0	0	4	4	4	4	3	4	4	4	3	2	2	2	4	4	4	4	3	4	4	4	3	2	2	2	88355000	83552000
CL1911.Contig2_All	Sodium-dependent nutrient amino acid transporter 1 {ECO:0000250|UniProtKB:Q9W4C5}	0.466	Down	0.00044282	---	48	45.041	44.341	65	13	8	6	9	7	6	7	9	6	8	4	1	0	2	8	9	7	11	8	9	9	10	9	8	7	8	5	5	4	7	5	6	6	6	6	6	5	6	96189000	84198000
CL20.Contig3_All	PREDICTED: GATA zinc finger domain-containing protein 14-like [Bombyx mori]	11.614	Up	5.5388e-05	---	58.8	5.6541	104.65	24	3	3	2	2	2	0	0	0	2	3	3	4	3	3	2	2	2	2	2	2	2	2	2	3	2	2	2	2	2	2	2	2	2	2	2	3	2	2	25623000	18727000
CL2001.Contig1_All	carboxylesterase CXE30 [Spodoptera littoralis]	2.757	Up	4.2836e-05	---	79.3	14.51	82.745	94	8	8	7	7	6	9	8	7	5	5	5	12	12	11	7	7	7	7	6	7	7	6	7	8	7	7	7	7	7	7	6	7	7	6	7	8	7	7	259680000	225710000
CL2001.Contig4_All	Esterase 6 (Precursor) GN=Est-6	2.641	Up	5.2997e-07	Est-6	61.3	44.904	224.96	217	19	19	18	15	18	18	20	17	14	14	14	25	24	20	17	17	19	18	16	18	15	17	18	18	18	18	17	17	19	18	16	18	15	17	18	18	18	18	628720000	580600000
CL2013.Contig2_All	PREDICTED: L-galactose dehydrogenase-like isoform X1 [Bombyx mori]	8.078	Up	0.00037766	---	37.5	32.495	61.023	22	8	8	0	0	0	1	2	1	0	0	0	7	6	5	2	3	2	5	4	4	3	3	3	8	7	7	2	3	2	5	4	4	3	3	3	8	7	7	0	15874000
CL2014.Contig3_All	Interleukin enhancer-binding factor 2 homolog GN=CG5641	0.407	Down	1.8553e-06	CG5641	26.2	77.586	69.318	107	14	14	8	8	6	13	9	12	13	14	14	4	3	3	13	13	13	14	10	14	13	14	14	6	4	6	13	13	13	14	10	14	13	14	14	6	4	6	201300000	207960000
CL2017.Contig4_All	Serine proteinase stubble catalytic chain GN=Sb	5.127	Up	2.2696e-07	Sb	70.4	27.672	118.13	103	16	16	8	7	8	7	6	8	8	7	7	11	14	12	14	14	12	15	11	13	14	14	13	15	16	16	14	14	12	15	11	13	14	14	13	15	16	16	339890000	323560000
CL2022.Contig7_All	putative protease inhibitor 4 [Lonomia obliqua]	3.541	Up	3.9589e-06	---	76.6	8.4685	200.07	59	5	5	6	5	4	5	3	3	3	5	4	6	7	8	5	5	5	5	4	5	5	5	5	5	5	5	5	5	5	5	4	5	5	5	5	5	5	5	453890000	374770000
CL2028.Contig2_All	"Asparagine--tRNA ligase, cytoplasmic GN=nrs-1"	0.432	Down	1.65147e-05	nrs-1	42.7	62.004	142.4	132	20	20	11	7	10	18	17	19	13	12	13	4	3	5	20	17	19	19	17	20	19	18	18	12	14	13	20	17	19	19	17	20	19	18	18	12	14	13	233710000	252530000
CL2058.Contig2_All	PREDICTED: protein CREG1-like isoform X1 [Bombyx mori]	2.783	Up	1.73368e-05	---	44.6	26.795	48.091	49	7	7	2	2	3	3	5	4	3	3	2	6	8	8	5	6	5	3	6	5	6	5	5	6	6	7	5	6	5	3	6	5	6	5	5	6	6	7	98687000	98067000
CL2081.Contig3_All	"Tryptophan 2,3-dioxygenase {ECO:0000255|HAMAP-Rule:MF_03020} GN=AGAP002721"	0.333	Down	1.7631e-06	AGAP002721	19.7	40.311	11.757	44	5	4	4	5	4	6	5	6	3	4	4	1	1	1	5	5	5	5	4	5	5	5	5	4	2	2	4	4	4	4	3	4	4	4	4	3	2	1	74245000	70311000
CL2083.Contig5_All	Molybdopterin synthase catalytic subunit 2 {ECO:0000255|HAMAP-Rule:MF_03052}	0.36	Down	0.0002201	---	52.1	16.514	29.318	16	6	6	2	3	2	2	4	2	0	0	0	0	1	0	5	5	4	5	4	5	5	4	4	4	3	5	5	5	4	5	4	5	5	4	4	4	3	5	31207000	32044000
CL210.Contig2_All	PREDICTED: uncharacterized protein LOC101742189 isoform X1 [Bombyx mori]	3.35	Up	4.6079e-06	---	57.9	36.139	102.43	56	11	11	4	4	4	4	2	2	2	2	2	9	9	12	8	8	9	7	4	8	6	7	7	10	10	10	8	8	9	7	4	8	6	7	7	10	10	10	60109000	63751000
CL2100.Contig1_All	Chaoptin (Fragment) GN=CHP	2.626	Up	0.030344	CHP	14.8	74.476	13.84	12	9	9	0	1	1	0	1	0	0	0	0	3	4	2	6	5	7	7	3	6	6	6	7	9	9	9	6	5	7	7	3	6	6	6	7	9	9	9	45918000	18624000
CL2107.Contig7_All	Protein anon-37Cs GN=anon-37Cs	3.489	Up	0.00045904	anon-37Cs	26.4	40.855	33.892	21	7	3	1	1	0	1	1	1	1	2	1	4	4	4	6	6	6	6	4	6	6	6	6	7	7	7	2	2	2	2	2	2	2	2	2	3	3	3	0	0
CL2107.Contig9_All	Protein anon-37Cs GN=anon-37Cs	2.337	Up	0.000119489	anon-37Cs	67.6	22.64	93.91	70	10	6	4	5	4	5	7	7	6	6	5	9	7	5	8	9	9	10	6	10	10	10	10	10	10	9	4	5	5	6	4	6	6	6	6	6	6	5	259000000	220410000
CL212.Contig9_All	PREDICTED: iron/zinc purple acid phosphatase-like protein-like [Bombyx mori]	79.437	Up	0.023735	---	43.8	41.928	94.549	51	12	2	1	1	0	1	1	1	2	2	2	13	14	13	2	4	3	3	2	3	5	6	5	12	12	12	0	0	0	0	0	0	0	1	0	2	2	2	2594900	18030000
CL2148.Contig7_All	Peptide methionine sulfoxide reductase GN=Eip71CD	0.38	Down	0.00144036	Eip71CD	30.3	17.515	44.139	18	3	3	2	2	3	2	2	1	2	1	1	1	1	0	3	3	3	3	3	3	3	3	2	2	2	2	3	3	3	3	3	3	3	3	2	2	2	2	68141000	48124000
CL216.Contig1_All	Alanine--glyoxylate aminotransferase 2-like GN=CG8745	2.23	Up	0.0030762	CG8745	52.6	11.219	5.3446	16	4	2	1	1	1	0	2	1	1	1	1	2	2	3	3	4	4	4	3	4	4	4	4	4	4	4	1	2	2	2	2	2	2	2	2	2	2	2	0	15282000
CL2205.Contig9_All	Probable importin-5 homolog GN=DDB_G0291650	0.411	Down	2.2844e-05	DDB_G0291650	45.1	120.24	247.71	154	32	32	9	8	10	22	27	23	15	16	17	3	1	3	27	27	27	32	28	32	31	28	31	23	20	21	27	27	27	32	28	32	31	28	31	23	20	21	210870000	187610000
CL2215.Contig3_All	Probable mitochondrial chaperone BCS1-B GN=bcsl1b	0.293	Down	3.8068e-05	bcsl1b	23.1	44.372	20.486	28	7	7	1	3	1	3	3	3	2	3	5	2	1	1	5	5	3	5	5	5	4	4	5	3	4	3	5	5	3	5	5	5	4	4	5	3	4	3	19134000	23209000
CL2240.Contig2_All	Cuticle protein 10.9	4.924	Up	3.5729e-05	---	52.9	17.164	64.698	90	7	7	5	6	6	6	6	5	6	6	5	14	13	12	7	7	7	7	4	7	7	7	7	7	7	7	7	7	7	7	4	7	7	7	7	7	7	7	900410000	1191400000
CL2254.Contig4_All	Probable splicing factor 3B subunit 3 GN=sf3b3	0.28	Down	0.00129536	sf3b3	8.8	135.02	110.58	24	7	7	0	0	0	3	5	4	3	3	6	0	0	0	5	4	4	7	5	7	6	6	7	2	5	3	5	4	4	7	5	7	6	6	7	2	5	3	9763300	12366000
CL2260.Contig6_All	Putative cysteine proteinase CG12163 (Precursor) GN=CG12163	4.11	Up	0.0071409	CG12163	46.8	22.936	32.238	19	6	6	0	0	0	2	3	1	0	1	0	4	4	4	3	2	5	4	3	4	4	5	5	6	6	6	3	2	5	4	3	4	4	5	5	6	6	6	16171000	38713000
CL2265.Contig7_All	Amidophosphoribosyltransferase (Precursor) GN=Prat	2.041	Up	2.4313e-06	Prat	63.4	53.385	145.63	133	25	1	4	3	4	15	14	14	9	10	10	16	18	16	16	16	17	21	18	21	18	20	21	22	24	21	1	1	1	1	1	1	1	1	1	1	1	1	353500000	352910000
CL2285.Contig32_All	Putative UDP-glucuronosyltransferase ugt-46 (Precursor) GN=ugt-46	0.302	Down	0.027684	ugt-46	15.8	39.308	6.7249	18	5	3	3	2	2	1	2	2	1	1	1	1	1	1	4	4	4	4	4	5	5	4	5	2	4	3	3	3	3	3	3	3	3	2	3	1	2	2	108910000	76689000
CL2296.Contig2_All	hypothetical protein KGM_01806 [Danaus plexippus]	2.318	Up	0.000182394	---	14.4	23.616	4.5163	17	3	3	2	1	1	2	1	2	1	1	0	2	2	2	2	2	2	3	2	2	1	2	1	2	2	2	2	2	2	3	2	2	1	2	1	2	2	2	17218000	21701000
CL23.Contig24_All	Esterase FE4 (Precursor)	0.461	Down	0.0087364	---	48.9	54.014	13.621	24	17	1	4	2	1	3	3	2	2	2	2	1	1	1	16	17	16	17	15	17	16	15	15	15	15	16	1	1	1	1	1	1	1	1	1	0	0	0	63480000	67941000
CL23.Contig25_All	Esterase FE4 (Precursor)	0.396	Down	0.00074465	---	53.9	22.181	15.519	34	9	4	4	5	4	4	6	4	1	3	2	1	0	0	6	7	7	8	9	7	6	7	6	7	5	6	1	2	2	3	4	2	2	2	2	2	2	2	225610000	208010000
CL23.Contig38_All	Venom carboxylesterase-6 (Precursor)	0.117	Down	0.023321	---	29.9	52.723	97.937	30	10	6	2	2	1	0	0	0	1	0	2	8	6	8	5	5	5	4	4	5	4	5	5	8	8	10	4	3	3	2	2	2	2	3	3	5	5	6	50534000	57419000
CL23.Contig3_All	Esterase FE4 (Precursor)	6.949	Up	9.8848e-05	---	39	53.575	18.139	26	16	0	3	3	4	2	3	3	2	1	1	1	1	2	15	16	15	16	13	16	16	14	14	14	15	15	0	0	0	0	0	0	0	0	0	0	0	0	44403000	46491000
CL23.Contig8_All	Esterase FE4 (Precursor)	0.442	Down	0.000142169	---	27.8	52.813	34.638	30	11	10	3	3	4	4	3	8	2	2	1	0	0	0	10	10	10	10	7	11	9	8	9	8	8	8	9	9	9	9	6	10	8	7	8	7	7	7	56312000	56704000
CL236.Contig1_All	Talin-A GN=talA	0.456	Down	0.000118786	talA	48	31.541	123.61	57	9	9	4	3	4	8	7	8	6	6	6	1	2	2	9	9	9	9	8	9	9	9	9	7	7	6	9	9	9	9	8	9	9	9	9	7	7	6	70971000	83578000
CL2385.Contig4_All	Aminopeptidase N	0.298	Down	0.000177737	---	54.4	103.81	323.31	222	43	43	14	16	16	14	12	14	41	48	43	2	1	1	32	29	33	28	21	28	39	41	42	11	11	11	32	29	33	28	21	28	39	41	42	11	11	11	350620000	381420000
CL2394.Contig15_All	Lysozyme (Precursor)	14.402	Up	1.4344e-07	---	69.4	14.437	110.21	73	15	15	5	6	4	5	6	5	5	3	6	11	8	9	11	11	10	11	10	11	10	11	10	14	14	14	11	11	10	11	10	11	10	11	10	14	14	14	257320000	207750000
CL24.Contig2_All	Glutathione S-transferase 1 GN=GST1	3.036	Up	1.65307e-05	GST1	74	21.904	93.872	71	10	4	4	4	4	3	6	7	2	2	3	12	12	12	7	5	7	5	5	6	5	6	6	10	8	10	3	1	2	1	0	2	1	1	1	4	4	4	163070000	170320000
CL24.Contig4_All	Glutathione S-transferase 1 GN=GST1	2.66	Up	0.044944	GST1	50.5	21.891	27.359	5	9	0	0	0	0	0	0	0	0	0	0	1	2	2	5	4	6	6	6	7	4	5	5	9	7	9	0	0	0	0	0	0	0	0	0	0	0	0	0	0
CL240.Contig2_All	60S ribosomal protein L3 GN=RpL3	0.108	Down	2.018e-06	RpL3	39.5	45.226	59.069	71	13	13	7	4	5	8	9	8	10	12	8	0	0	0	10	12	11	11	11	12	13	12	12	7	6	7	10	12	11	11	11	12	13	12	12	7	6	7	260920000	227880000
CL2415.Contig1_All	Alanine--glyoxylate aminotransferase 2-like GN=CG8745	0.257	Down	6.4266e-05	CG8745	31.8	48.585	44.016	80	10	10	9	8	7	8	9	9	8	11	9	1	1	0	10	10	10	9	8	9	9	9	10	3	3	4	10	10	10	9	8	9	9	9	10	3	3	4	106240000	113630000
CL242.Contig15_All	Low-density lipoprotein receptor-related protein (Precursor) GN=lrp-1	7.928	Up	0.00014385	lrp-1	31.1	88.778	105.8	69	19	19	0	0	0	2	4	1	2	5	4	17	17	17	1	0	0	11	8	12	9	12	9	18	19	18	1	0	0	11	8	12	9	12	9	18	19	18	0	0
CL2430.Contig3_All	Cytosolic Fe-S cluster assembly factor NUBP1 homolog {ECO:0000255|HAMAP-Rule:MF_03038} GN=AGAP011997	4.631	Up	2.4031e-05	AGAP011997	35.6	31.132	86.784	62	7	7	2	1	1	6	6	6	2	2	4	11	11	10	5	5	5	5	5	6	3	4	5	7	7	7	5	5	5	5	5	6	3	4	5	7	7	7	73482000	71558000
CL2444.Contig2_All	Neprilysin-11 GN=nep-11	2.018	Up	0.0052559	nep-11	45.6	75.93	142.14	90	26	26	2	5	3	2	0	1	24	25	21	2	1	4	16	19	18	15	11	13	26	26	25	14	13	15	16	19	18	15	11	13	26	26	25	14	13	15	156560000	150150000
CL2445.Contig2_All	Gelsolin (Precursor) GN=Gel	5.925	Up	7.4733e-08	Gel	71.6	42.229	240.07	186	20	3	12	14	15	13	13	15	12	13	14	19	21	25	17	18	18	19	18	19	18	19	19	18	18	19	2	2	2	3	2	3	3	3	3	2	2	2	938750000	919130000
CL2445.Contig4_All	Gelsolin (Precursor) GN=Gel	9.033	Up	0.00062266	Gel	68.8	42.229	12.805	19	19	2	2	1	1	1	1	2	1	2	1	2	2	3	17	18	18	18	17	18	17	18	18	18	18	19	2	2	2	2	1	2	2	2	2	2	2	2	89154000	66913000
CL2457.Contig5_All	Kynureninase {ECO:0000255|HAMAP-Rule:MF_03017}	0.407	Down	1.5072e-06	---	40.3	50.773	70.298	68	15	15	7	6	6	7	8	8	6	8	6	2	1	3	13	12	14	13	13	13	14	14	12	7	9	6	13	12	14	13	13	13	14	14	12	7	9	6	121330000	129990000
CL2458.Contig5_All	"Ubiquinone biosynthesis protein COQ4 homolog, mitochondrial {ECO:0000255|HAMAP-Rule:MF_03111} (Precursor)"	0.352	Down	2.2524e-05	---	43.5	26.405	24.65	25	8	8	4	4	5	3	4	3	0	0	2	0	0	0	6	7	7	6	5	5	6	6	6	5	5	5	6	7	7	6	5	5	6	6	6	5	5	5	43820000	44494000
CL2458.Contig7_All	"Ubiquinone biosynthesis protein COQ4 homolog, mitochondrial {ECO:0000255|HAMAP-Rule:MF_03111} (Precursor)"	0.457	Down	0.00040016	---	22.8	68.365	28.605	64	11	11	5	5	5	8	8	7	8	7	6	0	3	2	8	8	7	10	9	10	10	11	11	7	7	8	8	8	7	10	9	10	10	11	11	7	7	8	85124000	79975000
CL2485.Contig3_All	PREDICTED: clavesin-1-like [Bombyx mori]	3.32	Up	3.2082e-06	---	38.8	33.673	130.89	98	11	11	5	4	2	9	8	6	6	9	10	12	14	13	10	11	11	10	9	10	10	11	10	10	10	9	10	11	11	10	9	10	10	11	10	10	10	9	197810000	182380000
CL2497.Contig1_All	"Beta-1,3-glucan-binding protein (Precursor)"	7.981	Up	9.6948e-08	---	48.3	29.567	44.735	67	10	2	3	8	5	3	3	3	5	3	6	9	9	10	7	9	8	6	4	6	8	8	8	9	9	9	2	2	1	0	0	0	2	0	1	1	1	1	120920000	129400000
CL253.Contig8_All	60 kDa SS-A/Ro ribonucleoprotein homolog GN=rop-1	0.49	Down	2.3851e-06	rop-1	16.4	72.156	29.978	30	8	8	2	1	2	3	5	4	3	3	3	1	1	2	5	5	5	6	6	7	6	6	6	4	3	4	5	5	5	6	6	7	6	6	6	4	3	4	36187000	37714000
CL2562.Contig1_All	Putative serine protease K12H4.7 (Precursor) GN=K12H4.7	0.262	Down	0.0034239	K12H4.7	23	52.023	16.305	29	7	7	2	3	4	4	6	5	2	2	1	0	0	0	6	6	7	7	5	7	7	4	5	2	2	0	6	6	7	7	5	7	7	4	5	2	2	0	60147000	61584000
CL2566.Contig1_All	Broad-complex core protein isoforms 1/2/3/4/5 GN=br	3.182	Up	0.046377	br	8.3	49.416	12.14	3	2	2	0	0	0	0	0	0	0	0	0	2	1	0	1	0	0	2	1	2	0	0	0	2	2	2	1	0	0	2	1	2	0	0	0	2	2	2	0	0
CL2567.Contig8_All	Probable multidrug resistance-associated protein lethal(2)03659 GN=l(2)03659	5.887	Up	0.00106205	l(2)03659	17.8	102.45	52.61	26	10	10	0	1	0	1	3	1	3	0	2	6	4	5	4	4	5	7	6	7	6	6	7	10	8	8	4	4	5	7	6	7	6	6	7	10	8	8	15168000	15951000
CL2611.Contig3_All	Probable V-type proton ATPase 116 kDa subunit a GN=unc-32	0.305	Down	6.4498e-10	unc-32	35.9	91.976	323.31	189	25	23	16	16	19	23	19	23	15	16	18	7	10	7	23	24	23	25	21	24	24	23	22	19	22	17	21	22	21	23	19	22	22	21	20	17	20	15	423290000	388070000
CL2613.Contig5_All	Serine protease easter (Precursor) GN=ea	6.176	Up	2.4807e-07	ea	74.4	28.254	299.7	143	16	16	8	7	8	11	11	13	8	9	9	19	17	23	14	15	15	14	13	15	14	15	15	16	13	16	14	15	15	14	13	15	14	15	15	16	13	16	300800000	305380000
CL2644.Contig3_All	Xaa-Pro dipeptidase GN=pepd	0.458	Down	1.4245e-06	pepd	51.2	50.342	196.19	151	19	19	10	11	11	19	17	17	13	14	13	9	8	9	18	18	18	18	14	18	16	17	18	16	16	15	18	18	18	18	14	18	16	17	18	16	16	15	390120000	408530000
CL267.Contig1_All	peroxisomal biogenesis factor 3 [Bombyx mori]	0.449	Down	0.00084151	---	22.3	42.019	13.992	16	6	6	1	1	2	2	2	2	2	2	1	0	0	1	4	2	4	5	4	6	4	6	6	4	4	2	4	2	4	5	4	6	4	6	6	4	4	2	10773000	12224000
CL2680.Contig6_All	"Probable 39S ribosomal protein L45, mitochondrial (Precursor) GN=mRpL45"	0.105	Down	4.7856e-06	mRpL45	41.2	33.559	26.322	46	12	12	7	3	4	6	6	6	4	4	6	0	0	0	12	11	11	10	9	11	10	10	11	4	3	4	12	11	11	10	9	11	10	10	11	4	3	4	80288000	83853000
CL2686.Contig14_All	LIM domain kinase 1 GN=LIMK1	0.46	Down	0.0003757	LIMK1	45.8	25.004	27.93	25	8	3	3	1	2	2	3	3	2	2	1	2	2	2	8	6	7	7	6	7	5	6	6	6	7	7	3	2	2	3	2	3	2	2	2	2	3	3	50532000	65159000
CL2702.Contig5_All	Troponin T GN=TNT	0.449	Down	5.6909e-05	TNT	22.7	35.644	14.097	32	6	6	3	4	4	3	3	3	2	2	3	2	1	2	6	6	6	5	3	5	3	3	4	3	4	3	6	6	6	5	3	5	3	3	4	3	4	3	175670000	170120000
CL2738.Contig2_All	Proteasome subunit beta type-6 (Precursor) GN=psmB6	2.492	Up	2.3654e-05	psmB6	78	21.346	90.87	126	13	13	8	9	10	8	9	10	13	11	11	11	12	14	12	12	13	13	11	13	13	13	13	12	12	12	12	12	13	13	11	13	13	13	13	12	12	12	889220000	914610000
CL2745.Contig7_All	Chitooligosaccharidolytic beta-N-acetylglucosaminidase (Precursor)	21.921	Up	4.1695e-09	---	63.6	52.802	323.31	179	21	20	5	9	8	5	8	6	20	21	19	27	25	26	14	16	16	17	12	17	20	20	19	20	20	21	13	16	15	16	11	17	19	19	18	19	19	20	156970000	162440000
CL2754.Contig3_All	Putative carbonic anhydrase 3 GN=cah-3	6.932	Up	6.9749e-07	cah-3	74.4	28.292	167.08	142	14	14	11	12	10	6	7	7	12	11	11	18	19	18	14	13	14	12	8	12	14	14	14	14	14	14	14	13	14	12	8	12	14	14	14	14	14	14	404860000	434260000
CL276.Contig1_All	Cuticle protein GN=Ccp84Ab	0.484	Down	0.00056238	Ccp84Ab	46.3	14.265	192.42	54	4	4	4	4	4	4	4	4	5	7	6	4	4	4	4	4	4	4	4	4	4	4	4	4	4	4	4	4	4	4	4	4	4	4	4	4	4	4	238450000	240520000
CL2780.Contig3_All	Apoptosis inhibitor 5 homolog GN=Aac11	0.493	Down	0.0044554	Aac11	19	52.045	28.733	18	6	6	1	1	0	1	4	3	3	3	1	0	0	1	4	4	4	6	6	6	5	5	6	3	2	3	4	4	4	6	6	6	5	5	6	3	2	3	16311000	19338000
CL2807.Contig1_All	Brachyurin	0.041	Down	8.1202e-05	---	39.5	26.987	201.65	52	6	6	5	6	5	4	6	6	5	5	7	1	1	1	6	6	6	6	6	6	6	6	6	3	3	4	6	6	6	6	6	6	6	6	6	3	3	4	232650000	240960000
CL2828.Contig1_All	Probable 4-coumarate--CoA ligase 3 GN=4cl3	0.438	Down	0.000135793	4cl3	40.2	57.792	57.845	86	15	15	10	11	7	13	10	8	7	6	7	1	4	2	14	15	14	14	9	15	11	13	11	9	10	11	14	15	14	14	9	15	11	13	11	9	10	11	190650000	186680000
CL2844.Contig2_All	Eukaryotic translation initiation factor 3 subunit G {ECO:0000255|HAMAP-Rule:MF_03006}	0.223	Down	0.008679	---	6.2	34.254	2.0842	17	2	2	1	2	2	1	2	2	2	2	2	0	1	0	2	2	2	2	2	2	2	2	2	2	2	2	2	2	2	2	2	2	2	2	2	2	2	2	12321000	20088000
CL2845.Contig2_All	"Probable 28S ribosomal protein S23, mitochondrial GN=mrps-23"	0.36	Down	0.00052461	mrps-23	51.3	17.677	16.753	54	8	8	6	6	6	5	5	6	6	5	5	2	1	1	7	8	8	8	5	8	8	7	8	5	6	4	7	8	8	8	5	8	8	7	8	5	6	4	124870000	144110000
CL2857.Contig6_All	Calcium-transporting ATPase PAT1 GN=patA	0.285	Down	4.8144e-07	patA	36.1	72.958	275.2	102	20	20	11	11	12	15	13	11	8	9	9	0	1	2	18	19	18	19	16	19	17	18	18	13	16	14	18	19	18	19	16	19	17	18	18	13	16	14	398140000	401130000
CL2869.Contig3_All	Twitchin {ECO:0000303|PubMed:7190524}	0.343	Down	2.3474e-06	---	59.1	29.408	104.71	102	13	13	6	5	4	15	14	18	10	8	9	4	5	4	12	13	12	13	13	13	13	11	13	10	11	10	12	13	12	13	13	13	13	11	13	10	11	10	271340000	260230000
CL2869.Contig6_All	Twitchin {ECO:0000303|PubMed:7190524}	0.43	Down	0.00160088	---	36	69.004	217.44	101	15	15	4	7	6	14	13	12	11	9	7	6	6	6	11	13	13	15	14	15	14	14	15	13	9	10	11	13	13	15	14	15	14	14	15	13	9	10	111690000	124100000
CL2904.Contig4_All	V-type proton ATPase subunit d	0.47	Down	1.83704e-05	---	52.6	39.581	323.31	191	15	15	19	16	15	15	21	18	19	19	17	10	13	9	14	14	14	14	14	15	15	15	14	13	12	10	14	14	14	14	14	15	15	15	14	13	12	10	734870000	755000000
CL2919.Contig1_All	Exportin-2 GN=Cas	0.408	Down	9.5201e-05	Cas	29.3	103.91	196.3	97	18	18	6	8	6	14	14	15	7	8	9	3	2	5	15	17	15	18	15	18	15	15	16	8	9	10	15	17	15	18	15	18	15	15	16	8	9	10	175450000	159390000
CL2921.Contig2_All	Glutathione S-transferase 2 GN=GST2	4.438	Up	0.043082	GST2	54.5	6.3593	19.398	36	4	4	3	1	3	2	2	0	4	4	5	4	3	5	4	4	4	3	3	3	4	4	4	3	3	3	4	4	4	3	3	3	4	4	4	3	3	3	3384900000	2467800000
CL2927.Contig3_All	RGS-GAIP interacting protein GIPC [Danaus plexippus]	0.304	Down	0.0036357	---	24.7	35.187	64.056	37	5	5	2	3	3	5	8	5	3	3	3	1	1	0	4	4	4	4	5	3	3	4	3	3	3	3	4	4	4	4	5	3	3	4	3	3	3	3	52355000	50197000
CL293.Contig1_All	"Probable peptide chain release factor 1, mitochondrial (Precursor) GN=W03F8.3"	0.317	Down	0.0027564	W03F8.3	36.7	25.096	22.492	32	6	6	3	3	3	4	2	3	4	5	4	1	0	0	6	5	6	6	4	5	6	6	6	3	3	2	6	5	6	6	4	5	6	6	6	3	3	2	108110000	112950000
CL2935.Contig7_All	Papilin (Precursor) GN=Ppn	2.345	Up	3.7413e-05	Ppn	39.1	33.594	36.696	63	9	9	3	2	3	4	3	5	7	8	5	8	8	7	4	5	4	6	4	6	7	7	5	8	8	8	4	5	4	6	4	6	7	7	5	8	8	8	81332000	86348000
CL2944.Contig2_All	60S ribosomal protein L10 GN=RpL10	0.235	Down	3.5721e-06	RpL10	50.5	23.912	233.99	155	11	11	15	15	10	16	15	13	13	17	16	9	7	9	11	11	11	11	11	11	11	11	11	11	10	11	11	11	11	11	11	11	11	11	11	11	10	11	1444200000	1443300000
CL2949.Contig3_All	Uncharacterized peptidase C1-like protein F26E4.3 (Precursor) GN=F26E4.3	2.234	Up	2.3864e-06	F26E4.3	86.6	10.76	106.47	58	5	5	5	5	5	5	4	5	5	5	4	5	5	5	4	4	4	4	4	4	4	4	4	3	5	4	4	4	4	4	4	4	4	4	4	3	5	4	225310000	211000000
CL300.Contig9_All	Atlastin GN=atl	0.439	Down	4.0419e-06	atl	43.3	60.595	199.02	184	21	20	18	17	13	19	21	20	17	17	18	8	7	9	19	19	18	19	19	19	19	19	19	20	17	19	18	18	17	18	18	18	18	18	18	19	16	18	326480000	311440000
CL3037.Contig2_All	Probable 4-coumarate--CoA ligase 1 GN=4cl1	0.47	Down	0.00181971	4cl1	45.7	59.772	105.58	48	16	16	3	5	4	6	6	7	5	4	5	1	1	1	13	13	14	13	12	14	13	11	13	10	9	12	13	13	14	13	12	14	13	11	13	10	9	12	97153000	102330000
CL3076.Contig1_All	PREDICTED: aldose 1-epimerase-like isoform X1 [Bombyx mori]	2.818	Up	2.8061e-06	---	55.3	38.683	144.78	113	12	2	5	6	5	7	7	7	10	13	10	14	15	14	12	12	12	12	10	12	11	11	11	12	12	12	2	2	2	2	2	2	1	1	1	2	2	2	267260000	317950000
CL3078.Contig27_All	Polycomb protein PHO GN=pho	2.144	Up	2.3307e-05	pho	33.8	26.878	70.791	68	7	7	5	4	5	5	5	7	5	7	5	7	7	6	6	7	6	7	6	7	6	7	7	7	6	6	6	7	6	7	6	7	6	7	7	7	6	6	119970000	100210000
CL3078.Contig9_All	Limulus clotting factor C chain B (Precursor)	2.294	Up	4.2751e-05	---	9.9	23.124	17.689	33	2	2	3	3	2	2	3	2	3	3	3	3	3	3	2	2	2	2	2	2	2	2	2	2	2	2	2	2	2	2	2	2	2	2	2	2	2	2	24673000	24086000
CL3085.Contig3_All	Aminopeptidase N	0.479	Down	4.0549e-06	---	48.5	98.017	293.53	248	35	35	13	14	14	33	31	31	22	24	26	14	13	13	30	27	28	35	28	34	34	33	35	30	27	28	30	27	28	35	28	34	34	33	35	30	27	28	307390000	331450000
CL3085.Contig5_All	Cytochrome P450 9e2 GN=CYP9E2	31.373	Up	1.5311e-06	CYP9E2	38.6	42.881	45.574	31	13	12	1	1	1	0	0	0	0	0	0	7	11	10	6	7	6	6	6	5	2	4	3	12	13	12	5	6	5	5	6	4	1	3	2	11	12	11	16612000	14435000
CL3092.Contig4_All	Cullin homolog 1 GN=lin19	0.327	Down	0.00054217	lin19	7	91.051	7.9586	18	5	5	1	1	1	3	3	2	3	3	1	0	0	0	2	3	2	3	5	3	4	3	3	2	3	3	2	3	2	3	5	3	4	3	3	2	3	3	9331000	11805000
CL3100.Contig1_All	L-xylulose reductase {ECO:0000250|UniProtKB:Q7Z4W1}	44.274	Up	0.0032803	---	42.8	24.711	99.293	32	9	3	0	0	0	0	0	0	0	0	0	10	10	12	2	2	2	2	2	2	1	2	1	9	9	9	1	1	1	1	1	1	1	1	0	3	3	3	26977000	25393000
CL3107.Contig2_All	Calcium-dependent protein kinase 1 GN=CPK1	0.417	Down	1.65083e-05	CPK1	27.6	21.802	171.67	48	5	5	3	4	4	4	5	5	6	6	5	2	2	2	5	5	5	5	4	5	5	5	5	5	4	4	5	5	5	5	4	5	5	5	5	5	4	4	76930000	81356000
CL3116.Contig1_All	Protein lethal(2)essential for life GN=l(2)efl	165.817	Up	6.7025e-10	l(2)efl	66.5	20.245	43.866	42	12	11	0	0	0	0	1	0	0	0	1	11	17	12	4	4	5	7	5	7	6	5	6	12	11	11	4	4	4	7	4	6	5	5	6	11	10	11	11663000	10776000
CL3130.Contig6_All	Cullin-4 GN=culD	0.283	Down	0.00030376	culD	11.2	83.777	10.895	23	7	7	0	0	0	5	5	6	3	2	2	0	0	0	6	7	6	7	6	7	7	7	7	3	2	2	6	7	6	7	6	7	7	7	7	3	2	2	16087000	16442000
CL314.Contig14_All	"putative plasma membrane associated protein, S3-12-like protein [Danaus plexippus]"	4.287	Up	5.1173e-07	---	83.3	44.49	323.31	262	38	2	24	24	21	19	22	19	14	17	16	29	25	32	32	30	30	33	28	32	31	32	31	33	34	36	1	1	1	1	1	1	1	2	2	1	1	1	2908900000	2699900000
CL314.Contig6_All	PREDICTED: perilipin-4-like isoform X2 [Bombyx mori]	3.338	Up	2.3227e-06	---	85.8	34.238	323.31	210	24	18	17	14	15	16	17	17	10	11	12	26	26	29	22	22	22	22	21	22	18	21	19	23	24	23	16	16	16	16	15	16	12	15	13	17	18	17	1049400000	1015000000
CL314.Contig8_All	PREDICTED: perilipin-4-like isoform X1 [Bombyx mori]	4.606	Up	3.2324e-08	---	78.4	42.794	92.514	70	35	0	5	6	4	5	5	3	5	5	4	8	10	10	29	28	27	31	28	31	29	29	28	32	32	34	0	0	0	0	0	0	0	0	0	0	0	0	330320000	306280000
CL314.Contig9_All	PREDICTED: perilipin-4-like isoform X2 [Bombyx mori]	4.272	Up	8.2078e-07	---	87.4	39.476	323.31	78	27	5	5	8	6	7	8	8	4	6	5	7	6	8	24	23	22	23	21	22	21	22	19	24	24	26	4	4	4	3	3	3	3	3	2	5	4	4	226620000	256590000
CL3146.Contig18_All	PREDICTED: RNA-binding protein Nova-2-like [Bombyx mori]	0.304	Down	9.7471e-07	---	31.3	52.406	39.587	99	11	11	13	10	10	11	11	11	7	7	8	4	3	4	11	10	10	11	11	11	10	11	11	8	10	10	11	10	10	11	11	11	10	11	11	8	10	10	422210000	396070000
CL3150.Contig1_All	Venom acid phosphatase Acph-1 (Precursor)	2.156	Up	0.00032058	---	31.1	42.294	27.658	36	9	2	2	1	1	2	2	2	2	2	4	6	5	7	6	6	7	7	4	7	7	7	7	7	8	7	2	2	2	2	2	2	2	2	2	2	2	1	37070000	29919000
CL3151.Contig2_All	Choline O-acetyltransferase 13 kDa chain GN=Cha	0.14	Down	9.8603e-07	Cha	20.2	65.127	36.389	47	9	9	2	2	2	7	7	6	6	7	8	0	0	0	5	6	6	9	7	9	7	9	9	3	5	5	5	6	6	9	7	9	7	9	9	3	5	5	54370000	50453000
CL3152.Contig5_All	Juvenile hormone epoxide hydrolase	0.194	Down	2.0721e-07	---	47.1	44.861	76.39	139	12	12	15	16	16	14	15	13	14	11	14	4	3	4	12	12	12	11	11	10	12	12	12	5	5	6	12	12	12	11	11	10	12	12	12	5	5	6	538310000	515490000
CL3157.Contig3_All	ABC transporter F family member 2 GN=abcF2	0.04	Down	1.72312e-05	abcF2	24	62.106	73.881	72	10	10	6	2	4	10	11	10	9	11	9	0	0	0	9	10	10	10	10	8	10	10	10	3	2	2	9	10	10	10	10	8	10	10	10	3	2	2	64388000	59766000
CL3164.Contig5_All	vacuolar protein sorting 37B [Danaus plexippus]	2.383	Up	0.00026075	---	41	21.952	76.568	35	5	5	3	2	2	2	2	1	3	3	2	6	4	5	5	5	5	3	2	4	5	5	5	5	5	5	5	5	5	3	2	4	5	5	5	5	5	5	67741000	70354000
CL3186.Contig3_All	Probable methylenetetrahydrofolate reductase GN=C06A8.1	0.302	Down	5.5531e-05	C06A8.1	44	30.89	79.051	86	9	9	6	5	7	11	13	12	7	8	10	1	4	2	8	6	8	9	8	9	8	9	9	8	9	7	8	6	8	9	8	9	8	9	9	8	9	7	127710000	105290000
CL3198.Contig2_All	PREDICTED: regucalcin-like [Bombyx mori]	7.152	Up	0.0059397	---	34.5	32.282	49.137	35	8	8	2	2	0	3	2	1	2	1	2	6	6	8	5	7	5	6	4	5	6	6	5	6	7	7	5	7	5	6	4	5	6	6	5	6	7	7	86372000	82774000
CL3207.Contig1_All	"Myosin heavy chain, non-muscle GN=zip"	0.062	Down	0.00042235	zip	20.9	98.098	41.322	56	14	10	3	2	3	13	8	13	3	5	6	0	0	0	13	12	12	14	12	13	14	13	13	2	4	3	9	8	8	10	8	9	10	9	9	2	3	2	59027000	54571000
CL321.Contig4_All	"Elongation factor Ts, mitochondrial {ECO:0000255|HAMAP-Rule:MF_03135} (Precursor) GN=AAEL000331"	0.452	Down	0.00141593	AAEL000331	49.4	29.985	85.793	88	11	11	6	6	7	12	10	12	9	8	9	3	3	3	10	11	11	11	9	10	11	11	11	9	10	9	10	11	11	11	9	10	11	11	11	9	10	9	140940000	149370000
CL3214.Contig3_All	ATP-dependent RNA helicase p62 GN=Rm62	0.166	Down	1.6352e-06	Rm62	38.3	46.721	27.099	74	14	13	8	6	6	11	10	10	6	9	8	0	0	0	13	14	14	13	11	14	14	13	13	5	5	6	12	13	13	12	10	13	13	12	12	4	4	5	392550000	462790000
CL3220.Contig5_All	PREDICTED: monocarboxylate transporter 12-like [Bombyx mori]	0.493	Down	0.00169722	---	25.8	55.115	28.9	25	10	10	4	3	3	3	3	5	1	2	0	1	0	0	9	8	10	8	6	8	7	7	8	5	7	5	9	8	10	8	6	8	7	7	8	5	7	5	98825000	82981000
CL3233.Contig9_All	muscle-specific protein 300 [Tribolium castaneum]	0.22	Down	0.0055173	---	20	113.32	49.637	47	17	16	5	6	6	6	5	8	3	4	4	0	0	0	13	13	12	15	11	14	12	12	14	5	6	4	13	13	12	14	10	13	12	12	14	5	6	4	107280000	99947000
CL3258.Contig2_All	Signal recognition particle subunit SRP68 GN=Srp68	0.237	Down	0.0029245	Srp68	34.8	53.793	150.94	78	13	13	5	6	8	9	9	8	10	9	8	3	2	1	9	11	10	11	11	12	11	11	11	8	7	5	9	11	10	11	11	12	11	11	11	8	7	5	235910000	224510000
CL3262.Contig6_All	Polyadenylate-binding protein GN=pAbp	0.464	Down	0.00193571	pAbp	53.9	65.619	323.31	489	32	32	45	49	42	44	47	44	47	47	42	27	28	27	32	32	31	32	32	32	31	31	32	30	29	28	32	32	31	32	32	32	31	31	32	30	29	28	3869500000	3774400000
CL3262.Contig8_All	Putative glycerophosphocholine phosphodiesterase GPCPD1 homolog T05H10.7 GN=T05H10.7	0.197	Down	9.8109e-05	T05H10.7	21.4	32.703	50.357	13	5	5	0	0	0	5	4	4	0	0	0	0	0	0	3	4	3	5	4	4	4	4	4	4	4	2	3	4	3	5	4	4	4	4	4	4	4	2	9405200	9215700
CL3272.Contig1_All	Carboxypeptidase D (Precursor) GN=svr	9.37	Up	0.000119136	svr	33.5	23.234	46.191	23	4	4	1	1	2	1	1	1	2	2	2	3	4	3	2	3	3	3	1	3	3	3	3	4	4	3	2	3	3	3	1	3	3	3	3	4	4	3	7803600	16557000
CL3272.Contig6_All	Carboxypeptidase D (Precursor) GN=svr	8.951	Up	3.7856e-05	svr	21.8	20.088	10.643	22	3	2	0	0	1	1	1	1	2	1	2	4	4	5	3	2	2	3	3	3	3	3	3	3	3	3	2	1	1	2	2	2	2	2	2	2	2	2	18735000	14736000
CL328.Contig2_All	PREDICTED: alpha-tocopherol transfer protein-like [Bombyx mori]	0.467	Down	0.0059013	---	16.6	26.192	22.097	20	3	3	2	1	2	2	2	1	2	2	3	1	1	1	3	3	3	3	2	3	3	3	3	2	2	2	3	3	3	3	2	3	3	3	3	2	2	2	14221000	9248600
CL3282.Contig8_All	Geranylgeranyl pyrophosphate synthase GN=ggps1	0.434	Down	0.00105865	ggps1	51.3	30.401	31.018	82	11	11	9	9	8	9	7	8	6	9	7	4	3	3	10	10	10	9	8	8	9	10	10	6	6	5	10	10	10	9	8	8	9	10	10	6	6	5	165970000	179540000
CL329.Contig3_All	ATP-dependent RNA helicase p62 GN=Rm62	0.406	Down	0.0120646	Rm62	35	25.485	9.3684	14	8	5	2	1	1	2	3	2	1	1	1	0	0	0	6	6	7	6	6	8	6	6	6	5	4	2	3	3	4	3	3	5	3	3	3	2	2	0	17197000	17383000
CL3312.Contig3_All	Aldehyde dehydrogenase GN=ALDH	2.136	Up	3.2833e-06	ALDH	66.4	51.12	166.96	163	25	0	10	10	11	16	12	13	15	14	12	17	17	16	23	23	24	25	21	23	23	23	22	23	24	24	0	0	0	0	0	0	0	0	0	0	0	0	394970000	384650000
CL3326.Contig8_All	Serine protease easter (Precursor) GN=ea	3.06	Up	1.50329e-05	ea	45.2	28.837	157.37	85	9	9	6	5	7	9	7	7	7	6	5	8	7	11	8	9	9	9	8	9	8	8	8	9	9	9	8	9	9	9	8	9	8	8	8	9	9	9	198200000	192060000
CL3334.Contig7_All	Protein 60A (Precursor) GN=gbb	2.186	Up	0.0003585	gbb	44	45.573	43.483	28	11	11	1	1	1	3	3	5	1	1	1	5	4	2	5	6	7	8	5	7	6	7	4	10	8	9	5	6	7	8	5	7	6	7	4	10	8	9	71597000	81468000
CL3344.Contig3_All	PREDICTED: nuclear pore complex protein Nup93-like [Bombyx mori]	0.415	Down	0.0008382	---	36.4	93.263	129.84	97	22	22	7	5	8	14	14	12	11	10	11	2	2	1	19	18	19	20	17	16	19	21	19	10	11	10	19	18	19	20	17	16	19	21	19	10	11	10	136850000	142270000
CL3357.Contig4_All	Valine--tRNA ligase	0.249	Down	2.2909e-05	---	52.6	110.58	146.97	224	41	3	16	17	16	31	29	33	25	24	23	3	4	3	30	33	30	35	33	30	33	32	35	24	21	20	2	2	2	2	2	1	2	2	2	1	1	0	501490000	476820000
CL3361.Contig1_All	Digestive cysteine proteinase 1 (Precursor) GN=LCP1	2.248	Up	0.0003359	LCP1	48	21.977	20.651	46	6	6	6	6	4	2	3	4	3	3	4	3	3	5	6	6	6	6	5	6	5	5	6	6	6	6	6	6	6	6	5	6	5	5	6	6	6	6	180980000	175730000
CL3366.Contig2_All	Peroxidase (Precursor) GN=Pxd	3.36	Up	0.00032156	Pxd	28.2	55.986	23.891	33	10	10	0	0	0	1	2	1	6	8	8	4	2	1	4	3	3	7	3	8	9	10	10	9	9	9	4	3	3	7	3	8	9	10	10	9	9	9	15757000	18066000
CL338.Contig4_All	Aldose reductase A GN=alrA	0.212	Down	0.0072226	alrA	39.2	32.426	22.287	48	9	9	4	5	3	9	8	8	1	4	4	1	0	1	8	9	8	8	9	8	8	8	9	2	5	3	8	9	8	8	9	8	8	8	9	2	5	3	56071000	56313000
CL3404.Contig8_All	RutC family protein C23G10.2 GN=C23G10.2	3.054	Up	1.1665e-06	C23G10.2	77.2	13.134	167.11	79	6	6	8	6	8	4	6	5	8	6	7	7	9	5	5	5	5	5	5	5	5	5	5	5	6	4	5	5	5	5	5	5	5	5	5	5	6	4	205020000	200040000
CL3419.Contig5_All	Cytochrome P450 4g15 GN=Cyp4g15	0.117	Down	0.049025	Cyp4g15	52.4	21.463	121.38	110	13	13	14	15	15	11	11	12	11	11	10	0	0	0	12	11	11	10	9	10	10	12	11	4	3	2	12	11	11	10	9	10	10	12	11	4	3	2	737090000	377310000
CL3427.Contig2_All	uncharacterized protein LOC778488 precursor [Bombyx mori]	12.09	Up	1.6166e-09	---	68.8	27.242	254.46	197	17	5	11	11	11	12	13	16	11	12	12	30	31	27	13	14	13	16	14	15	15	16	16	17	17	17	4	4	3	5	5	4	5	5	5	5	5	5	278410000	278530000
CL3439.Contig6_All	Cytochrome P450 6B6 GN=CYP6B6	0.345	Down	3.5794e-05	CYP6B6	48.8	40.946	30.849	98	15	2	10	10	10	10	11	10	10	8	8	3	5	3	14	15	14	12	11	12	13	14	15	12	13	14	2	2	2	2	2	2	2	2	2	1	1	2	343790000	352050000
CL3475.Contig3_All	Superoxide dismutase [Cu-Zn]	21.991	Up	5.411e-07	---	73.2	15.587	272.71	116	7	7	8	6	9	7	7	7	5	6	7	18	18	18	6	5	7	7	7	7	7	7	7	7	7	7	6	5	7	7	7	7	7	7	7	7	7	7	493720000	498750000
CL3490.Contig6_All	15 kDa peptide (Precursor)	3.942	Up	0.00140074	---	17.5	59.722	16.63	10	6	6	0	0	1	0	0	0	0	1	0	4	2	2	1	2	1	3	3	4	5	4	4	6	6	6	1	2	1	3	3	4	5	4	4	6	6	6	0	24268000
CL3497.Contig4_All	"39S ribosomal protein L10, mitochondrial (Precursor) GN=mRpL10"	0.15	Down	1.2241e-06	mRpL10	59.9	27.16	159.08	66	10	10	5	5	9	9	10	9	6	4	7	1	1	0	10	10	10	10	9	10	9	9	9	6	8	7	10	10	10	10	9	10	9	9	9	6	8	7	146880000	131490000
CL3540.Contig3_All	Conserved oligomeric Golgi complex subunit 4 GN=CG7456	0.269	Down	0.00121834	CG7456	10.4	45.103	35.775	14	3	3	1	1	0	3	3	3	0	1	2	0	0	0	3	3	2	3	3	3	3	3	3	2	1	2	3	3	2	3	3	3	3	3	3	2	1	2	5902400	4974500
CL3553.Contig1_All	Probable Ufm1-specific protease 2 GN=UFSP2	0.446	Down	0.00096324	UFSP2	27.5	65.951	82.697	65	13	13	5	7	5	6	8	9	8	5	7	2	2	1	10	11	11	11	11	11	9	10	11	10	6	8	10	11	11	11	11	11	9	10	11	10	6	8	76584000	75636000
CL3558.Contig2_All	"Protein tumorous imaginal discs, mitochondrial (Precursor) GN=l(2)tid"	0.303	Down	3.8284e-06	l(2)tid	39.7	40.415	26.171	57	10	10	7	7	5	6	10	7	5	5	3	1	0	1	9	9	10	9	8	9	9	10	10	6	6	4	9	9	10	9	8	9	9	10	10	6	6	4	113990000	123540000
CL3575.Contig1_All	takeout/JHBP like protein [Papilio xuthus]	0.148	Down	0.023757	---	80.3	17.021	160.52	30	13	13	2	6	3	8	8	3	0	0	0	0	0	0	8	12	10	13	9	10	5	3	3	5	4	3	8	12	10	13	9	10	5	3	3	5	4	3	191960000	191040000
CL3626.Contig6_All	Nucleoside-diphosphatase uda-1 GN=uda-1	0.32	Down	3.1048e-06	uda-1	37.1	41.286	66.445	108	14	14	11	9	12	12	13	12	8	8	8	5	5	5	11	11	13	13	11	12	12	12	10	9	10	8	11	11	13	13	11	12	12	12	10	9	10	8	599230000	636200000
CL3650.Contig2_All	Putative UDP-glucuronosyltransferase ugt-47 (Precursor) GN=ugt-47	0.341	Down	0.00029861	ugt-47	48.3	16.041	22.204	59	7	7	5	5	5	8	8	8	3	3	2	5	4	3	7	7	7	7	6	7	7	6	6	6	5	5	7	7	7	7	6	7	7	6	6	6	5	5	207670000	197510000
CL3665.Contig4_All	PREDICTED: inter-alpha-trypsin inhibitor heavy chain H4-like [Bombyx mori]	3.014	Up	1.9793e-07	---	54	81.618	323.31	371	37	37	25	24	22	26	30	26	27	26	27	46	48	44	26	29	27	31	26	33	31	32	33	34	35	33	26	29	27	31	26	33	31	32	33	34	35	33	1442200000	1544500000
CL3670.Contig2_All	Ommochrome-binding protein (Precursor)	18.018	Up	1.9915e-07	---	63.1	26.643	323.31	169	11	11	7	9	7	9	9	9	12	12	11	27	30	27	10	10	11	11	11	11	11	11	11	11	11	11	10	10	11	11	11	11	11	11	11	11	11	11	221620000	214200000
CL3676.Contig11_All	Protein HGV2 GN=HGV2	0.374	Down	0.02072	HGV2	69.6	35.912	162.72	25	16	0	2	2	2	3	4	3	2	1	2	2	1	1	15	16	16	16	15	16	15	15	15	15	16	15	0	0	0	0	0	0	0	0	0	0	0	0	31250000	27509000
CL3676.Contig14_All	Probable quinone oxidoreductase	0.45	Down	1.5385e-06	---	59.7	33.687	13.641	52	18	0	4	4	3	6	6	6	3	4	4	4	3	5	16	18	15	18	16	18	16	16	16	17	17	17	0	0	0	0	0	0	0	0	0	0	0	0	162600000	158430000
CL3676.Contig5_All	Probable quinone oxidoreductase	0.318	Down	7.9483e-05	---	37.6	15.693	14.266	27	4	4	2	4	1	3	4	4	1	1	1	2	2	2	4	4	4	4	4	4	4	4	4	3	3	3	4	4	4	4	4	4	4	4	4	3	3	3	45159000	49369000
CL369.Contig3_All	putative hemicentin 1 [Danaus plexippus]	2.863	Up	2.0844e-05	---	27.2	46.68	62.956	51	10	10	4	4	2	5	4	4	2	3	3	6	7	7	8	10	7	9	7	9	10	9	10	10	10	9	8	10	7	9	7	9	10	9	10	10	10	9	263160000	238320000
CL37.Contig3_All	hypothetical protein KGM_13024 [Danaus plexippus]	0.404	Down	1.6756e-07	---	56.7	42.397	155.05	99	15	15	12	9	11	12	12	12	9	9	7	2	2	2	13	12	14	13	14	14	10	12	12	7	11	11	13	12	14	13	14	14	10	12	12	7	11	11	225310000	225440000
CL3701.Contig1_All	Probable glucosamine 6-phosphate N-acetyltransferase GN=CG1969	0.463	Down	0.00183567	CG1969	6.6	30.935	2.1448	11	2	2	1	0	0	2	2	1	1	1	2	0	0	1	2	2	2	2	2	2	2	2	2	2	2	2	2	2	2	2	2	2	2	2	2	2	2	2	8049500	7913500
CL3726.Contig1_All	Beta-galactosidase 1 (Precursor) GN=glb1	4.923	Up	9.941e-05	glb1	51.6	63.039	24.081	14	21	2	0	0	0	2	2	1	1	0	0	3	3	2	21	21	21	21	18	21	20	21	21	21	21	21	2	2	2	2	2	2	2	2	2	2	2	2	3106900	3362800
CL3726.Contig2_All	Beta-galactosidase 1 (Precursor) GN=glb1	3.385	Up	1.7884e-06	glb1	50.4	62.95	221.54	208	21	2	15	14	14	15	15	10	16	17	16	25	26	25	20	20	20	21	17	21	20	21	20	21	21	21	1	1	1	2	1	2	2	2	1	2	2	2	520550000	523200000
CL3729.Contig4_All	Muscle M-line assembly protein unc-89 GN=unc-89	0.34	Down	1.81931e-05	unc-89	61.8	83.037	323.31	268	35	35	20	21	21	37	32	35	21	20	23	14	13	11	27	30	28	34	29	33	27	27	28	23	23	20	27	30	28	34	29	33	27	27	28	23	23	20	506630000	513350000
CL3729.Contig5_All	Muscle M-line assembly protein unc-89 GN=unc-89	0.279	Down	2.1765e-05	unc-89	38.8	29.735	18.748	59	8	8	6	6	6	7	9	6	5	6	5	0	2	1	7	5	7	8	8	8	7	7	7	4	4	4	7	5	7	8	8	8	7	7	7	4	4	4	98828000	85269000
CL3729.Contig7_All	Muscle M-line assembly protein unc-89 GN=unc-89	0.245	Down	0.00020244	unc-89	51	29.338	132.88	78	9	9	5	6	5	12	13	13	7	6	5	2	2	2	8	7	7	9	8	9	7	8	7	4	5	5	8	7	7	9	8	9	7	8	7	4	5	5	106700000	108020000
CL377.Contig17_All	Putative UDP-glucuronosyltransferase ugt-47 (Precursor) GN=ugt-47	0.277	Down	0.0090647	ugt-47	44.1	20.03	32.95	38	7	7	5	5	3	3	4	3	2	3	2	3	2	3	6	7	6	7	7	7	6	7	6	5	5	6	6	7	6	7	7	7	6	7	6	5	5	6	312350000	275040000
CL377.Contig42_All	"1,2-dihydroxy-3-keto-5-methylthiopentene dioxygenase {ECO:0000255|HAMAP-Rule:MF_03154} GN=CG32068"	2.002	Up	4.0537e-05	CG32068	82.2	18.392	62.346	128	12	12	9	10	9	9	12	9	10	11	12	11	15	11	9	9	10	10	8	9	8	8	9	12	11	11	9	9	10	10	8	9	8	8	9	12	11	11	321010000	279060000
CL377.Contig47_All	Mariner Mos1 transposase GN=mariner\T	0.211	Down	1.51825e-05	mariner\T	56.1	25.5	102.05	104	9	9	13	12	11	11	10	13	10	9	9	2	2	2	9	9	9	9	8	9	9	9	9	5	4	4	9	9	9	9	8	9	9	9	9	5	4	4	498270000	502200000
CL378.Contig3_All	Biotin carboxylase GN=accA	0.45	Down	7.5594e-07	accA	46.4	56.789	77.875	88	16	16	5	4	7	13	16	13	5	8	7	3	4	3	9	9	12	14	14	14	10	11	10	10	10	9	9	9	12	14	14	14	10	11	10	10	10	9	105240000	117160000
CL3789.Contig4_All	Lissencephaly-1 homolog {ECO:0000255|HAMAP-Rule:MF_03141} GN=Smp_129340	0.484	Down	0.000135719	Smp_129340	15.6	15.746	4.7386	16	2	2	0	0	1	2	3	3	1	2	1	1	1	1	1	1	1	2	2	2	2	2	2	2	2	2	1	1	1	2	2	2	2	2	2	2	2	2	0	27646000
CL3801.Contig2_All	Protein transport protein SEC23 GN=sec23	0.488	Down	0.00041835	sec23	66.5	85.56	272.21	293	32	32	24	25	24	27	32	31	26	30	29	14	15	16	32	32	30	31	27	31	31	32	30	24	24	24	32	32	30	31	27	31	31	32	30	24	24	24	1258100000	1187300000
CL3835.Contig2_All	40S ribosomal protein S18 GN=RpS18	0.262	Down	3.3941e-07	RpS18	58.5	15.898	40.26	202	12	11	20	19	20	18	20	18	18	21	21	8	10	9	12	12	12	12	10	12	12	12	12	11	10	9	11	11	11	11	9	11	11	11	11	10	9	8	3122500000	3421600000
CL3866.Contig9_All	3-ketodihydrosphingosine reductase (Precursor) GN=ksrA-2	0.42	Down	0.00060093	ksrA-2	47.5	23.729	38.508	42	8	8	4	3	3	7	7	6	3	3	4	0	1	1	6	7	5	7	7	6	7	8	8	3	5	5	6	7	5	7	7	6	7	8	8	3	5	5	70628000	72712000
CL3883.Contig3_All	glycosyl hydrolase family 31 protein [Danaus plexippus]	3.933	Up	1.2416e-07	---	47.7	45.594	266.54	230	17	17	15	15	16	21	20	20	16	16	18	24	23	26	15	15	15	16	15	16	15	16	16	17	17	17	15	15	15	16	15	16	15	16	16	17	17	17	987220000	939900000
CL3904.Contig8_All	Neutral ceramidase (Precursor) GN=CDase	113.819	Up	0.0061628	CDase	49.7	75.164	259.33	84	22	3	1	1	0	2	0	0	1	1	2	28	23	25	2	6	3	11	4	7	7	8	7	21	22	21	0	1	0	2	0	2	1	1	1	3	3	3	0	3679300
CL3912.Contig1_All	Neutral alpha-glucosidase AB (Precursor) GN=modA	2.136	Up	0.025496	modA	60.2	99.305	323.31	410	42	1	35	36	34	39	38	37	39	37	37	27	26	25	38	39	41	38	34	38	41	40	37	38	38	37	1	1	1	1	1	1	1	1	1	1	1	0	1644600000	1592200000
CL392.Contig4_All	PREDICTED: metal transporter CNNM2-like [Bombyx mori]	0.344	Down	2.4679e-06	---	44.4	36.186	92.193	81	12	12	7	6	6	8	8	8	7	9	7	5	5	5	9	9	9	10	12	10	8	10	10	10	9	9	9	9	9	10	12	10	8	10	10	10	9	9	229390000	219310000
CL3945.Contig1_All	Titin-like protein [Bombyx mori]	0.327	Down	0.000102972	---	64.6	16.021	32.441	23	4	4	4	1	3	3	4	4	1	2	1	0	0	0	4	4	3	4	4	4	1	2	2	3	4	2	4	4	3	4	4	4	1	2	2	3	4	2	55522000	45158000
CL3970.Contig1_All	Cytochrome P450 6B2 GN=CYP6B2	0.333	Down	0.00137503	CYP6B2	38.5	51.503	46.11	77	14	12	6	4	4	12	13	15	4	4	4	3	5	3	12	11	10	14	13	14	13	10	11	8	9	9	10	9	8	12	11	12	11	8	9	6	7	7	178310000	183830000
CL3995.Contig2_All	L-asparaginase	0.447	Down	6.3792e-05	---	34.9	40.798	37.859	60	10	10	6	7	8	5	6	5	4	4	5	3	3	4	8	10	10	9	7	7	8	9	9	6	5	6	8	10	10	9	7	7	8	9	9	6	5	6	189900000	201580000
CL40.Contig6_All	hypothetical protein KGM_00807 [Danaus plexippus]	3.496	Up	0.00020011	---	43.9	31.132	35.63	59	11	11	3	4	4	2	2	3	7	8	8	6	6	6	7	8	8	7	4	7	10	10	10	10	10	10	7	8	8	7	4	7	10	10	10	10	10	10	64274000	69462000
CL4000.Contig1_All	Diminuto-like protein GN=F52H2.6	0.174	Down	1.61463e-05	F52H2.6	23.5	49.083	15.188	46	9	9	5	2	2	9	7	8	3	4	5	0	1	0	7	8	6	9	8	9	8	7	7	2	4	2	7	8	6	9	8	9	8	7	7	2	4	2	49405000	53985000
CL4001.Contig2_All	PREDICTED: cold shock domain-containing protein E1-like isoform X1 [Bombyx mori]	0.482	Down	0.00024068	---	6.5	98.26	10.638	37	5	5	3	3	4	4	4	3	4	5	5	0	1	1	5	5	5	5	5	5	5	5	5	4	3	3	5	5	5	5	5	5	5	5	5	4	3	3	27597000	27406000
CL4019.Contig2_All	syndecan binding protein [Danaus plexippus]	4.295	Up	2.4132e-05	---	35.7	32.316	127.09	50	6	1	4	3	3	3	4	4	4	3	3	6	6	7	4	5	4	4	3	5	5	4	4	5	6	6	0	1	0	0	0	1	1	1	1	1	1	1	70266000	73209000
CL4020.Contig2_All	Proteasome subunit alpha type-5 GN=Prosalpha5	2.036	Up	2.2378e-05	Prosalpha5	66.5	26.348	162.38	119	12	12	9	8	8	9	9	9	14	9	11	11	12	10	12	12	12	12	10	12	12	12	12	12	12	12	12	12	12	12	10	12	12	12	12	12	12	12	1004000000	982270000
CL4029.Contig1_All	Venom dipeptidyl peptidase 4 (Precursor)	0.158	Down	7.8018e-05	---	33.4	72.674	32.46	41	13	13	6	4	5	6	6	6	3	2	3	0	0	0	11	9	11	10	8	11	11	11	11	2	4	4	11	9	11	10	8	11	11	11	11	2	4	4	124640000	103040000
CL4047.Contig6_All	Luminal-binding protein 1 (Precursor) GN=bip1-2	0.207	Down	2.1921e-05	bip1-2	45.9	60.035	49.193	58	18	18	5	6	5	4	3	4	10	12	9	0	0	0	13	13	13	17	7	15	16	17	16	5	4	3	13	13	13	17	7	15	16	17	16	5	4	3	145280000	175650000
CL41.Contig5_All	V-type proton ATPase subunit H	0.451	Down	1.834e-06	---	66.5	48.267	323.31	334	26	26	30	30	31	35	33	36	26	27	25	24	17	20	26	25	25	26	23	26	24	25	26	26	25	26	26	25	25	26	23	26	24	25	26	26	25	26	2535700000	2506700000
CL4102.Contig1_All	Cytochrome P450 6B2 GN=CYP6B2	0.044	Down	2.1197e-05	CYP6B2	44.4	18.891	22.851	27	6	4	0	2	2	6	4	5	1	2	2	1	1	1	6	5	6	6	5	6	5	3	4	3	5	4	4	3	4	4	3	4	3	2	3	1	3	2	36095000	40798000
CL4102.Contig3_All	Cytochrome P450 6B6 GN=CYP6B6	0.071	Down	5.4723e-07	CYP6B6	33.8	47.667	18.007	35	15	6	4	2	1	7	8	5	2	1	2	1	1	1	13	12	12	15	15	14	13	12	12	8	10	7	5	5	4	6	6	5	5	5	5	1	2	1	81505000	84306000
CL4120.Contig2_All	"PREDICTED: 39S ribosomal protein L46, mitochondrial-like [Bombyx mori]"	0.403	Down	0.0039193	---	34.2	29.973	19.627	72	9	9	6	7	7	7	7	7	7	7	6	4	3	4	7	8	8	8	8	8	8	8	7	7	6	7	7	8	8	8	8	8	8	8	7	7	6	7	129580000	126140000
CL4130.Contig4_All	"DNA-directed RNA polymerases I, II, and III subunit RPABC2 GN=RpII18"	0.333	Down	3.0945e-06	RpII18	65.1	9.2679	109.81	141	8	8	13	17	12	14	14	14	10	12	12	7	7	9	8	8	8	8	8	8	8	8	8	7	6	6	8	8	8	8	8	8	8	8	8	7	6	6	3550200000	3423100000
CL4136.Contig3_All	Protein anon-37Cs GN=anon-37Cs	3.18	Up	0.00156252	anon-37Cs	74.3	52.068	323.31	321	35	0	17	20	20	26	27	27	13	19	18	44	44	46	33	33	32	31	29	32	30	31	31	34	34	33	0	0	0	0	0	0	0	0	0	0	0	0	1055400000	972550000
CL4147.Contig3_All	Probable peptidyl-tRNA hydrolase 2 GN=CG1307	0.231	Down	0.030245	CG1307	36.5	12.413	17.732	25	3	3	4	2	3	2	4	3	2	3	2	0	0	0	3	3	3	3	2	3	3	3	3	3	3	3	3	3	3	3	2	3	3	3	3	3	3	3	73144000	50189000
CL4161.Contig7_All	Fasciclin-2 (Precursor) GN=Fas2	2.399	Up	3.6586e-07	Fas2	23.2	80.978	71.666	53	12	12	6	6	4	1	3	3	5	4	5	5	5	6	10	10	12	10	5	8	11	12	11	10	8	11	10	10	12	10	5	8	11	12	11	10	8	11	88356000	84639000
CL4175.Contig5_All	Proclotting enzyme heavy chain (Precursor)	187.611	Up	0.00146107	---	85.2	26.981	323.31	106	14	14	0	1	1	0	0	0	10	10	12	24	25	23	6	9	7	5	3	5	12	13	13	14	14	13	6	9	7	5	3	5	12	13	13	14	14	13	20906000	24520000
CL4191.Contig5_All	Probable mitochondrial 2-oxoglutarate/malate carrier protein GN=ucpC	2.796	Up	3.9597e-05	ucpC	29.4	32.262	14.124	63	7	7	5	6	5	5	8	6	2	2	3	5	8	8	7	6	7	5	4	6	6	6	7	7	7	7	7	6	7	5	4	6	6	6	7	7	7	7	72131000	75109000
CL4192.Contig2_All	Double-strand break repair protein mre-11 GN=mre-11	0.406	Down	0.0187641	mre-11	18.6	37.962	11.727	7	4	4	0	0	0	3	1	2	0	1	0	0	0	0	2	2	2	4	2	4	2	3	4	3	3	3	2	2	2	4	2	4	2	3	4	3	3	3	12291000	12567000
CL4223.Contig7_All	Ribose-5-phosphate isomerase GN=rpiA	2.028	Up	5.9379e-05	rpiA	59.6	23.861	40.326	57	9	9	3	2	7	3	5	5	5	5	5	6	6	5	9	7	8	8	7	9	7	8	8	9	9	7	9	7	8	8	7	9	7	8	8	9	9	7	221070000	232060000
CL4236.Contig2_All	unknown unsecreted protein [Papilio xuthus]	2.795	Up	0.038083	---	29.7	11.151	16.462	7	2	2	0	0	0	0	0	0	0	0	0	3	2	2	2	2	2	1	1	1	2	2	2	2	2	2	2	2	2	1	1	1	2	2	2	2	2	2	15228000	17988000
CL4275.Contig2_All	Inactive angiotensin-converting enzyme-related protein (Precursor) GN=acn-1	0.345	Down	9.7219e-05	acn-1	18.5	79.86	52.05	36	9	9	3	0	1	7	5	4	5	5	6	0	0	0	7	4	7	8	4	6	8	8	8	4	5	6	7	4	7	8	4	6	8	8	8	4	5	6	41055000	35946000
CL4284.Contig4_All	"Methionine--tRNA ligase, cytoplasmic GN=mrs-1"	0.423	Down	2.1067e-05	mrs-1	53.3	82.451	232.97	154	27	27	15	15	12	17	14	20	12	14	16	7	5	7	23	24	23	25	20	26	23	24	24	19	20	20	23	24	23	25	20	26	23	24	24	19	20	20	504490000	518690000
CL4316.Contig1_All	PREDICTED: prostamide/prostaglandin F synthase-like [Bombyx mori]	3.36	Up	1.115e-07	---	52.5	22.881	222.35	74	9	9	5	4	4	7	6	7	5	4	4	10	8	10	8	8	7	8	7	8	8	8	8	9	9	9	8	8	7	8	7	8	8	8	8	9	9	9	167900000	155170000
CL4319.Contig5_All	Trehalase (Precursor)	2.768	Up	1.55446e-05	---	26.2	59.679	60.202	58	11	1	3	5	5	3	3	2	5	4	4	8	8	8	10	9	10	9	4	9	9	10	9	10	10	10	1	1	1	1	1	1	1	1	1	1	1	1	118680000	114290000
CL4332.Contig7_All	Luciferin 4-monooxygenase	0.307	Down	2.4373e-05	---	41.8	53.835	185.26	75	13	13	7	4	6	8	10	9	7	9	7	2	3	3	10	10	11	12	11	12	12	11	10	8	6	7	10	10	11	12	11	12	12	11	10	8	6	7	285140000	254770000
CL4378.Contig3_All	Ferritin subunit (Precursor) GN=FERH	4.334	Up	3.9139e-06	FERH	79.6	17.419	323.31	256	10	10	19	17	18	18	19	18	13	16	15	32	35	36	9	9	9	10	8	10	9	9	9	10	9	10	9	9	9	10	8	10	9	9	9	10	9	10	1673700000	1702200000
CL4379.Contig2_All	60S ribosomal protein L34 GN=RpL34	0.344	Down	0.0008561	RpL34	41.2	12.131	7.1253	82	6	6	5	7	6	10	6	8	7	11	8	4	4	6	4	6	5	6	4	6	6	6	6	3	2	4	4	6	5	6	4	6	6	6	6	3	2	4	422890000	401090000
CL4383.Contig5_All	Lachesin (Precursor) GN=LAC	3.168	Up	1.064e-06	LAC	53.2	40.483	162.44	91	11	11	6	7	6	6	8	8	9	8	6	8	10	9	10	10	10	10	8	10	11	10	10	9	10	10	10	10	10	10	8	10	11	10	10	9	10	10	185010000	194240000
CL4393.Contig1_All	hypothetical protein KGM_09240 [Danaus plexippus]	0.378	Down	0.00034291	---	27.6	81.749	99.026	79	12	8	7	6	6	9	10	8	6	9	10	2	3	3	10	10	12	11	10	11	11	10	10	7	8	6	7	7	8	8	7	8	8	7	7	5	6	4	92594000	93666000
CL4405.Contig2_All	"39S ribosomal protein L52, mitochondrial (Precursor) GN=mRpL52"	0.485	Down	0.0060624	mRpL52	45.8	11.305	32.244	16	4	4	1	1	0	2	2	2	2	3	2	0	0	1	3	3	2	4	3	2	3	3	3	2	2	2	3	3	2	4	3	2	3	3	3	2	2	2	45908000	53888000
CL4414.Contig4_All	Apolipophorin-1 (Precursor)	0.47	Down	0.00020466	---	33.8	23.182	31.304	29	6	6	6	3	3	5	3	5	0	2	1	0	0	1	6	6	5	6	3	6	4	5	4	3	5	4	6	6	5	6	3	6	4	5	4	3	5	4	64996000	73433000
CL4417.Contig19_All	Mitochondrial substrate carrier family protein S GN=mcfS	0.467	Down	4.0951e-05	mcfS	24.3	30.291	18.287	39	6	6	4	4	4	3	5	5	3	3	4	2	1	1	5	5	5	6	5	6	5	5	6	3	3	4	5	5	5	6	5	6	5	5	6	3	3	4	62804000	59726000
CL4418.Contig1_All	Esterase FE4 (Precursor)	0.239	Down	0.00021605	---	29.3	58.889	99.252	50	11	10	7	9	6	6	6	4	6	4	2	0	0	0	10	10	11	9	9	10	8	8	7	4	2	4	9	9	10	8	8	9	7	7	6	3	1	3	59885000	77693000
CL4421.Contig2_All	Cytochrome P450 6B2 GN=CYP6B2	0.041	Down	0.0027595	CYP6B2	38.3	47.01	39.762	75	14	1	6	7	7	16	15	17	1	2	4	0	0	0	11	11	12	14	11	14	11	11	10	3	2	3	1	1	1	1	1	1	1	1	1	0	0	0	84592000	78795000
CL4436.Contig4_All	Venom serine carboxypeptidase (Precursor)	0.485	Down	0.0182423	---	28	46.229	14.559	33	9	2	3	3	3	6	4	4	4	3	2	0	1	0	7	7	7	8	6	7	8	7	9	5	5	5	1	0	1	1	1	1	1	1	2	1	1	1	86058000	57482000
CL4437.Contig3_All	Probable H/ACA ribonucleoprotein complex subunit 1 GN=CG4038	0.437	Down	0.0024248	CG4038	39.6	11.034	15.156	39	3	3	4	3	4	4	4	4	3	5	2	2	2	2	3	3	3	3	3	3	3	3	3	3	3	2	3	3	3	3	3	3	3	3	3	3	3	2	216790000	214770000
CL4464.Contig1_All	DNA damage-binding protein 1 GN=pic	0.348	Down	0.00082243	pic	12.8	121.94	28.391	20	12	12	0	0	0	5	6	3	3	0	3	0	0	0	7	10	8	10	11	8	9	8	9	3	6	3	7	10	8	10	11	8	9	8	9	3	6	3	17950000	12581000
CL4473.Contig3_All	Sterile alpha and TIR motif-containing protein 1 GN=Ect4	0.329	Down	0.02044	Ect4	6	118.87	15.925	14	5	5	1	1	1	2	4	2	1	1	1	0	0	0	3	2	3	4	4	4	5	4	5	2	2	1	3	2	3	4	4	4	5	4	5	2	2	1	7497200	6011700
CL448.Contig2_All	hypothetical protein KGM_17942 [Danaus plexippus]	0.097	Down	0.022877	---	50.5	35.005	43.485	84	12	12	8	9	8	8	10	11	11	8	11	0	0	0	10	10	10	10	11	11	11	11	11	4	2	6	10	10	10	10	11	11	11	11	11	4	2	6	137410000	158930000
CL4487.Contig3_All	PREDICTED: uncharacterized protein LOC101739891 [Bombyx mori]	0.227	Down	0.00120313	---	8.3	105.4	25.302	20	5	5	2	1	2	4	3	2	2	2	2	0	0	0	3	3	3	4	5	4	3	3	3	1	3	2	3	3	3	4	5	4	3	3	3	1	3	2	23760000	20921000
CL4495.Contig6_All	Hexokinase type 2 GN=Hex-t2	0.433	Down	3.8333e-05	Hex-t2	57.9	48.693	166.9	163	20	1	10	10	8	22	22	21	11	11	14	10	13	11	15	16	16	17	14	18	16	16	17	15	15	14	1	1	1	1	1	1	1	1	1	1	1	1	464380000	440990000
CL4503.Contig5_All	thymosin isoform 2 [Helicoverpa armigera]	7.784	Up	0.000101946	---	78.6	14.687	34.314	38	13	3	2	2	1	1	1	1	5	3	4	5	7	6	10	10	9	10	10	11	10	11	11	13	12	12	3	3	3	2	3	3	3	3	3	3	3	3	118570000	141990000
CL4503.Contig6_All	thymosin isoform 1 [Helicoverpa armigera]	2.545	Up	9.5706e-05	---	81.1	19.023	120.72	189	17	7	13	13	13	12	12	13	17	17	19	22	19	19	14	13	13	14	12	14	14	15	15	17	16	16	7	6	7	6	5	6	7	7	7	7	7	7	985200000	1039700000
CL4511.Contig19_All	hypothetical protein KGM_14760 [Danaus plexippus]	0.479	Down	0.0002441	---	11.2	443.16	157.85	116	37	30	8	6	6	15	21	20	10	8	9	3	4	6	22	24	23	25	24	26	24	23	24	22	25	24	18	21	20	22	20	23	21	19	20	19	23	22	239260000	280410000
CL4545.Contig2_All	PREDICTED: alpha-2-macroglobulin receptor-associated protein-like isoform X1 [Bombyx mori]	3.193	Up	2.2989e-06	---	52.3	40.463	73.474	78	14	14	2	2	4	4	4	2	5	5	9	16	13	12	10	8	10	13	6	11	11	12	12	14	14	14	10	8	10	13	6	11	11	12	12	14	14	14	126740000	131260000
CL4557.Contig4_All	Mitochondrial import inner membrane translocase subunit TIM50-C (Precursor) GN=ttm50	0.375	Down	9.6445e-05	ttm50	25	13.693	2.9763	19	3	3	3	2	3	2	2	2	1	1	1	1	1	0	2	1	2	1	1	1	2	2	2	2	2	1	2	1	2	1	1	1	2	2	2	2	2	1	44782000	49271000
CL4567.Contig6_All	Probable serine hydrolase GN=kraken	0.177	Down	0.00060219	kraken	35	30.035	13.734	33	8	6	1	5	4	6	8	4	2	1	2	0	0	0	5	6	3	7	8	6	4	3	4	3	3	2	3	4	3	5	6	4	4	3	3	3	3	2	56878000	74434000
CL4571.Contig1_All	PREDICTED: interaptin-like [Bombyx mori]	0.319	Down	0.00039877	---	25.2	51.444	23.323	29	9	9	1	3	1	5	5	5	2	3	2	0	2	0	9	8	8	9	6	8	9	7	8	5	5	5	9	8	8	9	6	8	9	7	8	5	5	5	141410000	212210000
CL458.Contig2_All	GILT-like protein C02D5.2 GN=C02D5.2	2.389	Up	0.00023811	C02D5.2	25.7	25.099	11.646	56	5	5	3	5	3	3	3	3	7	6	6	5	7	5	4	4	5	5	3	5	5	5	5	5	5	5	4	4	5	5	3	5	5	5	5	5	5	5	65744000	55682000
CL4620.Contig4_All	Transcription initiation factor TFIID subunit 6 GN=Taf6	3.002	Up	7.6909e-05	Taf6	6.4	43.358	4.0738	4	2	2	0	0	0	0	1	1	2	0	0	0	0	0	1	2	1	2	1	2	2	2	2	1	2	2	1	2	1	2	1	2	2	2	2	1	2	2	0	49713000
CL4636.Contig7_All	Esterase FE4 (Precursor)	2.316	Up	0.00020243	---	32.7	50.661	58.26	147	13	12	14	15	12	8	9	10	12	12	14	14	13	14	13	13	12	11	11	12	13	13	13	13	13	13	12	12	11	10	10	11	12	12	12	12	12	12	349320000	368330000
CL4667.Contig3_All	Cytochrome P450 6B6 GN=CYP6B6	0.263	Down	0.0077241	CYP6B6	23.1	43.173	45.895	47	7	5	7	7	7	3	3	3	5	3	6	1	1	1	7	7	7	7	5	7	7	6	7	5	2	4	5	5	5	5	4	5	5	4	5	3	0	2	145610000	141030000
CL4708.Contig1_All	Kynurenine 3-monooxygenase {ECO:0000255|HAMAP-Rule:MF_03018} GN=kh	0.23	Down	0.0026045	kh	20.1	48.151	18.345	34	8	8	2	4	4	4	7	4	2	3	3	0	0	1	6	7	7	8	8	8	7	7	6	5	4	6	6	7	7	8	8	8	7	7	6	5	4	6	80541000	90052000
CL4714.Contig3_All	dj-1 protein [Papilio xuthus]	6.373	Up	0.00088339	---	76.5	19.871	34.638	27	14	1	3	3	3	1	2	1	2	2	2	2	3	3	11	12	13	13	11	14	13	14	13	13	14	13	1	1	1	1	1	1	1	1	1	1	1	1	60359000	66064000
CL4718.Contig2_All	Serine protease inhibitor dipetalogastin (Precursor; Fragment)	2.438	Up	9.8311e-05	---	74.7	18.653	148.46	67	8	8	5	5	6	5	4	6	6	5	5	7	6	7	7	7	7	8	7	8	7	7	7	8	8	8	7	7	7	8	7	8	7	7	7	8	8	8	984860000	1043400000
CL4724.Contig5_All	Aldehyde dehydrogenase GN=ALDH	2.706	Up	5.8764e-07	ALDH	66.5	51.248	323.31	247	29	0	19	20	21	22	24	23	14	16	19	23	22	24	25	26	27	28	24	27	27	27	27	26	26	27	0	0	0	0	0	0	0	0	0	0	0	0	2329400000	2357100000
CL4724.Contig6_All	Omega-crystallin	4.226	Up	0.00079884	---	71.5	51.425	323.31	114	28	0	7	6	6	10	9	11	8	9	9	13	14	12	26	22	26	27	24	27	25	26	26	28	27	27	0	0	0	0	0	0	0	0	0	0	0	0	245640000	236080000
CL4724.Contig7_All	Aldehyde dehydrogenase GN=ALDH	0.291	Down	0.00026409	ALDH	56.1	51.152	109.51	13	26	2	1	1	2	3	2	3	1	0	0	0	0	0	22	23	25	26	20	24	24	24	24	22	22	22	1	1	2	2	2	1	2	1	1	1	1	1	70909000	80824000
CL4738.Contig6_All	Unc-112-related protein GN=Fit1	0.45	Down	0.0085809	Fit1	32.4	80.104	64.75	85	18	18	5	6	5	11	15	14	5	6	4	5	3	6	15	15	16	18	16	18	14	16	14	13	12	15	15	15	16	18	16	18	14	16	14	13	12	15	268430000	217360000
CL4745.Contig5_All	Calcium-independent protein kinase C GN=PRKC2	0.337	Down	6.0923e-07	PRKC2	36.8	95.084	209.52	109	22	22	9	11	12	15	16	17	8	7	9	1	1	3	16	16	17	19	17	18	15	15	18	10	13	13	16	16	17	19	17	18	15	15	18	10	13	13	196910000	202180000
CL4786.Contig2_All	Pyrimidodiazepine synthase {ECO:0000305}	2.114	Up	0.00050084	---	93.9	16.727	323.31	174	12	12	15	17	14	14	11	12	15	16	16	15	15	14	11	11	12	12	9	12	12	12	12	12	12	12	11	11	12	12	9	12	12	12	12	12	12	12	1905300000	2138900000
CL4794.Contig3_All	GTP cyclohydrolase 1 GN=Pu	0.012	Down	0.00027503	Pu	50.8	22.251	47.698	100	10	9	15	12	13	11	12	12	7	9	8	1	0	0	10	10	10	9	9	9	9	9	9	4	4	2	9	9	9	8	8	8	8	8	8	3	3	1	1304800000	1284800000
CL4798.Contig1_All	Probable cytochrome P450 6g2 GN=Cyp6g2	0.296	Down	1.5988e-06	Cyp6g2	38.4	38.375	279.18	89	12	12	10	8	8	12	8	11	7	8	7	4	3	3	10	9	8	8	8	10	8	8	9	8	7	8	10	9	8	8	8	10	8	8	9	8	7	8	805150000	834220000
CL4818.Contig4_All	Glycogen [starch] synthase GN=GlyS	0.265	Down	0.00110169	GlyS	49.1	72.283	156.71	125	23	23	9	13	15	18	15	15	7	11	8	6	4	4	20	20	18	20	18	22	18	19	19	13	11	14	20	20	18	20	18	22	18	19	19	13	11	14	432940000	463910000
CL4819.Contig2_All	Endocuticle structural glycoprotein ABD-5	2.353	Up	0.00085778	---	66	11.077	284.44	30	4	4	2	2	2	3	3	3	2	2	2	3	3	3	4	4	4	4	4	4	4	4	4	4	4	4	4	4	4	4	4	4	4	4	4	4	4	4	126780000	118600000
CL4832.Contig7_All	"Probable 39S ribosomal protein L27, mitochondrial GN=mrpl27"	0.264	Down	0.00034167	mrpl27	33.7	9.2104	17.971	16	2	2	2	1	2	3	1	2	1	3	1	0	0	0	2	2	2	2	2	2	2	2	2	2	2	2	2	2	2	2	2	2	2	2	2	2	2	2	24084000	27430000
CL4854.Contig2_All	Esterase FE4 (Precursor)	0.114	Down	0.0002841	---	21.5	56.688	36.032	49	8	7	3	6	4	9	5	7	4	6	5	0	0	0	6	7	7	8	7	8	7	7	7	3	3	1	6	6	6	7	6	7	6	6	6	2	2	0	49922000	73976000
CL4858.Contig3_All	Carboxypeptidase D (Precursor) GN=svr	2.293	Up	1.2233e-07	svr	46.4	53.915	68.25	72	13	13	3	5	3	5	4	7	5	4	6	10	11	9	10	10	11	11	9	11	9	9	9	11	12	12	10	10	11	11	9	11	9	9	9	11	12	12	105100000	103760000
CL4868.Contig1_All	acyl-CoA dehydrogenase family member 9 [Agrotis segetum]	0.195	Down	8.3026e-07	---	28.8	68.898	48.085	67	14	14	5	6	5	7	6	8	7	11	11	0	0	1	11	12	10	12	8	13	11	11	12	9	6	6	11	12	10	12	8	13	11	11	12	9	6	6	113140000	110090000
CL488.Contig1_All	Probable phosphoserine aminotransferase GN=CG11899	2.883	Up	7.9608e-08	CG11899	84.8	40.001	323.31	339	26	26	28	27	29	27	26	27	23	21	22	36	37	36	22	23	24	24	21	25	21	20	21	25	25	25	22	23	24	24	21	25	21	20	21	25	25	25	1719900000	1609200000
CL4893.Contig2_All	Probable dynactin subunit 2	0.146	Down	2.5721e-08	---	38.8	15.874	96.805	70	5	5	6	6	6	8	7	7	7	7	6	3	4	3	5	5	5	5	5	5	5	5	5	5	5	5	5	5	5	5	5	5	5	5	5	5	5	5	724030000	706650000
CL4924.Contig5_All	hypothetical protein KGM_13882 [Danaus plexippus]	13.622	Up	4.5029e-07	---	80.2	12.246	125.16	43	6	6	2	4	4	2	2	2	3	2	3	6	6	7	4	5	5	4	2	4	4	4	4	6	6	6	4	5	5	4	2	4	4	4	4	6	6	6	219370000	223210000
CL4942.Contig2_All	Uncharacterized oxidoreductase T05C12.3 GN=T05C12.3	0.436	Down	0.0004037	T05C12.3	45.7	25.499	66.93	32	8	5	3	3	3	7	3	3	1	4	2	1	0	2	4	5	6	8	5	7	6	7	7	4	5	6	2	3	3	5	3	4	4	4	4	1	3	3	102310000	88774000
CL4957.Contig1_All	PREDICTED: nicalin-like [Bombyx mori]	0.394	Down	2.3923e-05	---	37.5	60.726	100.35	124	17	17	13	14	13	13	14	11	9	11	9	6	6	5	17	16	16	15	13	15	16	16	16	13	12	11	17	16	16	15	13	15	16	16	16	13	12	11	401720000	396410000
CL4963.Contig3_All	PREDICTED: myb-like protein X-like isoform X1 [Bombyx mori]	0.198	Down	2.1998e-06	---	36.6	35.209	55.6	58	9	9	4	6	5	8	5	7	8	7	8	0	0	0	9	9	9	9	8	9	8	9	9	8	8	7	9	9	9	9	8	9	8	9	9	8	8	7	149480000	147340000
CL4981.Contig6_All	Cytochrome P450 4C1 GN=CYP4C1	2.372	Up	0.0037168	CYP4C1	38	45.656	56.806	107	15	11	6	8	7	9	8	9	7	7	7	12	12	15	12	11	12	13	9	13	13	12	13	14	14	15	9	8	9	9	6	9	9	9	9	11	11	11	121620000	131590000
CL4983.Contig5_All	60S ribosomal protein L26 GN=RPL26	0.299	Down	8.8822e-07	RPL26	40.7	14.448	28.644	75	8	8	5	8	7	9	7	7	7	9	7	3	3	3	8	8	8	8	6	8	8	8	8	5	6	5	8	8	8	8	6	8	8	8	8	5	6	5	631550000	633720000
CL503.Contig5_All	Senecionine N-oxygenase (Precursor) GN=sno1	0.327	Down	0.0136358	sno1	13.3	47.222	9.8912	45	6	6	5	5	5	5	4	5	4	3	5	0	2	2	6	6	6	6	5	6	6	5	6	1	4	4	6	6	6	6	5	6	6	5	6	1	4	4	44857000	53785000
CL5039.Contig2_All	PREDICTED: cystathionine beta-synthase-like [Bombyx mori]	0.343	Down	0.00026237	---	47.1	9.1385	10.166	46	3	3	5	5	4	6	5	6	2	3	3	2	2	3	3	3	3	3	2	3	3	3	3	3	3	3	3	3	3	3	2	3	3	3	3	3	3	3	153600000	190530000
CL5039.Contig4_All	Cystathionine beta-synthase GN=cysB	0.405	Down	2.5568e-06	cysB	37.1	37.163	141.12	105	10	10	7	9	9	14	13	11	6	9	9	6	7	5	10	9	9	10	10	10	8	8	9	9	9	8	10	9	9	10	10	10	8	8	9	9	9	8	318380000	322870000
CL5053.Contig2_All	Putative inorganic phosphate cotransporter GN=Picot	0.38	Down	0.000120294	Picot	16.6	37.068	45.534	26	4	4	4	4	3	2	3	3	1	1	2	1	1	1	4	4	4	4	3	4	4	3	4	3	3	3	4	4	4	4	3	4	4	3	4	3	3	3	101600000	100430000
CL506.Contig2_All	hypothetical protein KGM_00113 [Danaus plexippus]	4.475	Up	2.8993e-06	---	67.3	28.992	185.7	140	16	4	8	6	8	10	10	9	9	12	11	21	19	17	15	14	15	14	11	15	16	15	16	15	15	14	3	3	4	4	2	4	4	4	4	4	4	4	186560000	191460000
CL5072.Contig2_All	PREDICTED: uncharacterized protein LOC101743675 [Bombyx mori]	0.37	Down	1.275e-06	---	55.2	47.597	323.31	212	21	11	18	19	20	20	22	23	19	18	17	12	11	13	19	18	18	18	18	19	18	19	19	19	19	19	10	10	10	10	10	10	10	10	10	11	11	11	1043500000	1064100000
CL5084.Contig2_All	Globin CTT-Z (Precursor) GN=CTT-Z	2.094	Up	0.000143873	CTT-Z	56.6	20.06	98.557	84	9	1	7	9	8	8	7	5	7	6	5	6	9	7	7	9	9	8	8	8	9	9	9	9	9	9	1	1	1	1	1	1	1	1	1	1	1	1	1160900000	1216400000
CL5141.Contig2_All	PREDICTED: protein FAM192A-like [Bombyx mori]	0.411	Down	8.2088e-05	---	23.8	28.356	29.648	24	4	4	2	3	3	2	2	2	3	3	3	0	0	1	4	4	4	4	4	4	4	4	4	3	4	4	4	4	4	4	4	4	4	4	4	3	4	4	64208000	56091000
CL5167.Contig2_All	Probable ubiquitin carboxyl-terminal hydrolase ubh-4 GN=ubh-4	2.062	Up	0.00046001	ubh-4	25.4	35.805	12.552	20	5	5	0	0	0	2	3	2	0	1	2	3	3	4	1	3	2	4	4	4	4	4	3	3	4	4	1	3	2	4	4	4	4	4	3	3	4	4	0	13342000
CL5178.Contig1_All	Serine protease snake (Precursor) GN=snk	18.602	Up	2.9713e-07	snk	62.1	27.527	260.43	140	13	13	8	7	5	5	6	6	5	4	3	30	30	31	11	10	8	10	9	10	8	8	9	13	13	13	11	10	8	10	9	10	8	8	9	13	13	13	161650000	145460000
CL5197.Contig4_All	MEMO1 family protein tag-253 GN=tag-253	2.851	Up	1.2078e-06	tag-253	59	32.522	110.43	124	13	1	9	9	10	11	12	11	12	10	11	9	10	10	12	13	12	13	12	13	13	13	13	12	13	12	1	1	1	1	1	1	1	1	1	1	1	1	171270000	166580000
CL5201.Contig5_All	Probable serine/threonine-protein kinase abkB GN=abkB	0.234	Down	1.9194e-06	abkB	23.8	53.065	30.523	40	8	8	5	6	5	4	4	5	4	4	3	0	0	0	7	7	7	8	6	7	7	7	6	4	4	4	7	7	7	8	6	7	7	7	6	4	4	4	69809000	77409000
CL5204.Contig1_All	Cytochrome b-c1 complex subunit 9 GN=ox	0.483	Down	0.0117241	ox	39.7	6.6806	39.46	24	2	2	4	4	2	3	1	2	2	2	1	1	1	1	2	2	2	2	1	2	2	2	2	2	2	2	2	2	2	2	1	2	2	2	2	2	2	2	174620000	121650000
CL5218.Contig3_All	PREDICTED: translocation protein SEC62-like isoform X2 [Bombyx mori]	0.186	Down	0.00096166	---	15.9	26.904	12.983	19	3	3	1	2	1	2	2	3	3	2	3	0	0	0	3	3	3	3	3	3	3	3	3	2	2	2	3	3	3	3	3	3	3	3	3	2	2	2	25730000	42629000
CL5236.Contig2_All	hypothetical protein KGM_15350 [Danaus plexippus]	7.657	Up	7.3274e-07	---	36.6	11.591	18.681	37	5	5	3	4	2	3	2	2	3	2	2	5	5	4	5	5	5	5	5	4	5	4	5	5	5	4	5	5	5	5	5	4	5	4	5	5	5	4	111000000	106950000
CL524.Contig1_All	hypothetical protein KGM_12975 [Danaus plexippus]	0.479	Down	3.8441e-05	---	58.8	50.853	80.214	149	19	19	13	14	17	15	13	18	13	14	13	7	8	4	19	17	19	18	11	18	18	18	17	17	17	15	19	17	19	18	11	18	18	18	17	17	17	15	484800000	489640000
CL5255.Contig7_All	Putative alpha-L-fucosidase (Precursor) GN=Fuca	3.999	Up	3.6122e-07	Fuca	50	50.139	123.79	77	16	16	4	5	3	5	8	5	4	3	4	11	13	12	11	12	11	14	9	13	11	12	13	15	15	15	11	12	11	14	9	13	11	12	13	15	15	15	111350000	96423000
CL5278.Contig1_All	ABC transporter C family member 10 GN=abcC10	0.277	Down	3.2215e-06	abcC10	37.1	166.12	322.13	276	37	5	28	30	22	32	32	32	26	28	26	5	8	7	33	33	34	34	33	35	34	32	35	21	22	20	5	4	5	5	5	5	5	5	5	1	2	2	652030000	632570000
CL5285.Contig2_All	Chitinase-like protein EN03 (Precursor)	3.658	Up	1.7186e-06	---	65.6	46.582	323.31	616	25	25	47	51	48	45	46	45	47	45	44	66	70	62	22	24	24	24	25	24	24	24	24	24	24	24	22	24	24	24	25	24	24	24	24	24	24	24	15123000000	14020000000
CL5295.Contig6_All	"Ornithine aminotransferase, mitochondrial (Precursor) GN=Oat"	18.463	Up	0.00025711	Oat	83	43.748	323.31	205	25	25	16	14	12	12	12	10	13	13	8	31	35	29	19	19	21	19	18	20	20	20	21	24	24	24	19	19	21	19	18	20	20	20	21	24	24	24	1117300000	1182900000
CL5308.Contig2_All	Leucine-rich repeat protein soc-2 GN=soc-2	29.363	Up	5.6099e-05	soc-2	76.2	13.821	77.94	19	5	5	0	0	0	1	1	1	0	0	0	6	5	5	1	1	1	2	2	1	0	1	1	5	5	5	1	1	1	2	2	1	0	1	1	5	5	5	0	0
CL533.Contig8_All	Phytanoyl-CoA dioxygenase domain-containing protein 1 homolog GN=Y105C5B.9	2.733	Up	3.8115e-06	Y105C5B.9	54.6	33.218	111.18	123	12	12	8	8	8	8	6	8	7	7	9	15	20	19	8	10	9	12	8	10	10	10	9	12	12	10	8	10	9	12	8	10	10	10	9	12	12	10	191310000	208740000
CL5333.Contig4_All	Sorcin	5.468	Up	0.00034008	---	33.8	18.008	15.636	26	5	5	2	2	3	1	1	0	2	2	2	4	4	3	4	4	4	4	1	3	3	4	4	4	5	3	4	4	4	4	1	3	3	4	4	4	5	3	32459000	37182000
CL5334.Contig3_All	PREDICTED: zinc finger protein 598-like [Bombyx mori]	0.277	Down	3.115e-06	---	35.7	29.682	14.702	27	7	7	4	3	3	4	3	3	3	2	2	0	0	0	6	6	6	7	4	7	7	7	6	2	2	2	6	6	6	7	4	7	7	7	6	2	2	2	47030000	35240000
CL5358.Contig2_All	"Probable ribosome-recycling factor, mitochondrial (Precursor) GN=T20F5.3"	0.395	Down	0.0015623	T20F5.3	46.2	19.498	26.235	21	6	6	2	2	1	4	2	2	1	2	3	1	0	1	5	4	4	5	2	4	3	4	4	4	4	3	5	4	4	5	2	4	3	4	4	4	4	3	43720000	41345000
CL5363.Contig2_All	40S ribosomal protein S5a GN=RpS5a	0.341	Down	5.8156e-05	RpS5a	65.7	22.255	187.98	112	15	15	10	7	10	11	13	9	9	10	9	9	8	7	13	11	12	12	13	12	13	13	12	12	13	11	13	11	12	12	13	12	13	13	12	12	13	11	1838200000	1669600000
CL5374.Contig1_All	Spectrin beta chain GN=beta-Spec	0.38	Down	2.3681e-06	beta-Spec	6.3	107.97	5.3608	10	5	5	1	0	1	1	2	2	1	1	1	0	0	0	2	2	3	4	2	4	4	3	3	2	2	1	2	2	3	4	2	4	4	3	3	2	2	1	0	0
CL538.Contig1_All	lectin1 [Ostrinia furnacalis]	9.319	Up	1.84772e-05	---	49.3	16.287	59.077	40	5	5	4	4	4	1	1	1	2	3	2	7	6	5	4	5	4	4	1	3	4	4	4	5	5	5	4	5	4	4	1	3	4	4	4	5	5	5	114020000	122880000
CL5380.Contig5_All	"Glycine dehydrogenase (decarboxylating), mitochondrial (Precursor) GN=gcvP"	2.101	Up	6.7628e-07	gcvP	58.7	55.17	176.86	192	22	22	9	10	9	19	20	19	13	11	13	22	22	25	18	16	18	20	18	22	21	21	18	21	19	19	18	16	18	20	18	22	21	21	18	21	19	19	317240000	307970000
CL5411.Contig5_All	Hemocytin (Precursor)	0.366	Down	0.00021898	---	14.1	208.94	96.353	73	22	22	1	1	0	16	16	16	3	5	6	3	3	3	7	7	9	19	18	21	10	11	14	13	12	11	7	7	9	19	18	21	10	11	14	13	12	11	37554000	37789000
CL5435.Contig6_All	Polypeptide N-acetylgalactosaminyltransferase 5 GN=pgant5	0.331	Down	1.92285e-05	pgant5	21.7	71.295	46.544	65	11	11	4	3	4	9	8	10	8	9	7	1	1	1	7	6	6	9	9	9	7	7	8	7	7	7	7	6	6	9	9	9	7	7	8	7	7	7	67577000	67851000
CL5444.Contig4_All	Probable deoxycytidylate deaminase GN=CG6951	0.179	Down	1.60215e-05	CG6951	48.7	79.832	118.63	153	26	26	9	8	7	21	23	24	16	19	20	1	2	3	19	21	20	22	23	23	22	21	23	10	10	12	19	21	20	22	23	23	22	21	23	10	10	12	156490000	175220000
CL5480.Contig3_All	Pre-mRNA-splicing factor Slu7 GN=Slu7	0.27	Down	2.057e-05	Slu7	37.7	24.061	24.614	42	8	7	4	4	2	6	4	4	6	7	5	0	0	0	8	8	8	8	7	7	8	8	8	7	6	6	7	7	7	7	6	7	7	7	7	6	6	6	169720000	169740000
CL5505.Contig1_All	"Probable malonyl-CoA-acyl carrier protein transacylase, mitochondrial (Precursor) GN=beg"	0.384	Down	0.0064426	beg	17.9	29.31	6.744	11	5	5	0	2	1	2	1	1	1	1	2	0	0	0	3	4	4	3	2	3	5	5	5	2	3	3	3	4	4	3	2	3	5	5	5	2	3	3	32904000	37211000
CL555.Contig57_All	Putative sphingolipid delta(4)-desaturase/C4-hydroxylase GN=ttm-5	0.431	Down	0.000101145	ttm-5	10.6	36.168	8.1391	22	2	2	2	2	4	3	2	3	2	2	2	0	0	0	2	2	2	2	2	2	2	2	2	2	2	1	2	2	2	2	2	2	2	2	2	2	2	1	55213000	74336000
CL555.Contig64_All	"Mannosyl-oligosaccharide alpha-1,2-mannosidase isoform A GN=alpha-Man-I"	0.424	Down	5.98e-08	alpha-Man-I	17.9	52.012	24.24	30	6	6	3	3	2	3	3	2	3	5	3	1	1	1	6	6	6	6	5	6	6	6	6	3	4	4	6	6	6	6	5	6	6	6	6	3	4	4	107130000	92296000
CL555.Contig79_All	PREDICTED: uridine phosphorylase 1-like isoform X1 [Bombyx mori]	0.213	Down	2.4302e-05	---	19.5	31.981	24.953	16	4	4	1	1	1	3	3	3	1	1	1	0	0	1	4	4	4	4	3	4	3	4	4	2	3	2	4	4	4	4	3	4	3	4	4	2	3	2	12236000	12697000
CL5565.Contig3_All	Aldehyde dehydrogenase GN=ALDH	0.155	Down	5.3809e-07	ALDH	83.9	53.101	246.02	338	38	38	33	34	31	41	38	41	34	32	33	8	8	5	35	36	36	37	34	38	37	37	37	24	22	22	35	36	36	37	34	38	37	37	37	24	22	22	1552500000	1535100000
CL5568.Contig7_All	Uncharacterized NOP5 family protein K07C5.4 GN=K07C5.4	0.323	Down	0.0123604	K07C5.4	16.8	48.316	33.802	9	5	5	0	1	1	2	3	1	0	1	0	0	0	0	3	4	3	3	4	3	3	3	3	1	3	3	3	4	3	3	4	3	3	3	3	1	3	3	0	13230000
CL5575.Contig2_All	"Putative apoptosis-inducing factor 1, mitochondrial (Precursor) GN=AIF"	0.494	Down	0.024556	AIF	29.5	11.429	34.083	18	2	2	2	2	2	2	1	1	3	3	2	0	0	0	2	2	2	2	1	2	2	2	2	2	2	1	2	2	2	2	1	2	2	2	2	2	2	1	42097000	38088000
CL5577.Contig1_All	Acetylcholinesterase (Precursor) GN=Ace	3.318	Up	0.00162201	Ace	13.3	54.567	14.992	20	5	5	1	0	0	0	3	1	0	0	1	5	5	4	3	3	3	2	3	3	2	1	2	5	5	5	3	3	3	2	3	3	2	1	2	5	5	5	18072000	28166000
CL5590.Contig3_All	PREDICTED: LOW QUALITY PROTEIN: sarcalumenin-like [Bombyx mori]	0.172	Down	2.4457e-05	---	45.6	51.176	65.742	63	15	15	7	8	6	5	4	4	10	9	10	0	0	0	11	13	13	13	10	11	14	14	14	6	5	3	11	13	13	13	10	11	14	14	14	6	5	3	110430000	144270000
CL5591.Contig1_All	Protein transport protein SEC31 GN=sec31	0.496	Down	0.00011523	sec31	55.7	64.097	323.31	151	18	18	12	13	14	17	14	14	14	17	16	8	6	6	17	18	18	18	17	18	17	18	18	17	15	11	17	18	18	18	17	18	17	18	18	17	15	11	500950000	489390000
CL5611.Contig2_All	ER membrane protein complex subunit 3 GN=emc3	0.427	Down	0.0004566	emc3	10.8	22.304	7.1403	24	3	3	2	2	2	3	2	3	3	4	2	0	1	0	3	3	3	3	2	3	3	3	3	3	3	3	3	3	3	3	2	3	3	3	3	3	3	3	18279000	18138000
CL5677.Contig5_All	40S ribosomal protein S9 GN=RpS9	0.285	Down	3.0052e-06	RpS9	48.9	20.916	25.094	142	15	8	12	12	12	12	12	12	15	14	15	9	8	9	14	14	14	15	14	15	15	15	15	14	14	14	7	7	7	8	7	8	8	8	8	7	8	7	1073600000	1074800000
CL5678.Contig1_All	Vitellin heavy chain (Precursor) GN=VG	8.588	Up	3.4414e-06	VG	46.6	90.811	195.8	169	30	30	6	7	8	6	5	6	19	20	21	24	22	25	14	19	17	17	15	17	27	27	26	29	29	28	14	19	17	17	15	17	27	27	26	29	29	28	429330000	412450000
CL5678.Contig3_All	Vitellin heavy chain (Precursor) GN=VG	2.11	Up	0.0040797	VG	26.3	73.948	73.129	48	13	13	1	1	1	3	2	3	9	10	8	4	2	4	8	9	9	12	6	12	11	12	13	12	10	11	8	9	9	12	6	12	11	12	13	12	10	11	202280000	175390000
CL568.Contig4_All	Heat shock protein 67B2 GN=Hsp67Bb	2.729	Up	5.7678e-05	Hsp67Bb	66.1	12.579	3.2495	21	5	1	2	2	2	2	2	2	1	1	1	2	2	2	5	5	5	5	5	5	5	5	5	5	5	5	1	1	1	1	1	1	1	1	1	1	1	1	23066000	24626000
CL568.Contig6_All	Heat shock protein 67B2 GN=Hsp67Bb	2.515	Up	5.3636e-07	Hsp67Bb	87.1	10.662	110.39	58	6	2	3	5	2	4	5	5	3	3	3	9	7	9	5	5	5	5	5	5	5	5	5	6	5	6	1	1	1	1	1	1	1	1	1	2	1	2	151160000	158700000
CL5696.Contig2_All	"Proline dehydrogenase 1, mitochondrial (Precursor) GN=slgA"	0.189	Down	2.4081e-06	slgA	61.6	26.094	89.793	49	9	9	4	4	7	6	7	6	6	4	5	0	0	0	8	9	8	9	7	9	8	9	9	3	3	3	8	9	8	9	7	9	8	9	9	3	3	3	82202000	81635000
CL5728.Contig2_All	Uncharacterized GTP-binding protein C02F5.3 GN=C02F5.3	0.47	Down	5.697e-05	C02F5.3	52.4	37.129	59.229	105	14	13	10	11	10	9	8	9	10	10	11	6	5	6	12	12	14	14	10	14	14	13	14	11	13	11	11	11	13	13	9	13	13	12	13	10	12	10	225480000	231200000
CL5729.Contig18_All	Protein mesh {ECO:0000303|PubMed:22854041} (Precursor)	0.435	Down	2.3829e-05	---	40	164.81	254.26	266	41	3	21	25	24	35	32	31	18	24	21	12	10	13	34	35	36	39	32	38	29	31	32	23	22	24	3	3	3	3	2	3	3	3	3	3	3	3	789250000	816980000
CL5729.Contig35_All	PREDICTED: uncharacterized protein LOC101746353 isoform X2 [Bombyx mori]	4.589	Up	3.456e-08	---	64.4	31.685	146.46	149	16	16	9	10	8	12	13	12	8	10	9	17	20	21	14	14	12	14	12	16	14	14	13	16	16	16	14	14	12	14	12	16	14	14	13	16	16	16	202740000	206560000
CL5729.Contig8_All	Enolase GN=Eno	2.294	Up	5.5641e-05	Eno	82.4	46.638	323.31	355	32	32	22	23	23	34	29	31	24	25	24	40	37	43	32	30	31	31	30	32	32	32	32	32	32	32	32	30	31	31	30	32	32	32	32	32	32	32	4445400000	4429000000
CL5739.Contig3_All	Adenylate kinase isoenzyme 1 {ECO:0000255|HAMAP-Rule:MF_03171} GN=F38B2.4	2.12	Up	0.00084454	F38B2.4	56.8	19.084	215.91	88	6	6	7	7	8	6	7	7	7	8	7	8	7	9	5	5	5	6	5	6	5	5	5	6	6	5	5	5	5	6	5	6	5	5	5	6	6	5	653750000	599130000
CL574.Contig2_All	Protein lethal(2)essential for life GN=l(2)efl	7.886	Up	0.00035792	l(2)efl	56	17.852	125.74	101	11	11	8	8	7	7	7	5	6	8	6	14	12	13	10	10	10	11	8	10	10	10	10	11	11	11	10	10	10	11	8	10	10	10	10	11	11	11	391510000	331790000
CL5745.Contig1_All	ecdysteroid 22-kinase [Danaus plexippus]	0.417	Down	3.8433e-06	---	48.3	41.582	74.494	78	13	9	11	13	10	11	11	10	2	3	3	1	1	2	10	11	11	11	10	12	10	10	10	10	11	10	8	8	8	9	7	9	9	9	9	6	9	7	146950000	151320000
CL5776.Contig3_All	Phenoloxidase subunit 2 (Precursor)	3.835	Up	6.8042e-08	---	66.7	77.526	323.31	694	43	17	48	49	48	60	57	52	46	49	45	80	84	76	39	42	40	42	38	42	39	42	41	43	43	43	16	17	16	16	16	16	16	17	17	17	17	17	4160200000	3876600000
CL5780.Contig2_All	PREDICTED: uncharacterized protein LOC101746156 [Bombyx mori]	0.184	Down	0.00160126	---	36.5	13.493	20.512	54	3	3	6	6	5	6	4	6	5	5	5	1	3	2	3	3	3	3	2	3	3	2	3	2	2	2	3	3	3	3	2	3	3	2	3	2	2	2	134100000	161830000
CL5785.Contig10_All	Farnesyl diphosphate synthase GN=fps	0.343	Down	0.0086841	fps	18.1	38.894	14.869	11	4	4	1	1	1	1	1	2	0	0	0	1	2	1	3	2	3	4	1	4	4	2	3	1	3	2	3	2	3	4	1	4	4	2	3	1	3	2	19178000	17878000
CL5794.Contig2_All	"NAD-dependent malic enzyme, mitochondrial (Precursor; Fragment)"	0.451	Down	6.6651e-08	---	68.4	58.608	251.66	267	27	26	24	24	21	29	30	25	25	24	26	14	13	12	24	23	25	24	23	24	25	24	26	23	23	21	23	22	24	23	22	23	24	23	25	22	22	20	840930000	779620000
CL5823.Contig3_All	Coactosin GN=coaA	2.781	Up	8.0746e-05	coaA	57.7	18.412	59.657	64	10	10	5	6	6	4	4	4	5	4	5	7	8	6	7	8	8	8	7	9	9	9	9	8	9	8	7	8	8	8	7	9	9	9	9	8	9	8	205530000	206190000
CL5836.Contig2_All	RNA-binding protein squid GN=sqd	0.261	Down	0.00042057	sqd	17.4	16.04	3.3911	14	3	3	1	2	1	3	3	2	0	1	1	0	0	0	1	1	1	2	3	2	1	1	1	1	1	1	1	1	1	2	3	2	1	1	1	1	1	1	4669600	8319100
CL585.Contig2_All	40S ribosomal protein S19a GN=RpS19a	0.301	Down	1.8304e-06	RpS19a	57	15.185	57.541	140	13	13	14	13	12	13	15	16	13	13	13	6	6	6	12	12	12	12	12	13	12	13	12	12	11	11	12	12	12	12	12	13	12	13	12	12	11	11	1919600000	1924900000
CL5854.Contig2_All	PREDICTED: uncharacterized protein LOC101743105 [Bombyx mori]	0.227	Down	0.0002025	---	13.2	52.332	14.852	22	5	5	1	1	1	5	3	4	2	3	2	0	0	0	4	4	4	5	5	5	4	4	4	4	4	5	4	4	4	5	5	5	4	4	4	4	4	5	3991600	4032100
CL5857.Contig4_All	Aldo-keto reductase AKR2E4 GN=akr2e	2.593	Up	6.2615e-05	akr2e	47.8	33.105	78.685	106	14	7	7	9	8	7	8	8	8	8	9	11	13	10	12	13	13	13	12	13	12	13	13	13	12	12	6	6	6	6	6	6	5	6	6	6	5	5	320800000	336070000
CL5858.Contig3_All	Collagenase (Precursor)	0.021	Down	2.0853e-05	---	77.4	24.258	209.13	90	14	4	10	11	11	9	9	10	10	8	9	1	1	1	14	14	14	13	14	14	14	14	14	9	8	8	4	4	4	3	4	4	4	4	4	2	3	3	1708900000	2237600000
CL5858.Contig4_All	Collagenase (Precursor)	0.039	Down	3.1152e-06	---	77.4	24.141	323.31	157	14	1	14	16	18	19	19	18	13	11	13	5	5	6	13	13	13	14	13	14	14	13	14	11	9	10	1	1	1	1	1	1	1	1	1	1	1	1	3460400000	3622000000
CL5873.Contig2_All	Cytochrome P450 CYP12A2 GN=CYP12A2	0.468	Down	5.8475e-05	CYP12A2	32.5	26.457	22.235	42	6	6	3	5	5	4	4	4	4	3	3	2	2	3	5	5	6	4	3	4	5	5	4	4	4	5	5	5	6	4	3	4	5	5	4	4	4	5	119490000	115440000
CL5878.Contig4_All	hypothetical protein KGM_06662 [Danaus plexippus]	2.119	Up	0.0006021	---	32.3	70.891	37.866	72	16	16	3	2	4	6	8	6	2	3	4	14	12	8	11	12	7	13	10	15	12	14	15	15	16	13	11	12	7	13	10	15	12	14	15	15	16	13	69379000	70037000
CL588.Contig3_All	Phosphatidylinositol-binding clathrin assembly protein LAP GN=lap	2.463	Up	0.0055027	lap	41.9	9.5078	39.514	16	2	1	1	2	1	1	1	1	1	1	2	1	2	2	2	2	2	2	1	2	2	2	2	2	2	2	1	1	1	1	1	1	1	1	1	1	1	1	0	59576000
CL5882.Contig1_All	"Probable arginine--tRNA ligase, cytoplasmic GN=Aats-arg"	0.343	Down	4.2529e-07	Aats-arg	56	66.609	184.55	229	29	29	21	22	24	24	23	23	22	21	22	9	9	9	24	26	25	26	22	26	25	26	24	18	18	17	24	26	25	26	22	26	25	26	24	18	18	17	589340000	566390000
CL5883.Contig3_All	Methenyltetrahydrofolate cyclohydrolase (Precursor) GN=Nmdmc	6.027	Up	1.5158e-06	Nmdmc	44.3	32.237	65.048	43	12	12	1	1	1	2	2	2	1	1	1	9	12	10	8	8	8	7	6	9	8	8	7	11	11	12	8	8	8	7	6	9	8	8	7	11	11	12	69610000	65001000
CL5898.Contig2_All	PREDICTED: uncharacterized protein LOC101742807 [Bombyx mori]	0.444	Down	0.00058203	---	44.1	55.03	72.43	34	15	15	4	2	3	5	8	7	0	3	0	0	1	1	10	12	11	14	11	14	10	10	7	7	4	7	10	12	11	14	11	14	10	10	7	7	4	7	57652000	48432000
CL5909.Contig4_All	regucalcin [Papilio xuthus]	2.127	Up	4.2266e-06	---	53.4	31.528	196.52	171	15	15	10	11	11	16	14	13	15	14	14	19	17	17	15	15	14	14	13	13	14	15	15	14	14	15	15	15	14	14	13	13	14	15	15	14	14	15	599000000	641930000
CL5922.Contig8_All	UDP-glycosyltransferase UGT41B2 [Helicoverpa armigera]	0.289	Down	0.0100239	---	31.2	15.54	9.9364	25	5	5	2	2	1	5	3	2	2	2	3	1	1	1	5	5	5	5	4	4	5	5	4	3	4	3	5	5	5	5	4	4	5	5	4	3	4	3	72196000	78053000
CL5940.Contig8_All	"Probable fumarate hydratase, mitochondrial (Precursor) GN=fum-1"	2.552	Up	2.2061e-06	fum-1	69.3	50.062	70.397	88	25	0	7	5	6	7	9	9	5	6	5	10	11	8	23	23	22	25	22	23	23	23	22	25	24	25	0	0	0	0	0	0	0	0	0	0	0	0	261070000	237860000
CL597.Contig5_All	TPPP family protein CG45057 GN=CG45057	2.468	Up	0.00167677	CG45057	62.4	21.779	6.2051	17	14	2	1	0	2	1	2	2	0	0	0	3	3	3	14	13	14	13	13	14	14	13	14	14	14	14	2	2	2	2	2	2	2	2	2	2	2	2	58230000	69986000
CL60.Contig3_All	Dehydrogenase/reductase SDR family member 4 {ECO:0000250|UniProtKB:Q9BTZ2}	0.174	Down	7.5908e-05	---	51	26.643	33.128	50	9	7	7	8	8	6	8	6	2	3	1	1	0	0	8	8	8	8	9	8	5	6	6	4	5	4	7	7	7	7	7	7	4	5	5	3	4	3	205900000	224430000
CL600.Contig1_All	tRNA-dihydrouridine(47) synthase [NAD(P)(+)]-like GN=dus3l	0.222	Down	1.98358e-05	dus3l	29.4	62.512	17.334	39	13	13	4	5	4	6	5	3	4	4	4	0	0	0	10	10	10	9	8	8	10	9	9	5	3	3	10	10	10	9	8	8	10	9	9	5	3	3	41673000	44403000
CL6050.Contig1_All	Very-long-chain 3-oxooacyl-coA reductase let-767	0.132	Down	0.000199756	---	70.8	30.166	33.254	71	15	15	5	6	5	10	7	9	12	8	6	1	1	1	11	12	12	14	10	13	15	13	14	6	6	3	11	12	12	14	10	13	15	13	14	6	6	3	213630000	235780000
CL6061.Contig1_All	abhydrolase domain containing 11 [Bombyx mori]	0.459	Down	0.0010753	---	28.8	30.202	32.811	29	4	4	1	4	4	4	4	4	2	3	2	0	0	1	4	4	4	4	4	4	4	4	4	4	3	4	4	4	4	4	4	4	4	4	4	4	3	4	23967000	27341000
CL6082.Contig2_All	4-hydroxyphenylpyruvate dioxygenase GN=hpd-1	0.47	Down	0.00139619	hpd-1	70.1	42.143	168.98	177	21	21	17	18	19	17	20	19	15	14	16	6	7	9	18	20	19	19	17	19	17	16	19	17	16	15	18	20	19	19	17	19	17	16	19	17	16	15	1249000000	1140200000
CL6088.Contig5_All	"Serine/threonine-protein phosphatase Pgam5, mitochondrial GN=Pgam5"	0.456	Down	1.9862e-05	Pgam5	57.5	33.071	39.822	72	12	12	9	5	6	8	8	10	6	8	8	1	2	1	11	12	11	12	10	12	10	10	10	10	10	9	11	12	11	12	10	12	10	10	10	10	10	9	301860000	323910000
CL6122.Contig2_All	PREDICTED: protein split ends-like [Bombyx mori]	0.352	Down	0.0005575	---	33.4	40.371	48.204	25	8	8	0	0	0	3	2	3	5	7	5	0	0	0	3	3	4	5	2	6	7	7	7	5	3	2	3	3	4	5	2	6	7	7	7	5	3	2	11663000	11630000
CL6195.Contig3_All	Mitochondrial ribonuclease P protein 1 homolog (Precursor) GN=trmt10c	0.376	Down	0.0133005	trmt10c	37.6	20.792	11.014	15	5	5	1	0	0	3	3	3	1	2	2	0	0	0	4	3	3	4	3	4	5	5	5	3	2	2	4	3	3	4	3	4	5	5	5	3	2	2	11522000	12110000
CL6203.Contig1_All	PREDICTED: glycogen debranching enzyme-like [Bombyx mori]	0.352	Down	0.000116637	---	54.3	34.651	120.19	87	12	12	4	4	4	13	12	14	9	11	8	3	2	3	11	10	10	12	9	11	11	12	12	7	8	7	11	10	10	12	9	11	11	12	12	7	8	7	116160000	112150000
CL6203.Contig2_All	hypothetical protein KGM_19481 [Danaus plexippus]	0.373	Down	0.00192385	---	52.4	62.337	90.019	127	21	21	6	5	6	21	19	17	11	14	15	4	5	4	15	16	16	20	20	20	19	17	18	13	15	13	15	16	16	20	20	20	19	17	18	13	15	13	139970000	145230000
CL6203.Contig4_All	PREDICTED: glycogen debranching enzyme-like [Bombyx mori]	0.282	Down	4.8673e-06	---	60.3	14.359	43.831	21	4	4	1	1	1	4	4	4	2	1	2	1	0	0	3	4	2	4	4	4	4	4	3	3	2	4	3	4	2	4	4	4	4	4	3	3	2	4	24577000	22796000
CL6229.Contig3_All	Hemolymph lipopolysaccharide-binding protein (Precursor)	4.723	Up	0.00011512	---	72.9	34.211	174.61	68	15	10	3	3	1	6	8	5	2	4	2	12	12	10	10	12	13	14	11	13	10	11	11	14	14	15	6	8	8	9	6	8	6	8	8	10	10	10	136070000	124860000
CL6235.Contig4_All	"30S ribosomal protein S2, organellar chromatophore GN=rps2"	0.241	Down	0.000121603	rps2	56.5	21.118	86.168	50	8	8	6	4	4	6	7	9	4	2	4	2	1	1	8	7	8	8	6	8	8	8	8	2	4	3	8	7	8	8	6	8	8	8	8	2	4	3	158850000	150160000
CL6283.Contig4_All	WW domain-containing oxidoreductase GN=Wwox	0.348	Down	4.4113e-05	Wwox	62.5	28.035	84.905	191	16	13	22	21	23	19	18	19	18	13	14	8	8	8	14	16	16	16	15	16	15	15	16	11	11	10	11	13	13	13	12	13	12	12	13	8	8	7	1143200000	1008400000
CL629.Contig4_All	DE-cadherin (Precursor) GN=shg	0.334	Down	0.0006222	shg	7.1	167.19	17.584	42	9	9	3	4	4	5	5	5	5	6	5	0	0	0	8	8	8	8	8	9	9	9	9	7	7	6	8	8	8	8	8	9	9	9	9	7	7	6	42977000	41637000
CL6324.Contig2_All	Glutathione S-transferase 2 GN=GST2	3.133	Up	2.4684e-06	GST2	69.8	19.537	90.34	136	11	4	11	10	10	10	9	11	10	8	8	18	14	17	11	11	11	11	10	11	11	11	11	11	11	11	4	4	4	4	4	4	4	4	4	4	4	4	1702100000	1835600000
CL6324.Contig4_All	Glutathione S-transferase 2 GN=GST2	2.617	Up	0.00036072	GST2	53	23.259	11.085	42	10	3	4	3	3	3	4	3	3	3	3	5	4	4	10	10	10	10	9	10	10	10	10	10	10	10	3	3	3	3	3	3	3	3	3	3	3	3	443110000	493780000
CL6325.Contig4_All	"Probable NADH dehydrogenase [ubiquinone] iron-sulfur protein 2, mitochondrial (Precursor) GN=gas-1"	0.463	Down	0.000116213	gas-1	55.2	43.641	153.82	224	17	17	18	17	19	27	27	22	18	19	15	17	13	12	16	17	17	16	17	15	17	16	17	14	15	15	16	17	17	16	17	15	17	16	17	14	15	15	780520000	764200000
CL6353.Contig2_All	PREDICTED: uncharacterized protein LOC101735790 [Bombyx mori]	0.108	Down	6.3934e-05	---	28.8	55.544	71.634	42	9	9	4	2	3	6	6	6	4	5	6	0	0	0	9	8	9	8	7	8	9	8	8	3	5	2	9	8	9	8	7	8	9	8	8	3	5	2	28935000	26432000
CL6425.Contig3_All	Aquaporin GN=Drip	2.138	Up	7.6914e-05	Drip	41.2	8.6259	21.783	21	3	3	2	2	2	2	2	1	1	1	1	3	2	2	3	3	3	2	2	2	3	3	3	2	2	2	3	3	3	2	2	2	3	3	3	2	2	2	43576000	42683000
CL6490.Contig2_All	hypothetical protein KGM_04788 [Danaus plexippus]	5.357	Up	0.00076205	---	26.9	16.257	23.957	18	3	3	1	1	1	1	1	1	1	1	1	3	3	3	2	3	2	3	3	3	3	2	3	3	3	3	2	3	2	3	3	3	3	2	3	3	3	3	19112000	21648000
CL6507.Contig2_All	PREDICTED: uncharacterized protein LOC101743675 [Bombyx mori]	0.346	Down	0.0192618	---	30.7	38.796	45.76	54	8	8	6	6	6	7	5	6	4	4	3	2	3	2	7	7	7	7	6	8	6	7	6	7	4	4	7	7	7	7	6	8	6	7	6	7	4	4	168040000	143730000
CL651.Contig3_All	hypothetical protein KGM_13066 [Danaus plexippus]	4.687	Up	1.1492e-09	---	25.5	67.878	55.235	47	13	13	0	2	2	1	3	1	4	3	3	8	11	9	9	9	9	8	6	7	10	10	10	11	12	13	9	9	9	8	6	7	10	10	10	11	12	13	61680000	50634000
CL6524.Contig6_All	Glutamate--cysteine ligase GN=Gclc	0.455	Down	1.79167e-05	Gclc	58.3	69.182	266.82	215	27	27	20	21	19	30	27	25	14	14	17	9	9	10	21	24	25	27	24	26	24	21	24	23	22	19	21	24	25	27	24	26	24	21	24	23	22	19	640950000	587990000
CL653.Contig1_All	27 kDa hemolymph protein (Precursor)	3.517	Up	0.00026034	---	76.8	22.519	323.31	201	18	18	14	19	12	15	14	12	12	15	14	24	24	26	16	15	15	16	15	16	16	15	16	17	18	18	16	15	15	16	15	16	16	15	16	17	18	18	5382500000	4939800000
CL6534.Contig2_All	Antichymotrypsin-2	4.166	Up	3.1124e-08	---	50.7	40.079	185.53	145	15	1	9	9	9	11	11	12	10	9	9	19	18	19	13	13	12	12	14	12	13	11	12	15	15	15	1	1	1	1	1	1	1	1	1	1	1	1	316380000	305380000
CL6536.Contig4_All	FK506-binding protein 59	0.27	Down	0.00159621	---	17.1	38.842	56.07	10	3	3	0	0	0	3	2	3	0	0	1	0	1	0	3	3	3	3	2	3	3	3	3	2	2	1	3	3	3	3	2	3	3	3	3	2	2	1	12453000	11868000
CL6569.Contig1_All	"Beta-1,3-glucan-binding protein (Precursor)"	884.846	Up	1.6631e-06	---	43.5	54.767	140.5	86	19	19	1	1	1	0	0	0	3	3	5	24	22	26	8	8	8	2	2	5	14	12	12	19	19	19	8	8	8	2	2	5	14	12	12	19	19	19	24670000	21233000
CL6578.Contig3_All	Low-density lipoprotein receptor-related protein (Precursor) GN=lrp-1	0.376	Down	1.7832e-05	lrp-1	3.2	468.4	18.303	32	9	9	2	1	2	4	6	4	5	3	2	1	1	1	4	4	4	6	6	5	8	6	6	4	4	3	4	4	4	6	6	5	8	6	6	4	4	3	111500000	97338000
CL6590.Contig3_All	Transportin GN=tnpo	0.427	Down	0.00042429	tnpo	11	97.468	35.424	28	7	7	2	4	2	3	5	4	0	3	3	0	1	1	6	7	7	7	5	6	6	7	6	4	4	4	6	7	7	7	5	6	6	7	6	4	4	4	40702000	34995000
CL6600.Contig1_All	Endocuticle structural glycoprotein SgAbd-2	0.179	Down	7.5909e-05	---	61.6	22.591	268.21	79	8	8	5	5	7	8	8	8	9	8	9	4	4	4	7	7	7	8	8	8	8	8	8	7	6	7	7	7	7	8	8	8	8	8	8	7	6	7	1595400000	1590000000
CL6603.Contig2_All	Maltase A3 (Precursor) GN=Mal-A3	0.277	Down	3.5552e-05	Mal-A3	13.1	61.914	36.847	6	5	4	0	0	0	2	2	2	0	0	0	0	0	0	4	4	4	4	4	5	4	4	3	4	4	4	3	3	3	3	3	4	3	3	2	3	3	3	4377100	4538600
CL6607.Contig3_All	PREDICTED: GPI transamidase component PIG-S-like [Bombyx mori]	0.26	Down	0.0083389	---	6	41.003	10.993	9	2	2	0	1	0	2	1	2	1	0	0	0	1	1	1	1	1	1	1	1	2	1	1	1	1	1	1	1	1	1	1	1	2	1	1	1	1	1	0	0
CL6611.Contig3_All	Acyl-CoA-binding protein homolog	2.065	Up	0.0135814	---	58	9.5688	114.28	62	6	6	6	5	5	4	6	5	5	6	4	5	5	6	6	6	6	6	4	6	6	6	6	6	6	6	6	6	6	6	4	6	6	6	6	6	6	6	1401100000	1376300000
CL6614.Contig3_All	epimerase family protein SDR39U1 [Bombyx mori]	0.462	Down	0.0079575	---	44.7	26.679	44.377	54	8	8	6	6	5	5	5	6	5	5	5	1	2	3	7	6	7	7	7	7	6	7	7	5	4	6	7	6	7	7	7	7	6	7	7	5	4	6	118090000	104910000
CL6620.Contig7_All	PREDICTED: dnaJ homolog subfamily C member 13 [Tribolium castaneum]	0.327	Down	0.00024106	---	11.9	224.45	52.56	39	17	17	1	1	1	8	8	9	4	2	3	0	1	1	9	12	9	13	16	12	12	13	13	7	7	8	9	12	9	13	16	12	12	13	13	7	7	8	26861000	32080000
CL6633.Contig2_All	MD-2-related lipid-recognition protein {ECO:0000303|PubMed:18343500} (Precursor)	22.899	Up	2.3209e-05	---	57	16.321	114.05	34	7	7	2	0	1	1	1	1	0	1	2	9	8	8	6	6	5	3	1	6	6	6	6	7	7	7	6	6	5	3	1	6	6	6	6	7	7	7	15735000	16583000
CL6645.Contig4_All	Proteasomal ubiquitin receptor ADRM1 homolog GN=Rpn13	2.519	Up	0.000175938	Rpn13	53.2	13.059	106.71	74	7	7	7	7	5	6	6	6	6	7	6	7	6	5	6	6	6	5	5	5	5	5	4	7	6	5	6	6	6	5	5	5	5	5	4	7	6	5	113980000	116800000
CL6685.Contig5_All	Structural maintenance of chromosome protein 3 GN=smc3	0.346	Down	7.868e-05	smc3	5.8	139.02	26.396	18	5	5	1	1	1	3	2	3	3	3	1	0	0	0	2	3	2	5	3	4	4	4	3	4	4	3	2	3	2	5	3	4	4	4	3	4	4	3	6183400	6049400
CL6692.Contig3_All	"PREDICTED: probable Dol-P-Man:Man(7)GlcNAc(2)-PP-Dol alpha-1,6-mannosyltransferase-like [Bombyx mori]"	0.248	Down	0.022559	---	19.5	18.009	12.955	10	3	3	0	0	0	2	2	3	1	1	1	0	0	0	2	1	2	3	2	3	2	2	3	1	2	2	2	1	2	3	2	3	2	2	3	1	2	2	3203800	0
CL6694.Contig4_All	glia maturation factor beta [Bombyx mori]	2.001	Up	4.2513e-06	---	79.4	16.423	227.98	43	9	9	4	3	3	3	3	2	3	3	4	4	7	4	9	8	8	9	4	8	9	9	8	8	8	8	9	8	8	9	4	8	9	9	8	8	8	8	69350000	71266000
CL6705.Contig5_All	Serine protease inhibitor {ECO:0000312|EMBL:AAT35220.1} (Precursor)	5.157	Up	3.0705e-07	---	55.5	39.722	148.6	147	19	19	10	9	8	9	8	9	11	11	10	18	22	22	16	18	17	15	11	16	17	17	16	16	19	18	16	18	17	15	11	16	17	17	16	16	19	18	231800000	223830000
CL6731.Contig3_All	Venom carboxylesterase-6 (Precursor)	4.294	Up	8.0331e-05	---	21.8	54.197	34.098	36	8	2	0	0	1	4	3	4	0	0	0	7	8	9	4	4	4	6	4	5	3	3	3	8	8	8	1	1	2	1	1	1	2	1	1	2	2	2	10734000	8497200
CL6732.Contig2_All	mitochondrial ribosomal protein S21 [Danaus plexippus]	0.257	Down	0.000716	---	19.1	5.7545	1.3011	14	1	1	2	2	1	2	1	2	1	2	1	0	0	0	1	1	1	1	1	1	1	1	1	1	1	1	1	1	1	1	1	1	1	1	1	1	1	1	47761000	57537000
CL6738.Contig7_All	"Gelsolin, cytoplasmic"	0.331	Down	8.2517e-05	---	25.6	83.905	51.502	48	13	13	6	8	3	4	3	5	5	6	6	1	0	1	11	12	12	11	9	11	12	10	13	6	7	9	11	12	12	11	9	11	12	10	13	6	7	9	107750000	99376000
CL6751.Contig1_All	Thimet-like oligopeptidase GN=DDB_G0292362	0.145	Down	1.1323e-07	DDB_G0292362	30.8	78.383	83.953	88	18	18	5	5	8	14	16	16	9	7	8	0	0	0	14	14	14	16	13	18	14	16	14	8	7	7	14	14	14	16	13	18	14	16	14	8	7	7	128260000	130340000
CL676.Contig4_All	Lysine--tRNA ligase GN=krs-1	0.404	Down	1.72004e-05	krs-1	50.6	57.837	162.83	107	23	23	5	4	7	18	17	17	6	7	7	7	6	6	22	19	19	23	14	20	20	18	17	16	16	15	22	19	19	23	14	20	20	18	17	16	16	15	189740000	182940000
CL6825.Contig2_All	"39S ribosomal protein L51, mitochondrial (Precursor) GN=mRpL51"	0.189	Down	3.9546e-06	mRpL51	51.6	18.172	24.153	26	6	6	2	1	2	3	4	4	2	2	2	1	1	2	4	4	4	4	5	5	5	5	5	3	2	2	4	4	4	4	5	5	5	5	5	3	2	2	72430000	76769000
CL6863.Contig5_All	"Acyl-CoA synthetase short-chain family member B, mitochondrial (Precursor) GN=aslB"	0.055	Down	1.91614e-05	aslB	36.5	69.557	84.598	86	15	15	10	12	9	7	7	9	8	12	12	0	0	0	13	14	15	10	8	13	15	15	14	3	4	2	13	14	15	10	8	13	15	15	14	3	4	2	205230000	194730000
CL6872.Contig1_All	Eukaryotic translation initiation factor 2 subunit 3 GN=eIF-2gamma	0.45	Down	1.1377e-06	eIF-2gamma	64.9	47.947	141.34	243	25	25	21	26	19	24	26	23	22	23	22	14	11	12	22	21	22	24	21	22	23	23	22	24	18	18	22	21	22	24	21	22	23	23	22	24	18	18	1236700000	1359200000
CL6876.Contig3_All	"39S ribosomal protein L39, mitochondrial GN=mRpL39"	0.199	Down	0.00042029	mRpL39	40.1	31.904	38.937	48	7	7	5	4	3	8	6	7	5	5	5	0	0	0	6	7	6	7	6	7	7	7	7	3	3	2	6	7	6	7	6	7	7	7	7	3	3	2	55315000	64609000
CL6898.Contig7_All	Heat shock protein 68 GN=Hsp68	3.14	Up	2.2883e-06	Hsp68	26.8	64.683	35.377	62	13	5	5	4	6	5	5	5	4	2	4	7	8	7	7	8	8	10	8	10	7	7	8	12	12	12	0	1	1	2	2	3	1	1	2	5	5	5	910260000	902780000
CL6904.Contig1_All	"Myosin heavy chain, muscle GN=Mhc"	0.202	Down	5.1947e-08	Mhc	60.5	105.89	323.31	582	62	53	53	50	54	61	66	64	57	55	50	22	25	25	55	53	57	58	56	59	59	57	57	44	44	42	50	47	52	51	49	50	53	52	52	38	39	37	5644000000	5623400000
CL6915.Contig1_All	"Troponin C, isoform 3 GN=TpnC73F"	2.01	Up	0.00030086	TpnC73F	60.1	16.832	132.52	228	14	14	13	15	13	22	22	24	16	13	13	25	26	26	11	11	11	12	12	12	14	13	11	13	13	13	11	11	11	12	12	12	14	13	11	13	13	13	855490000	986700000
CL6919.Contig2_All	5-oxoprolinase GN=oplah	0.474	Down	1.6643e-06	oplah	41.3	76.005	102.17	116	22	22	14	14	9	16	13	12	8	9	10	4	4	3	18	19	16	19	15	18	17	16	18	13	12	12	18	19	16	19	15	18	17	16	18	13	12	12	303080000	324170000
CL6919.Contig3_All	5-oxoprolinase GN=oplah	0.473	Down	9.6088e-05	oplah	39	56.249	48.11	101	17	17	14	10	11	13	9	12	6	9	6	3	5	3	16	15	16	16	10	17	15	14	13	13	12	12	16	15	16	16	10	17	15	14	13	13	12	12	256090000	259540000
CL6925.Contig2_All	PREDICTED: protein TBRG4-like [Bombyx mori]	0.144	Down	2.2148e-05	---	33.6	55.152	35.663	55	13	13	2	7	5	6	8	8	7	6	6	0	0	0	10	12	11	11	12	11	13	11	9	6	4	6	10	12	11	11	12	11	13	11	9	6	4	6	127990000	114090000
CL6934.Contig2_All	PREDICTED: protein canopy homolog 1-like isoform X1 [Bombyx mori]	0.402	Down	1.53137e-05	---	65.5	26.08	111.85	177	17	17	19	16	19	18	15	17	19	17	16	7	6	8	15	15	15	17	14	17	15	16	15	13	14	14	15	15	15	17	14	17	15	16	15	13	14	14	1594200000	1535000000
CL6945.Contig5_All	26S proteasome non-ATPase regulatory subunit 4 GN=Rpn10	2.014	Up	4.0852e-05	Rpn10	59.5	24.306	107.89	72	10	10	4	5	4	7	6	5	6	6	6	8	7	8	9	9	8	8	9	8	9	9	8	10	8	10	9	9	8	8	9	8	9	9	8	10	8	10	130390000	144150000
CL699.Contig3_All	Protein groucho GN=gro	0.414	Down	4.1967e-05	gro	17.2	37.948	17.211	19	4	4	2	2	2	3	3	3	0	0	1	1	2	0	3	3	3	4	3	4	2	2	2	3	3	2	3	3	3	4	3	4	2	2	2	3	3	2	19457000	19913000
CL7002.Contig7_All	Mitochondrial substrate carrier family protein ucpB GN=ucpB	0.277	Down	0.00160282	ucpB	18	31.903	6.573	23	5	5	3	3	4	2	2	3	1	3	2	0	0	0	4	4	4	5	2	4	2	3	4	2	1	2	4	4	4	5	2	4	2	3	4	2	1	2	21316000	19978000
CL7012.Contig4_All	Serine protease persephone (Precursor)	5.897	Up	2.3468e-07	---	84.5	25.97	309	62	14	14	3	5	3	2	4	5	3	4	4	9	10	10	13	12	13	13	8	12	12	13	12	13	12	12	13	12	13	13	8	12	12	13	12	13	12	12	144910000	147530000
CL7013.Contig2_All	uncharacterized protein LOC100327241 [Bombyx mori]	2.894	Up	0.023796	---	63.1	23.068	46.516	34	10	10	1	1	1	1	1	1	7	8	7	1	2	3	3	3	3	4	3	3	10	10	10	5	4	8	3	3	3	4	3	3	10	10	10	5	4	8	6863100	4906800
CL7016.Contig6_All	Probable UDP-N-acetylglucosamine pyrophosphorylase GN=uap1	0.196	Down	3.6611e-08	uap1	59.2	50.582	202.94	261	27	1	21	25	22	33	34	33	23	26	22	8	8	6	22	23	22	26	25	26	22	22	22	14	21	17	1	1	1	1	1	1	1	1	1	1	1	1	490210000	475130000
CL7023.Contig1_All	"Isoleucine--tRNA ligase, cytoplasmic GN=irs-1"	0.24	Down	1.1205e-06	irs-1	42.5	121.28	232.49	225	35	35	21	16	15	28	29	30	25	28	24	4	3	2	28	27	30	32	28	33	31	34	32	16	20	16	28	27	30	32	28	33	31	34	32	16	20	16	455710000	463660000
CL7040.Contig2_All	Myrosinase 1 {ECO:0000303|PubMed:11804799}	0.263	Down	9.7875e-05	---	29.1	52.922	47.65	55	11	11	8	8	5	9	6	7	3	5	4	0	0	0	10	11	11	10	8	10	9	10	10	5	7	5	10	11	11	10	8	10	9	10	10	5	7	5	119260000	105350000
CL706.Contig2_All	PREDICTED: probable chitinase 3-like isoform X1 [Bombyx mori]	6.69	Up	4.4828e-06	---	50	28.661	95.706	68	9	9	3	5	4	3	4	4	6	6	8	8	9	8	9	9	9	8	6	7	9	9	9	9	9	9	9	9	9	8	6	7	9	9	9	9	9	9	130980000	116520000
CL7070.Contig1_All	Eukaryotic translation initiation factor 3 subunit L {ECO:0000255|HAMAP-Rule:MF_03011}	0.282	Down	2.4501e-05	---	43.1	63.428	179.42	190	19	19	8	15	10	23	25	22	24	23	23	5	7	5	15	16	15	19	18	18	17	17	17	12	10	11	15	16	15	19	18	18	17	17	17	12	10	11	367930000	367810000
CL7076.Contig3_All	Probable mannosyl-oligosaccharide glucosidase GN=F13H10.4	0.341	Down	0.0032975	F13H10.4	33.7	81.609	104.68	109	17	17	14	14	9	14	14	13	8	10	8	2	2	1	14	13	14	16	12	12	14	13	14	9	9	10	14	13	14	16	12	12	14	13	14	9	9	10	148500000	152450000
CL7081.Contig13_All	PREDICTED: PDZ and LIM domain protein 3-like isoform X2 [Bombyx mori]	2.231	Up	0.0049206	---	79.1	35.793	31.146	17	23	2	2	2	2	1	2	1	0	1	1	2	1	2	18	18	17	19	16	19	15	16	16	21	21	20	2	2	2	2	2	2	2	2	2	2	2	2	84822000	83420000
CL7081.Contig7_All	PDZ and LIM domain protein Zasp GN=CG30084	3.398	Up	6.0058e-07	CG30084	76.7	41.588	317.26	248	26	5	19	21	17	19	23	21	15	14	14	27	28	30	21	21	20	22	19	22	18	19	18	24	24	23	5	5	5	5	5	5	5	5	4	5	5	5	1656600000	1703900000
CL7094.Contig3_All	Angiotensin-converting enzyme (Precursor) GN=Ance	3.004	Up	5.7975e-08	Ance	64.8	73.368	323.31	182	30	30	10	9	11	8	11	10	17	22	23	21	19	21	24	23	26	24	19	25	26	27	27	29	29	30	24	23	26	24	19	25	26	27	27	29	29	30	320360000	349010000
CL7107.Contig2_All	L-xylulose reductase {ECO:0000250|UniProtKB:Q7Z4W1}	0.233	Down	0.0061791	---	38.7	23.957	17.422	22	9	4	3	2	3	3	1	1	1	3	2	1	1	1	8	8	7	9	7	8	8	9	8	6	8	7	3	3	2	4	3	3	3	4	3	3	4	2	102950000	101610000
CL7108.Contig3_All	Adenylosuccinate lyase GN=CBG21917	2.305	Up	2.0957e-05	CBG21917	71.6	52.533	323.31	418	27	27	30	28	32	35	34	35	34	37	29	45	41	38	23	24	24	25	25	26	25	24	25	27	27	27	23	24	24	25	25	26	25	24	25	27	27	27	1179100000	1245600000
CL7117.Contig3_All	Acetyl-coenzyme A synthetase GN=AcCoAS	0.38	Down	1.3583e-06	AcCoAS	35.3	75.037	77.514	121	17	17	13	12	14	13	12	14	14	12	12	2	1	2	15	15	17	15	13	16	16	13	14	12	12	9	15	15	17	15	13	16	16	13	14	12	12	9	323100000	299870000
CL7125.Contig3_All	PREDICTED: probable aminoacyl tRNA synthase complex-interacting multifunctional protein 2-like isoform X4 [Bombyx mori]	0.435	Down	2.2993e-05	---	25.5	30.95	20.46	36	6	6	4	5	5	5	3	3	4	4	2	0	1	0	5	5	5	5	4	4	5	5	5	5	4	5	5	5	5	5	4	4	5	5	5	5	4	5	89777000	99100000
CL7131.Contig2_All	Chaoptin (Fragment) GN=CHP	0.422	Down	0.0073808	CHP	17.4	50.814	15.881	25	6	6	2	2	4	3	3	4	3	2	1	1	0	0	5	6	6	6	4	6	6	5	5	3	5	3	5	6	6	6	4	6	6	5	5	3	5	3	26228000	30979000
CL715.Contig3_All	Eukaryotic translation initiation factor 4 gamma GN=eif4g	0.159	Down	0.00021898	eif4g	46.2	37.069	84.689	81	13	6	8	7	8	10	13	11	7	9	8	0	0	0	12	12	12	13	11	12	10	11	11	3	4	5	6	6	6	6	6	6	5	5	5	1	1	2	139140000	142420000
CL7165.Contig4_All	Crustacean calcium-binding protein 23	3.099	Up	0.000163281	---	53	11.229	21.088	16	4	4	1	1	1	0	1	1	0	0	0	3	4	4	4	3	3	3	2	3	3	3	3	4	4	4	4	3	3	3	2	3	3	3	3	4	4	4	18786000	15714000
CL7214.Contig5_All	Transmembrane GTPase Marf GN=Marf	0.076	Down	3.8037e-05	Marf	18.9	86.715	62.621	37	9	9	1	1	1	5	8	8	4	4	5	0	0	0	7	7	8	8	7	9	7	8	9	2	2	2	7	7	8	8	7	9	7	8	9	2	2	2	19992000	18167000
CL7276.Contig2_All	"PREDICTED: protein SCO1 homolog, mitochondrial-like [Bombyx mori]"	0.217	Down	1.3836e-06	---	32.4	24.684	105.41	76	6	6	7	7	9	10	9	12	3	7	7	1	1	3	6	6	6	6	6	6	6	6	6	5	6	6	6	6	6	6	6	6	6	6	6	5	6	6	188100000	209730000
CL7293.Contig22_All	Ran-binding protein 16 GN=Ranbp16	0.354	Down	0.0022025	Ranbp16	7.9	122.35	29.391	26	9	9	2	0	1	3	5	4	3	3	4	0	0	1	6	5	5	5	5	6	5	7	7	4	4	3	6	5	5	5	5	6	5	7	7	4	4	3	24303000	21187000
CL7293.Contig30_All	Proline--tRNA ligase GN=Aats-glupro	0.166	Down	1.1677e-06	Aats-glupro	31.2	11.446	38.175	21	2	2	2	2	2	2	2	2	2	2	2	1	1	1	2	2	2	2	2	2	2	2	2	2	2	2	2	2	2	2	2	2	2	2	2	2	2	2	45833000	49503000
CL7293.Contig35_All	Proline--tRNA ligase GN=Aats-glupro	0.287	Down	1.1601e-06	Aats-glupro	53.2	57.838	209.22	207	27	27	16	21	18	22	26	23	18	21	19	8	7	8	25	25	26	25	26	25	24	24	24	20	19	16	25	25	26	25	26	25	24	24	24	20	19	16	571260000	583600000
CL730.Contig8_All	"Dihydroorotate dehydrogenase (quinone), mitochondrial (Precursor) GN=Dhod"	0.482	Down	2.0601e-05	Dhod	45.3	37.288	35.745	73	17	17	8	8	11	8	8	6	6	8	6	1	1	2	17	16	16	16	9	15	15	16	15	7	9	7	17	16	16	16	9	15	15	16	15	7	9	7	144540000	136100000
CL7322.Contig3_All	Probable phenylalanine--tRNA ligase beta subunit GN=CG5706	0.422	Down	1.77095e-05	CG5706	49.4	65.219	76.106	119	22	22	8	9	11	13	15	14	11	11	12	6	4	5	17	15	18	20	16	19	19	16	19	14	14	14	17	15	18	20	16	19	19	16	19	14	14	14	382930000	347220000
CL7331.Contig2_All	Putative vacuolar protein sorting-associated protein 13A GN=vps13A	0.354	Down	0.00021832	vps13A	7.2	211.36	24.4	22	11	11	0	0	0	4	6	5	4	2	1	0	0	0	4	4	3	8	10	9	8	7	7	4	3	3	4	4	3	8	10	9	8	7	7	4	3	3	9756900	9579300
CL737.Contig6_All	hypothetical protein KGM_21495 [Danaus plexippus]	2.707	Up	0.0043206	---	14.4	38.773	19.979	18	3	1	1	0	1	2	1	2	2	2	2	2	2	1	2	2	2	1	1	2	2	1	2	2	3	2	1	1	1	1	1	1	1	1	1	1	1	1	4178600	4525600
CL7378.Contig3_All	pinn [Danaus plexippus]	0.481	Down	0.0037382	---	11.8	29.635	5.7917	17	3	3	2	2	1	2	3	2	1	2	1	0	0	1	2	2	2	2	3	2	2	2	2	2	2	2	2	2	2	2	3	2	2	2	2	2	2	2	6646700	8129800
CL7415.Contig31_All	Protease inhibitor SGPI-2 (Precursor)	12.908	Up	1.92975e-05	---	45.2	25.409	110.14	59	9	2	5	5	7	0	0	1	6	4	7	7	7	10	8	8	8	7	4	8	7	7	7	8	8	9	2	2	2	2	1	2	1	1	1	2	2	2	87933000	100320000
CL7445.Contig2_All	"Ferrochelatase, mitochondrial (Precursor) GN=FeCh"	0.44	Down	8.1881e-07	FeCh	69.1	39.856	205.92	133	14	1	13	10	11	17	14	16	11	12	12	6	5	6	13	13	13	13	9	12	12	11	9	12	11	11	1	1	1	0	0	0	0	0	0	1	1	1	454190000	416500000
CL7469.Contig1_All	Angiotensin-converting enzyme (Precursor) GN=Ance	3.238	Up	7.419e-07	Ance	50.7	74.643	323.31	206	26	26	11	12	10	14	14	16	16	12	14	32	27	28	21	21	22	24	18	25	21	22	22	26	25	25	21	21	22	24	18	25	21	22	22	26	25	25	286510000	300790000
CL7472.Contig1_All	Aminoacylase-1 GN=acy1	5.217	Up	1.99783e-05	acy1	24.4	32.553	13.533	26	5	3	0	1	1	2	2	2	2	2	2	2	5	5	4	5	5	4	2	3	4	4	3	5	5	5	2	3	3	2	1	1	2	2	2	3	3	3	29295000	39006000
CL753.Contig8_All	PREDICTED: diphthine--ammonia ligase-like isoform X2 [Bombyx mori]	0.342	Down	0.0082237	---	17	17.309	11.913	10	2	2	0	0	0	2	2	2	0	2	1	0	1	0	2	2	2	2	2	2	2	2	2	1	2	2	2	2	2	2	2	2	2	2	2	1	2	2	4574700	4436200
CL7548.Contig1_All	Cuticle protein 19	0.483	Down	4.4363e-05	---	48.8	13.879	156.8	61	5	5	4	4	3	6	6	6	7	7	7	4	3	4	5	5	5	5	5	5	5	5	5	5	5	5	5	5	5	5	5	5	5	5	5	5	5	5	490350000	542010000
CL7573.Contig1_All	hypothetical protein KGM_13538 [Danaus plexippus]	0.199	Down	1.95237e-05	---	63.8	40.949	97.913	95	17	15	6	8	6	12	12	12	8	8	11	5	4	3	14	15	13	15	14	15	13	13	15	8	8	8	12	13	11	13	12	13	11	11	13	7	7	7	180900000	153860000
CL7573.Contig3_All	Translational activator gcn1 GN=gcn1l1	0.304	Down	1.3598e-06	gcn1l1	48.7	134.7	276.03	324	44	42	37	32	37	33	40	34	29	32	31	6	6	7	38	38	38	41	36	39	39	40	38	24	23	23	36	36	36	39	34	37	37	38	36	23	22	22	791780000	801400000
CL7580.Contig8_All	ABC transporter B family member 5 GN=abcB5	0.463	Down	0.0134837	abcB5	21.2	65.627	17.499	37	10	10	5	6	4	5	5	3	2	2	2	1	1	1	10	10	10	9	8	10	6	7	9	7	7	8	10	10	10	9	8	10	6	7	9	7	7	8	159060000	130770000
CL7581.Contig4_All	Acyl-CoA Delta(11) desaturase GN=D11DS	0.277	Down	4.3076e-06	D11DS	34.5	35.056	46.692	78	8	7	6	7	7	9	9	8	5	7	4	5	5	6	7	8	6	8	8	8	8	8	7	8	7	4	6	7	5	7	7	7	7	7	6	7	6	3	566840000	521540000
CL7608.Contig3_All	"PREDICTED: pentatricopeptide repeat-containing protein 2, mitochondrial-like [Bombyx mori]"	0.179	Down	0.0023567	---	41.6	40.511	53.569	87	14	14	11	10	6	14	13	12	7	7	6	0	0	1	13	12	10	14	13	13	10	10	11	8	7	5	13	12	10	14	13	13	10	10	11	8	7	5	132620000	157010000
CL762.Contig2_All	"Tyrosine--tRNA ligase, mitochondrial (Precursor)"	0.333	Down	0.0055807	---	21.1	49.397	28.71	24	5	5	3	3	1	3	3	4	2	2	3	0	0	0	5	5	5	5	3	5	5	5	5	2	2	1	5	5	5	5	3	5	5	5	5	2	2	1	31777000	46692000
CL7639.Contig5_All	Putative hydroxypyruvate isomerase GN=Gip	2.124	Up	0.00043686	Gip	46.1	28.799	74.016	79	10	2	8	6	7	7	7	7	6	6	5	7	5	8	9	9	9	10	8	9	9	8	8	7	8	8	2	2	2	2	1	2	2	1	1	0	1	1	125760000	138290000
CL7657.Contig3_All	PREDICTED: protein piccolo-like [Bombyx mori]	0.301	Down	0.0112177	---	22.9	20.589	5.0346	24	3	3	2	3	1	3	0	3	4	3	2	1	1	1	3	2	2	2	0	2	3	3	3	1	1	1	3	2	2	2	0	2	3	3	3	1	1	1	27042000	25961000
CL7671.Contig2_All	Alpha-mannosidase 2 GN=alpha-Man-II	7.123	Up	0.00032265	alpha-Man-II	32.6	44.697	67.394	28	9	9	0	0	1	2	2	0	0	0	0	8	8	7	5	6	4	6	5	7	6	5	4	9	9	9	5	6	4	6	5	7	6	5	4	9	9	9	15416000	14418000
CL7671.Contig5_All	Alpha-mannosidase 2 GN=alpha-Man-II	5.155	Up	0.036635	alpha-Man-II	38.8	7.6166	3.4406	6	2	2	0	0	0	1	0	0	0	0	0	2	1	2	2	1	1	2	1	2	2	1	1	2	2	2	2	1	1	2	1	2	2	1	1	2	2	2	2531600	0
CL7673.Contig5_All	Protein phosphatase 1 regulatory subunit SDS22 homolog GN=sds-22	2.924	Up	0.00025689	sds-22	9.5	30.653	7.937	9	2	2	0	0	0	1	1	1	0	0	0	2	2	2	2	2	2	2	1	2	2	1	1	2	2	2	2	2	2	2	1	2	2	1	1	2	2	2	1422400	1522800
CL7679.Contig3_All	hypothetical protein KGM_07584 [Danaus plexippus]	2.109	Up	1.7103e-06	---	42.7	34.948	146.09	223	12	12	20	18	17	19	15	15	19	18	22	19	19	22	12	12	12	12	12	12	10	11	11	11	10	11	12	12	12	12	12	12	10	11	11	11	10	11	1627100000	1527900000
CL7685.Contig2_All	Clustered mitochondria protein homolog {ECO:0000255|HAMAP-Rule:MF_03013} GN=AAEL000794	0.069	Down	0.0025437	AAEL000794	52.3	62.16	97.602	81	19	19	3	4	8	13	15	13	10	7	8	0	0	0	9	13	12	13	17	16	11	13	15	3	3	3	9	13	12	13	17	16	11	13	15	3	3	3	90860000	85959000
CL7707.Contig3_All	Apyrase {ECO:0000303|PubMed:21848516} (Precursor)	0.083	Down	0.00144365	---	30.7	57.141	61.474	71	12	3	10	9	9	10	9	8	4	5	7	0	0	0	9	9	10	10	10	10	10	10	10	2	2	2	2	2	3	3	2	3	3	3	3	0	0	0	183270000	128830000
CL773.Contig4_All	Ubiquinone biosynthesis protein coq-8 GN=coq-8	0.343	Down	0.00026442	coq-8	9	48.808	10.527	12	3	3	1	1	2	1	1	2	1	2	1	0	0	0	3	3	3	3	3	3	3	3	3	3	3	2	3	3	3	3	3	3	3	3	3	3	3	2	7465100	19529000
CL7737.Contig2_All	Charged multivesicular body protein 4 GN=chmp4	2.203	Up	0.00105928	chmp4	78.7	8.3291	114.57	27	4	4	2	2	2	2	2	2	3	3	3	2	1	3	3	3	4	4	3	4	4	3	3	4	4	4	3	3	4	4	3	4	4	3	3	4	4	4	32601000	32189000
CL7783.Contig3_All	PREDICTED: splicing factor 3B subunit 1-like [Bombyx mori]	0.38	Down	0.00169989	---	9.4	94.421	15.705	16	5	5	1	1	0	2	3	3	3	2	1	0	0	0	4	4	3	5	5	5	5	5	3	2	4	5	4	4	3	5	5	5	5	5	3	2	4	5	7212200	6571700
CL7817.Contig3_All	Inhibitor of nuclear factor kappa-B kinase subunit beta GN=ird5	3.502	Up	0.0027983	ird5	4.4	26.136	1.9452	10	1	1	1	1	1	1	2	1	1	1	1	0	0	0	1	1	1	1	1	1	1	1	1	1	1	1	1	1	1	1	1	1	1	1	1	1	1	1	0	0
CL7835.Contig2_All	Probable chitinase 2 (Precursor)	251.609	Up	0.0058557	---	69.9	60.905	323.31	226	34	34	1	1	0	0	2	0	37	39	36	36	36	38	6	5	9	7	8	8	31	32	33	33	33	33	6	5	9	7	8	8	31	32	33	33	33	33	3081600	2328600
CL7838.Contig1_All	Protein yellow (Precursor) GN=y	12.208	Up	0.00136398	y	29.6	45.791	67.366	57	10	10	2	2	2	2	2	2	3	2	2	13	13	12	5	5	4	5	3	4	6	6	6	10	10	10	5	5	4	5	3	4	6	6	6	10	10	10	53926000	58668000
CL7892.Contig1_All	"Elongation factor G, mitochondrial {ECO:0000255|HAMAP-Rule:MF_03061} (Precursor) GN=AAEL010742"	0.084	Down	0.0109965	AAEL010742	42.9	78.052	57.534	84	23	23	6	5	4	16	16	19	6	8	4	0	0	0	18	19	22	22	20	22	20	21	22	7	3	8	18	19	22	22	20	22	20	21	22	7	3	8	206770000	148460000
CL7894.Contig1_All	Carboxypeptidase B	0.031	Down	0.003117	---	41.6	47.88	272.97	134	11	11	13	13	11	18	18	22	13	14	11	0	1	0	8	9	9	11	10	11	10	10	8	4	4	2	8	9	9	11	10	11	10	10	8	4	4	2	645330000	678480000
CL7895.Contig4_All	PREDICTED: glutamate--cysteine ligase regulatory subunit-like [Bombyx mori]	0.495	Down	2.084e-05	---	53.2	35.913	62.932	63	13	13	7	10	8	7	7	6	5	4	4	2	1	2	12	12	12	12	10	13	12	10	12	9	10	9	12	12	12	12	10	13	12	10	12	9	10	9	193290000	183330000
CL7897.Contig1_All	Collagenase (Precursor)	0.346	Down	8.3178e-05	---	20.7	25.174	23.501	25	3	3	2	3	3	3	2	2	3	3	3	0	1	0	3	3	3	3	2	3	3	3	3	3	2	3	3	3	3	3	2	3	3	3	3	3	2	3	32791000	37846000
CL790.Contig4_All	KH domain-containing protein C56G2.1 GN=C56G2.1/C56G2.2	0.341	Down	0.00187831	C56G2.1/C56G2.2	14.7	45.077	28.788	18	4	4	2	1	1	3	3	3	1	1	1	1	0	1	4	4	3	4	3	4	4	4	4	4	3	3	4	4	3	4	3	4	4	4	4	4	3	3	20601000	11936000
CL7936.Contig1_All	TPR repeat-containing protein ZK370.8 GN=ZK370.8	0.356	Down	4.0996e-05	ZK370.8	49.2	55.7	95.329	95	18	18	5	7	6	14	13	14	10	9	8	2	5	2	13	11	11	16	14	16	14	14	15	10	10	7	13	11	11	16	14	16	14	14	15	10	10	7	136340000	142500000
CL7937.Contig2_All	hypothetical protein KGM_03958 [Danaus plexippus]	0.326	Down	0.0021002	---	32.5	13.897	5.4793	23	4	4	2	2	3	2	3	3	3	3	2	0	0	0	3	3	3	3	2	3	3	3	3	2	2	2	3	3	3	3	2	3	3	3	3	2	2	2	32721000	34275000
CL7938.Contig5_All	60S ribosomal protein L8 GN=RpL8	0.192	Down	2.7779e-07	RpL8	67.9	25.976	162.7	218	17	16	17	17	21	21	20	21	23	23	19	10	12	14	14	14	15	16	13	14	15	15	14	11	10	13	14	13	14	15	12	13	14	14	13	10	9	12	1186300000	1210400000
CL7948.Contig5_All	Cytochrome P450 CYP12A2 GN=CYP12A2	0.47	Down	1.82771e-05	CYP12A2	55.1	16.046	15.99	55	6	6	5	5	7	6	6	6	5	5	4	2	1	3	6	6	6	6	6	6	5	5	6	4	3	4	6	6	6	6	6	6	5	5	6	4	3	4	79827000	92345000
CL7965.Contig7_All	Fumarylacetoacetase GN=fah	4.243	Up	0.00076181	fah	35.8	45.815	4.1663	7	11	0	0	0	0	0	1	0	0	1	1	1	2	1	10	10	10	9	7	9	10	10	9	11	11	10	0	0	0	0	0	0	0	0	0	0	0	0	10480000	10698000
CL7968.Contig1_All	"Dihydrolipoyllysine-residue acetyltransferase component of pyruvate dehydrogenase complex, mitochondrial (Precursor) GN=F23B12.5"	3.526	Up	0.00095661	F23B12.5	60.8	11.173	177.28	82	7	7	8	7	8	5	5	4	6	6	4	11	10	8	5	5	5	5	5	5	5	5	5	7	7	6	5	5	5	5	5	5	5	5	5	7	7	6	485860000	453460000
CL7976.Contig2_All	Coatomer subunit alpha GN=copa	0.225	Down	1.6908e-06	copa	54.9	138.08	323.31	440	51	51	31	30	31	57	56	55	49	52	47	9	12	11	43	44	45	49	44	48	50	49	47	30	30	27	43	44	45	49	44	48	50	49	47	30	30	27	732680000	756680000
CL7988.Contig2_All	Syntaxin	0.436	Down	0.031284	---	14.8	29.777	4.7025	8	3	3	1	1	1	0	2	1	1	0	0	0	0	1	3	2	2	2	2	2	2	2	2	2	2	2	3	2	2	2	2	2	2	2	2	2	2	2	11184000	0
CL8024.Contig1_All	Cytochrome P450 6B4 GN=CYP6B4	0.065	Down	8.828e-07	CYP6B4	39.5	49.045	48.645	90	14	5	14	14	12	10	11	12	6	5	4	1	1	0	13	14	14	14	11	14	9	10	9	6	5	3	5	5	5	5	5	5	5	5	5	4	3	3	319700000	367070000
CL803.Contig2_All	ATP-dependent zinc metalloprotease YME1 homolog GN=ymel-1	0.304	Down	5.6009e-05	ymel-1	31	67.291	67.228	50	14	14	3	6	5	8	7	8	2	5	4	1	0	1	9	11	9	12	9	10	9	13	11	4	5	4	9	11	9	12	9	10	9	13	11	4	5	4	72896000	80091000
CL8072.Contig1_All	Collagen [Bombyx mori]	14.09	Up	3.4198e-07	---	20.1	18.98	11.137	27	5	5	3	2	2	1	1	1	2	3	3	3	3	3	5	5	4	4	3	4	3	4	4	4	4	4	5	5	4	4	3	4	3	4	4	4	4	4	61876000	29468000
CL8100.Contig4_All	PREDICTED: sorting nexin-20-like [Bombyx mori]	3.744	Up	0.0144989	---	43	16.834	54.454	9	6	6	0	0	0	0	0	0	0	0	0	2	2	5	2	2	3	3	3	5	3	3	2	5	6	6	2	2	3	3	3	5	3	3	2	5	6	6	11624000	9813300
CL8113.Contig6_All	"PREDICTED: 39S ribosomal protein L1, mitochondrial-like [Bombyx mori]"	0.241	Down	0.00035782	---	41.8	18.393	10.373	36	5	5	3	4	4	3	3	4	5	3	3	1	2	1	5	4	5	5	5	5	5	5	5	4	3	3	5	4	5	5	5	5	5	5	5	4	3	3	84117000	94710000
CL8116.Contig2_All	Facilitated trehalose transporter Tret1 {ECO:0000303|PubMed:20035867}	12.177	Up	0.000102435	---	43	38.432	50.131	46	11	11	1	2	2	2	1	2	1	2	3	9	10	11	6	8	6	7	5	7	8	9	9	11	11	10	6	8	6	7	5	7	8	9	9	11	11	10	33879000	36659000
CL8131.Contig14_All	"Lon protease homolog, mitochondrial {ECO:0000255|HAMAP-Rule:MF_03120} (Precursor) GN=Lon"	0.223	Down	1.6607e-06	Lon	42.3	95.039	172.65	134	27	27	7	9	9	21	22	22	12	10	12	2	5	3	20	21	22	25	22	26	21	25	25	12	13	12	20	21	22	25	22	26	21	25	25	12	13	12	159380000	189370000
CL8142.Contig3_All	Probable phytanoyl-CoA dioxygenase GN=ZK550.6	2.697	Up	7.0575e-07	ZK550.6	78.8	25.471	50.702	73	11	1	3	4	4	5	4	5	4	7	4	11	11	11	7	8	9	10	8	9	9	10	9	10	11	11	0	1	1	1	1	0	1	1	1	1	1	1	106290000	101850000
CL8144.Contig3_All	stathmin [Bombyx mori]	66.389	Up	9.7256e-08	---	51.4	33.067	82.222	81	15	15	4	4	4	2	3	4	4	4	4	16	15	17	11	11	11	9	7	9	11	11	10	15	15	15	11	11	11	9	7	9	11	11	10	15	15	15	156000000	172420000
CL8159.Contig2_All	mitochondrial 28S ribosomal protein S18c [Danaus plexippus]	0.237	Down	5.8163e-05	---	46.7	6.9942	23.89	22	3	3	2	3	3	2	2	2	2	3	1	1	1	0	2	3	3	3	2	3	2	3	2	3	2	0	2	3	3	3	2	3	2	3	2	3	2	0	51116000	51670000
CL8160.Contig2_All	Scolexin B {ECO:0000312|EMBL:ACO55200.1} (Precursor)	6.961	Up	4.8294e-07	---	73.3	30.529	323.31	194	13	13	14	13	10	16	18	14	7	7	6	31	30	28	12	12	12	13	12	12	11	11	9	13	13	13	12	12	12	13	12	12	11	11	9	13	13	13	578820000	546540000
CL8193.Contig1_All	Casein kinase I isoform alpha GN=kin-19	0.495	Down	0.044783	kin-19	29.7	34.463	12.971	19	7	7	1	2	2	5	0	4	1	2	2	0	0	0	4	4	5	6	5	6	5	4	4	3	4	2	4	4	5	6	5	6	5	4	4	3	4	2	30787000	34561000
CL8196.Contig3_All	"39S ribosomal protein L41, mitochondrial (Precursor) GN=mRpL41"	0.422	Down	0.000199947	mRpL41	53.5	18.121	38.055	41	8	8	3	3	3	5	5	4	5	4	5	1	1	2	4	5	5	8	7	8	4	6	5	4	4	3	4	5	5	8	7	8	4	6	5	4	4	3	51866000	56325000
CL822.Contig2_All	Vacuolar protein sorting-associated protein 28 homolog GN=Vps28	2.073	Up	7.6974e-05	Vps28	41.6	23.789	41.676	37	8	8	2	3	4	4	2	3	2	3	4	3	3	4	6	7	6	6	3	7	5	8	7	8	7	7	6	7	6	6	3	7	5	8	7	8	7	7	50526000	62350000
CL823.Contig4_All	Histone H1B	0.362	Down	8.0493e-05	---	53.4	7.9742	12.184	54	6	6	5	5	5	4	4	4	3	5	5	5	4	5	6	6	6	6	4	6	5	6	6	6	4	5	6	6	6	6	4	6	5	6	6	6	4	5	624750000	445360000
CL8242.Contig2_All	Eukaryotic translation initiation factor 3 subunit C {ECO:0000255|HAMAP-Rule:MF_03002}	0.043	Down	8.0644e-05	---	37.1	65.181	89.678	88	18	18	5	5	5	13	11	14	11	14	10	0	0	0	14	14	15	16	13	16	15	16	16	7	5	5	14	14	15	16	13	16	15	16	16	7	5	5	95876000	97210000
CL8247.Contig2_All	hypothetical protein KGM_18593 [Danaus plexippus]	3.278	Up	0.0060443	---	15.7	62.436	19.203	29	6	6	1	1	1	0	2	1	2	2	2	6	4	7	3	4	2	4	1	4	6	4	5	6	6	6	3	4	2	4	1	4	6	4	5	6	6	6	8492500	13862000
CL8285.Contig8_All	Signal recognition particle receptor subunit alpha homolog GN=Gtp-bp	0.477	Down	1.6874e-05	Gtp-bp	45.5	33.834	100.43	68	11	11	7	6	5	7	7	7	5	7	6	4	4	3	11	11	11	11	8	10	11	10	10	7	7	7	11	11	11	11	8	10	11	10	10	7	7	7	140950000	149980000
CL8286.Contig4_All	Amidophosphoribosyltransferase (Precursor) GN=Prat	0.065	Down	4.1814e-05	Prat	69.7	75.818	323.31	252	39	39	19	21	18	42	43	42	18	20	19	4	4	2	32	33	34	38	38	36	33	33	32	14	17	17	32	33	34	38	38	36	33	33	32	14	17	17	560640000	495740000
CL835.Contig4_All	Putative UDP-glucuronosyltransferase ugt-50 (Precursor) GN=ugt-50	0.271	Down	0.000156646	ugt-50	35.2	11.384	5.8796	15	3	2	2	2	1	2	1	2	1	1	0	1	1	1	3	3	3	3	1	3	3	2	3	3	2	3	2	2	2	2	1	2	2	1	2	2	1	2	56742000	74796000
CL8354.Contig2_All	Endonuclease GN=pol	0.489	Down	0.00149886	pol	27.4	44.396	57.576	43	8	8	5	5	4	4	5	5	3	4	5	1	1	1	7	7	8	6	6	7	7	7	6	4	3	3	7	7	8	6	6	7	7	7	6	4	3	3	77023000	87164000
CL8357.Contig2_All	Myrosinase 1 {ECO:0000303|PubMed:11804799}	2.594	Up	0.0040756	---	13.3	53.452	6.5649	12	6	2	0	1	1	0	2	2	0	0	1	1	2	2	5	5	5	5	5	5	2	3	2	6	5	6	2	2	2	2	2	2	1	1	1	2	2	2	38804000	21212000
CL8388.Contig1_All	Endoplasmin homolog (Precursor) GN=grp94	0.457	Down	2.3648e-06	grp94	55	74.323	323.31	270	30	29	22	19	22	28	27	28	27	26	30	13	16	12	28	28	27	29	28	29	29	28	28	25	24	22	27	27	26	28	27	28	28	27	27	24	23	21	661320000	711650000
CL8390.Contig7_All	"Fructose-1,6-bisphosphatase GN=fbp"	3.889	Up	1.9681e-06	fbp	61.5	34.887	266.6	110	15	15	8	7	7	9	10	10	6	7	7	13	14	12	11	11	11	13	13	14	13	11	10	13	13	13	11	11	11	13	13	14	13	11	10	13	13	13	433390000	462850000
CL8395.Contig2_All	Septin-1 GN=Sep1	4.061	Up	0.00015582	Sep1	50.5	33.726	59.73	24	9	9	0	0	0	0	0	1	3	1	1	8	5	5	2	4	3	5	3	6	7	7	7	9	9	9	2	4	3	5	3	6	7	7	7	9	9	9	19821000	24836000
CL8418.Contig1_All	Cytochrome P450 4d2 GN=Cyp4d2	0.497	Down	2.6945e-06	Cyp4d2	33.7	52.637	66.145	71	13	11	9	6	9	12	12	10	3	2	3	0	1	4	11	9	11	12	11	13	11	10	10	9	10	9	9	8	9	10	9	11	9	8	9	7	8	7	142430000	130010000
CL8421.Contig3_All	E3 UFM1-protein ligase 1 homolog GN=AAEL003536	0.343	Down	4.0614e-05	AAEL003536	35.7	89.576	172.06	130	24	24	9	12	11	18	15	16	14	18	14	1	1	1	18	19	19	20	17	21	19	20	21	12	11	11	18	19	19	20	17	21	19	20	21	12	11	11	251890000	238090000
CL8424.Contig2_All	Signal recognition particle subunit SRP72 GN=F08D12.1	0.389	Down	2.479e-05	F08D12.1	47	24.221	196.21	57	8	8	4	2	4	8	8	9	4	5	7	2	2	2	7	8	7	8	7	8	8	8	7	8	7	6	7	8	7	8	7	8	8	8	7	8	7	6	79869000	82778000
CL8486.Contig1_All	S-methyl-5&apos;-thioadenosine phosphorylase {ECO:0000255|HAMAP-Rule:MF_03155} GN=AGAP005129	2.541	Up	0.0031605	AGAP005129	82	29.419	20.705	22	16	2	1	1	1	0	2	2	3	2	3	2	3	2	15	16	16	14	14	16	15	13	16	14	15	16	2	2	2	2	1	2	2	2	2	2	2	2	9066200	10949000
CL8487.Contig3_All	PREDICTED: uncharacterized protein LOC101736398 [Bombyx mori]	4.637	Up	4.1613e-07	---	25.3	39.805	109.48	38	8	8	2	2	2	3	3	3	2	1	0	7	7	6	5	5	5	6	5	5	4	6	5	7	7	7	5	5	5	6	5	5	4	6	5	7	7	7	37262000	15792000
CL8492.Contig2_All	Paxillin-B GN=paxB	2.662	Up	1.70829e-05	paxB	79.3	18.45	294.56	261	16	16	23	19	23	23	22	21	18	19	22	22	25	24	15	15	15	16	13	15	14	13	15	16	16	16	15	15	15	16	13	15	14	13	15	16	16	16	1238600000	1278500000
CL8532.Contig3_All	PREDICTED: LOW QUALITY PROTEIN: 3-oxoacyl-[acyl-carrier-protein] reductase FabG [Strongylocentrotus purpuratus]	0.454	Down	0.00062105	---	37	14.674	33.777	19	3	3	1	2	1	2	1	2	2	2	2	2	1	1	3	3	3	3	2	3	3	3	3	2	2	3	3	3	3	3	2	3	3	3	3	2	2	3	249450000	291040000
CL8563.Contig2_All	Phosphoribosylaminoimidazole carboxylase	4.133	Up	3.0354e-08	---	88.6	24.634	323.31	296	26	26	20	22	21	23	23	19	22	23	23	33	34	33	21	20	23	24	19	24	22	21	21	24	25	25	21	20	23	24	19	24	22	21	21	24	25	25	1816600000	1712500000
CL8571.Contig1_All	fructosidase [Helicoverpa armigera]	0.054	Down	2.4836e-09	---	7.3	38.582	6.0609	27	3	2	4	3	4	3	3	4	1	1	1	1	1	1	3	3	3	3	3	3	2	3	2	2	2	2	2	2	2	2	2	2	2	2	2	2	2	2	121690000	101960000
CL8630.Contig2_All	hypothetical protein KGM_05523 [Danaus plexippus]	2.666	Up	0.00099792	---	16.2	26.369	14.294	27	3	3	3	3	3	2	2	1	2	2	3	2	2	2	3	3	3	3	2	2	3	3	3	3	3	3	3	3	3	3	2	2	3	3	3	3	3	3	18922000	17279000
CL8636.Contig3_All	Exocyst complex component 5 GN=sec10	0.222	Down	0.00054453	sec10	2.7	80.167	1.8768	11	2	2	1	0	1	2	2	2	1	1	1	0	0	0	1	1	1	1	2	1	1	1	1	1	1	1	1	1	1	1	2	1	1	1	1	1	1	1	1346000	1758800
CL8667.Contig6_All	Histone H4	0.295	Down	3.6451e-05	---	65.9	9.2617	28.333	138	8	8	13	10	11	15	15	12	13	15	12	9	7	6	8	8	8	8	8	8	8	8	7	8	8	8	8	8	8	8	8	8	8	8	7	8	8	8	3435500000	3691200000
CL8690.Contig3_All	40S ribosomal protein S29 GN=RpS29	0.438	Down	0.00040449	RpS29	50.9	6.5134	25.397	85	4	4	7	10	8	6	7	7	7	7	8	6	5	7	4	4	4	4	4	4	4	4	4	4	3	4	4	4	4	4	4	4	4	4	4	4	3	4	1380700000	1287100000
CL8692.Contig4_All	PREDICTED: ER membrane protein complex subunit 1-like [Bombyx mori]	0.455	Down	0.00034096	---	25.9	60.489	106.51	51	9	9	5	7	4	7	6	8	2	6	5	0	1	0	7	7	7	9	8	9	7	6	6	5	6	5	7	7	7	9	8	9	7	6	6	5	6	5	84685000	93063000
CL870.Contig5_All	Probable glucosamine 6-phosphate N-acetyltransferase GN=CG1969	0.473	Down	0.0067046	CG1969	51.9	15.174	66.718	51	6	6	7	7	4	5	6	5	5	4	5	1	2	0	6	6	6	5	5	5	5	5	6	3	3	3	6	6	6	5	5	5	5	5	6	3	3	3	135190000	130530000
CL8719.Contig2_All	SURF1-like protein GN=Surf1	0.278	Down	0.000163121	Surf1	21.4	29.188	10.568	30	5	5	2	3	2	2	4	5	3	2	4	1	1	1	4	5	5	4	4	5	4	4	5	3	3	2	4	5	5	4	4	5	4	4	5	3	3	2	40571000	33168000
CL8736.Contig2_All	Membrane alanyl aminopeptidase (Precursor; Fragment)	0.044	Down	0.0067248	---	21.5	99.777	66.607	62	15	15	7	9	7	9	9	9	4	3	5	0	0	0	13	13	12	14	12	15	10	10	11	6	5	4	13	13	12	14	12	15	10	10	11	6	5	4	147500000	164240000
CL8740.Contig2_All	Probable proteasome subunit beta type-2 GN=Prosbeta4R2	2.054	Up	0.000142306	Prosbeta4R2	61.4	21.514	209.01	150	13	13	11	11	10	13	12	12	14	14	13	14	14	12	12	13	13	13	12	12	13	13	13	12	13	12	12	13	13	13	12	12	13	13	13	12	13	12	468960000	502320000
CL8741.Contig2_All	Glutaredoxin GN=grxA	2.553	Up	3.8582e-05	grxA	69.5	10.481	103.79	57	5	5	5	5	6	4	5	4	6	5	3	4	5	5	5	5	5	5	5	5	5	5	3	5	5	5	5	5	5	5	5	5	5	5	3	5	5	5	350400000	283800000
CL875.Contig3_All	"2-oxoglutarate dehydrogenase, mitochondrial (Precursor) GN=ogdh-1"	0.472	Down	0.00044268	ogdh-1	58.7	99.086	1.2424	21	43	3	2	1	2	2	2	2	1	2	3	1	2	1	41	42	40	43	40	42	42	42	42	39	38	38	3	3	3	3	3	3	3	3	3	3	3	3	344850000	336940000
CL877.Contig8_All	Dynamin GN=shi	0.2	Down	0.0036192	shi	33.3	23.765	34.826	34	6	6	3	3	4	6	5	4	3	2	3	0	1	0	5	5	5	6	6	6	5	5	5	3	4	3	5	5	5	6	6	6	5	5	5	3	4	3	57739000	52209000
CL877.Contig9_All	Putative pre-mRNA-splicing factor ATP-dependent RNA helicase F56D2.6 GN=F56D2.6	0.345	Down	1.7984e-06	F56D2.6	35.1	74.551	54.953	84	17	17	7	6	8	11	9	10	8	10	9	2	2	2	17	16	15	15	10	15	16	16	17	9	11	9	17	16	15	15	10	15	16	16	17	9	11	9	116850000	118690000
CL8770.Contig2_All	putative apolipoprotein D [Danaus plexippus]	10.064	Up	5.5403e-07	---	41.7	29.328	123.94	49	8	8	3	4	3	1	1	1	4	4	3	9	7	9	5	5	6	3	3	4	6	7	6	8	8	8	5	5	6	3	3	4	6	7	6	8	8	8	115540000	103210000
CL8779.Contig2_All	WW domain-containing oxidoreductase GN=Wwox	0.468	Down	0.00149643	Wwox	25.8	32.138	17.179	41	6	2	5	3	2	6	5	4	3	2	2	2	4	3	4	5	5	5	4	6	5	5	4	3	5	2	2	2	2	2	2	2	2	2	1	1	2	0	59175000	54469000
CL8807.Contig5_All	Calsyntenin-1 (Precursor) GN=Cals	3.189	Up	2.3118e-06	Cals	47.1	80.07	154.17	175	28	28	12	11	13	11	11	10	13	17	17	18	21	21	23	26	23	25	18	23	26	26	27	24	24	25	23	26	23	25	18	23	26	26	27	24	24	25	484300000	504800000
CL8811.Contig1_All	Arylphorin subunit alpha (Precursor)	17.752	Up	1.3714e-06	---	75.6	52.212	323.31	325	37	19	3	2	5	20	18	16	19	21	18	67	70	66	19	23	20	32	30	31	28	29	31	36	37	37	7	10	8	15	15	14	13	15	15	18	19	19	175170000	166500000
CL8811.Contig2_All	Arylphorin subunit beta (Precursor)	31.365	Up	6.1624e-08	---	71.8	63.246	323.31	180	43	8	3	3	3	7	7	8	8	9	8	39	44	41	21	25	23	37	33	36	32	33	34	43	43	43	4	5	4	5	5	5	6	7	7	8	8	8	70056000	68653000
CL8811.Contig3_All	Arylphorin subunit alpha (Precursor)	10.319	Up	1.4939e-08	---	77.6	79.464	323.31	867	60	22	5	4	7	63	59	59	40	41	35	176	193	185	30	30	31	56	51	54	48	47	48	60	60	60	10	7	9	21	20	20	19	18	18	22	22	22	666730000	502350000
CL8811.Contig4_All	Arylphorin subunit alpha (Precursor)	12.834	Up	1.4309e-07	---	72.9	28.299	323.31	93	21	18	2	3	2	7	5	5	5	9	7	18	16	14	16	16	17	17	18	18	19	19	20	21	20	20	13	13	14	14	15	15	16	16	17	18	17	17	228360000	198570000
CL8816.Contig4_All	PREDICTED: alpha-tocopherol transfer protein-like [Bombyx mori]	0.321	Down	3.3212e-06	---	42	23.522	99.189	80	9	5	8	10	9	9	10	6	7	6	7	3	2	3	8	8	8	8	8	8	8	7	8	6	5	4	4	4	4	4	5	4	4	4	4	3	2	2	321830000	321300000
CL8816.Contig5_All	PREDICTED: alpha-tocopherol transfer protein-like [Bombyx mori]	0.409	Down	4.4629e-05	---	79.9	34.858	286.61	193	23	21	24	24	25	18	21	19	17	15	13	4	7	6	22	22	22	23	21	22	21	20	21	18	17	16	20	20	20	21	20	20	19	19	19	17	16	16	1039700000	998410000
CL8842.Contig3_All	Uncharacterized F-box/LRR-repeat protein C02F5.7 GN=C02F5.7	0.367	Down	0.0007434	C02F5.7	6.2	58.963	11.218	7	2	2	0	0	0	2	2	2	0	0	0	1	0	0	2	2	1	2	2	2	1	2	2	2	1	2	2	2	1	2	2	2	1	2	2	2	1	2	5826000	7401200
CL889.Contig7_All	Glycylpeptide N-tetradecanoyltransferase GN=Nmt	0.382	Down	0.0067997	Nmt	44.7	43.198	126.08	66	13	13	6	5	7	6	7	8	8	6	9	1	1	2	11	11	12	11	10	11	11	11	11	6	4	6	11	11	12	11	10	11	11	11	11	6	4	6	90927000	105300000
CL8909.Contig5_All	Lysosomal acid alpha-glucosidase (Precursor)	8.796	Up	1.3616e-07	---	17	79.099	39.888	17	7	7	0	0	0	0	0	1	0	0	0	5	6	5	3	4	3	5	3	6	4	4	3	7	7	7	3	4	3	5	3	6	4	4	3	7	7	7	12824000	13768000
CL8915.Contig3_All	"PREDICTED: polyribonucleotide nucleotidyltransferase 1, mitochondrial-like [Bombyx mori]"	0.451	Down	0.00094467	---	21.2	76.902	45.538	40	12	12	5	4	4	4	5	5	4	6	3	0	0	0	11	10	12	10	6	10	9	8	8	7	3	5	11	10	12	10	6	10	9	8	8	7	3	5	49803000	49850000
CL8928.Contig1_All	Proline synthase co-transcribed bacterial homolog protein GN=F09E5.8	4.325	Up	1.70024e-05	F09E5.8	67.8	23.811	6.7845	23	14	3	2	1	1	2	1	1	3	3	2	2	2	3	13	12	12	14	12	14	13	13	14	14	14	14	3	3	3	3	3	3	3	3	3	3	3	3	109850000	128470000
CL8928.Contig3_All	Proline synthase co-transcribed bacterial homolog protein GN=F09E5.8	2.828	Up	2.8037e-06	F09E5.8	63.5	23.756	216.39	151	15	4	11	12	11	11	10	9	11	12	10	18	19	17	14	13	13	13	9	12	13	12	14	15	15	15	4	4	4	2	0	1	3	2	3	4	4	4	1112900000	1038400000
CL893.Contig5_All	Uncharacterized protein ZK652.6 GN=ZK652.6	3.166	Up	0.00034161	ZK652.6	24.9	27.506	22.584	21	4	4	2	2	1	1	2	1	0	1	0	4	3	4	3	3	3	3	3	3	3	3	2	4	4	4	3	3	3	3	3	3	3	3	2	4	4	4	37262000	39996000
CL8942.Contig2_All	Vacuolar protein sorting-associated protein VTA1 homolog GN=vta1	2.101	Up	0.00038006	vta1	35.9	34.552	55.227	63	10	1	4	3	4	6	5	6	1	3	3	10	8	10	6	7	7	6	5	6	6	6	7	10	10	9	1	1	1	1	1	1	1	1	1	1	1	1	91109000	84189000
CL895.Contig3_All	Dosage compensation regulator GN=mle	0.189	Down	0.00036198	mle	8.2	54	13.85	23	3	3	1	0	1	3	3	3	3	2	4	1	1	1	3	2	2	3	2	2	3	2	3	2	3	1	3	2	2	3	2	2	3	2	3	2	3	1	1521400	1546800
CL8961.Contig2_All	putative WW domain-binding protein [Danaus plexippus]	2.496	Up	2.3779e-06	---	25.5	31.119	19.598	26	4	4	2	2	1	1	2	1	1	2	2	5	3	4	4	4	3	4	4	4	4	3	3	4	4	4	4	4	3	4	4	4	4	3	3	4	4	4	61425000	72866000
CL8963.Contig3_All	"Chain A, Crystal Structure Of Trichoplusia Ni Secreted Ferritin "	4.347	Up	0.00030454	---	77.7	24.352	323.31	74	17	17	5	6	4	6	7	5	5	5	4	8	9	10	16	15	15	16	14	15	16	15	16	16	17	16	16	15	15	16	14	15	16	15	16	16	17	16	1141100000	1026300000
CL8967.Contig3_All	Venom carboxylesterase-6 (Precursor)	0.254	Down	5.6191e-05	---	37.9	58.574	137.76	96	15	9	10	10	9	12	11	13	9	8	9	2	1	2	14	15	12	14	12	14	15	14	13	11	11	9	9	9	7	8	7	8	9	8	7	6	5	5	454190000	436400000
CL8984.Contig2_All	Cullin-associated NEDD8-dissociated protein 1 GN=Cand1	0.107	Down	1.69842e-05	Cand1	67	31.272	62.384	115	15	15	11	11	10	13	11	13	16	14	14	0	2	0	13	15	15	13	12	14	14	14	15	7	7	6	13	15	15	13	12	14	14	14	15	7	7	6	286600000	268120000
CL9010.Contig1_All	Leucine--tRNA ligase GN=lrs-1	0.165	Down	1.8835e-06	lrs-1	46.2	119.43	157.95	152	35	2	7	8	8	25	23	27	19	17	16	0	1	1	25	24	28	34	30	34	31	33	31	15	13	12	2	2	2	2	1	2	2	2	2	2	2	2	139650000	143610000
CL9030.Contig6_All	"Probable glycerol-3-phosphate acyltransferase, mitochondrial (Precursor) GN=acl-6"	0.203	Down	0.00069903	acl-6	21.9	35.448	13.794	21	6	6	3	3	1	3	4	3	1	1	2	0	0	0	6	6	6	6	5	6	5	5	6	2	3	2	6	6	6	6	5	6	5	5	6	2	3	2	58364000	65755000
CL9045.Contig2_All	Fatty acid-binding protein 2 GN=MFB2	0.221	Down	3.6882e-06	MFB2	58	12.52	27.898	74	7	5	8	9	8	7	9	6	5	6	4	4	4	4	7	7	7	7	7	6	7	7	6	6	6	5	5	5	5	5	5	4	5	5	4	5	5	4	1498200000	1390700000
CL9045.Contig3_All	Fatty acid-binding protein 2 GN=MFB2	0.383	Down	0.00036491	MFB2	66.9	14.995	151.48	179	9	2	20	21	22	16	16	17	13	12	14	9	9	10	9	9	9	9	9	9	9	9	9	8	8	8	2	2	2	2	2	2	2	2	2	2	2	2	7375200000	6681300000
CL9046.Contig1_All	Omega-crystallin	2.403	Up	0.000158055	---	77.1	51.182	112.23	51	36	0	4	2	5	4	4	5	5	5	5	4	4	4	31	31	34	34	29	34	32	31	31	36	35	36	0	0	0	0	0	0	0	0	0	0	0	0	150300000	134450000
CL9046.Contig2_All	Omega-crystallin	8.775	Up	2.3177e-07	---	84.6	51.719	323.31	483	40	8	26	29	30	35	35	40	24	22	20	71	76	75	34	34	37	37	32	37	35	34	34	40	38	40	7	7	7	7	7	7	7	7	7	8	7	8	1963100000	1961900000
CL9085.Contig2_All	Ran-specific GTPase-activating protein homolog GN=ranbp1	0.281	Down	0.00042037	ranbp1	30.1	15.709	59.296	28	3	3	3	3	3	3	3	3	3	4	3	0	0	0	3	3	3	3	3	3	3	3	3	2	2	1	3	3	3	3	3	3	3	3	3	2	2	1	37165000	39894000
CL9088.Contig5_All	putative homocysteine S-methyltransferase isoform 1 [Danaus plexippus]	2.635	Up	2.3247e-05	---	55.8	33.472	213.42	121	10	1	8	9	8	9	8	9	10	12	9	13	14	12	8	8	8	8	6	9	8	8	10	9	10	10	1	1	1	1	1	1	1	1	1	1	1	1	501320000	503450000
CL9093.Contig2_All	Ecdysteroid-regulated 16 kDa protein (Precursor) GN=ESR16	5.997	Up	1.2417e-06	ESR16	64.1	16.044	159.62	59	6	6	3	4	3	6	7	5	2	2	3	7	8	9	3	4	4	5	4	4	4	4	4	5	5	6	3	4	4	5	4	4	4	4	4	5	5	6	268640000	236420000
CL9102.Contig1_All	Glutathione peroxidase GN=GPX1	4.398	Up	2.5942e-06	GPX1	85.9	17.618	106.35	70	13	12	4	6	7	4	6	5	4	2	4	7	10	11	12	13	13	12	10	12	10	11	11	12	12	13	11	12	12	11	9	11	9	10	10	12	12	12	941350000	862150000
CL9109.Contig6_All	gamma-glutamyltransferase [Bombyx mori]	35.745	Up	3.7868e-05	---	45.8	55.397	176.13	78	17	17	1	2	3	3	3	3	1	1	1	20	21	19	5	8	7	8	5	11	3	2	4	16	16	17	5	8	7	8	5	11	3	2	4	16	16	17	1951300	22764000
CL9122.Contig2_All	Beta-ureidopropionase GN=pyd3	2.029	Up	5.8441e-05	pyd3	64.1	33.692	323.31	206	17	17	13	10	12	18	17	23	19	17	18	19	21	19	15	16	16	17	16	17	17	17	17	17	17	17	15	16	16	17	16	17	17	17	17	17	17	17	778430000	765920000
CL9123.Contig3_All	Beta-hexosaminidase A (Precursor)	4.242	Up	2.26e-06	---	54.7	40.021	73.203	136	15	0	8	5	6	10	8	11	12	11	15	18	15	17	11	10	11	12	10	14	11	12	12	14	14	14	0	0	0	0	0	0	0	0	0	0	0	0	210270000	185350000
CL918.Contig4_All	Zinc finger protein ZPR1 homolog GN=W03F9.1	0.332	Down	0.0021242	W03F9.1	37.9	46.829	12.459	19	10	3	2	2	2	2	2	2	2	1	1	2	1	0	6	8	5	7	7	8	7	7	5	5	5	5	2	2	2	2	2	3	2	2	2	2	2	2	26585000	31140000
CL9195.Contig2_All	"Succinate dehydrogenase [ubiquinone] flavoprotein subunit, mitochondrial (Precursor) GN=SdhA"	0.446	Down	9.0363e-07	SdhA	69.1	71.158	323.31	381	35	35	32	36	32	43	41	44	34	29	33	22	22	13	33	32	34	34	31	34	33	32	34	31	32	31	33	32	34	34	31	34	33	32	34	31	32	31	2554400000	2573700000
CL9249.Contig2_All	PREDICTED: uncharacterized protein LOC101742817 isoform X1 [Bombyx mori]	0.443	Down	0.0068004	---	16.5	28.828	9.0224	15	2	2	1	1	1	2	2	1	2	3	1	1	0	0	2	2	1	1	2	1	2	2	2	1	1	1	2	2	1	1	2	1	2	2	2	1	1	1	10932000	11865000
CL9256.Contig3_All	Dehydrogenase/reductase SDR family member 4 {ECO:0000250|UniProtKB:Q9BTZ2}	2.419	Up	0.00021841	---	42.7	25.457	44.544	72	9	6	7	6	6	5	6	3	2	3	5	10	8	11	7	8	8	8	7	8	8	8	8	9	8	9	5	6	6	6	5	6	6	6	6	6	6	6	181730000	176830000
CL9257.Contig2_All	Maltase 2 (Precursor) GN=Mal-B2	0.384	Down	4.4615e-06	Mal-B2	22.6	60.047	36.851	22	9	9	0	0	0	6	4	7	0	0	2	1	1	1	5	3	3	8	6	9	4	3	5	5	6	5	5	3	3	8	6	9	4	3	5	5	6	5	17083000	14587000
CL9286.Contig4_All	Putative protein tag-76 GN=tag-76	0.45	Down	4.3826e-05	tag-76	21	94.182	30.642	58	13	13	2	4	3	9	10	8	4	5	7	2	2	2	11	10	11	12	10	13	12	10	12	7	8	6	11	10	11	12	10	13	12	10	12	7	8	6	157320000	130900000
CL9286.Contig5_All	Uncharacterized protein F13E6.1 GN=F13E6.1	2.123	Up	0.0167599	F13E6.1	41.9	21.037	27.107	56	7	7	5	4	4	5	5	4	3	3	3	7	7	6	7	7	7	7	7	7	7	7	7	7	7	7	7	7	7	7	7	7	7	7	7	7	7	7	370390000	313100000
CL929.Contig5_All	"Probable glycerol-3-phosphate dehydrogenase, mitochondrial (Precursor) GN=T25G3.4"	0.475	Down	4.3154e-07	T25G3.4	69.6	61.347	296.52	186	26	26	14	13	11	25	24	19	18	17	17	10	9	9	22	23	22	25	22	24	21	22	22	21	22	23	22	23	22	25	22	24	21	22	22	21	22	23	310240000	357780000
CL9293.Contig1_All	Aromatic-L-amino-acid decarboxylase GN=Ddc	0.323	Down	0.00171804	Ddc	20.8	50.603	13.686	44	9	8	5	4	3	6	4	6	4	5	5	1	1	0	7	8	8	8	5	8	9	8	9	2	3	4	7	7	7	7	5	7	8	7	8	2	3	3	53283000	47951000
CL9335.Contig2_All	Diacylglycerol O-acyltransferase 2 GN=dgat2	7.694	Up	4.9185e-06	dgat2	29.1	36.601	29.87	23	6	6	1	2	1	1	1	1	2	2	1	4	3	4	4	5	2	4	2	4	4	5	4	6	5	5	4	5	2	4	2	4	4	5	4	6	5	5	29674000	47704000
CL934.Contig4_All	hypothetical protein KGM_11065 [Danaus plexippus]	0.137	Down	2.4762e-05	---	20.9	98.638	59.531	58	14	14	6	7	5	9	9	7	5	4	5	0	1	0	12	12	11	13	11	12	9	9	11	6	6	6	12	12	11	13	11	12	9	9	11	6	6	6	101720000	91526000
CL9369.Contig3_All	PREDICTED: quinone oxidoreductase-like [Bombyx mori]	2.205	Up	0.00199728	---	35.7	11.261	6.1158	12	3	2	1	1	0	1	1	0	0	1	1	2	2	2	3	3	3	3	2	3	3	3	3	3	3	3	2	2	2	2	1	2	2	2	2	2	2	2	38923000	29468000
CL9375.Contig3_All	Acyl-CoA Delta(11) desaturase GN=D11DS	0.441	Down	0.000136808	D11DS	28.9	28.54	43.069	44	4	2	5	5	2	4	4	5	3	4	2	4	3	3	4	4	4	4	4	4	4	4	4	4	4	4	2	2	2	2	2	2	2	2	2	2	2	2	176430000	233930000
CL9389.Contig1_All	Protein yellow (Precursor) GN=y	2.272	Up	2.1438e-05	y	49.6	44.97	75.559	156	17	17	5	8	5	14	13	16	10	8	12	21	23	21	15	14	14	16	14	14	14	13	15	17	16	16	15	14	14	16	14	14	14	13	15	17	16	16	172080000	170750000
CL9413.Contig2_All	PREDICTED: fatty-acid amide hydrolase 2-A-like [Bombyx mori]	10.526	Up	1.69e-06	---	38.6	52.244	35.103	27	12	12	1	2	1	1	1	1	1	1	1	8	4	5	5	8	6	7	5	7	5	4	4	11	11	12	5	8	6	7	5	7	5	4	4	11	11	12	25625000	24218000
CL9434.Contig3_All	Serine protease gd (Precursor) GN=gd	3.802	Up	0.000180689	gd	45.2	29.497	38.709	76	9	1	5	5	5	6	5	5	5	6	5	9	12	8	5	5	6	5	4	5	5	5	5	9	9	9	0	0	0	0	0	0	0	0	0	1	1	1	83657000	87281000
CL9448.Contig5_All	40S ribosomal protein S3a {ECO:0000255|HAMAP-Rule:MF_03122}	0.237	Down	1.9201e-06	---	65.3	27.638	158.87	301	18	18	28	27	22	34	38	37	26	27	25	13	12	12	17	18	18	18	18	18	18	18	18	17	14	16	17	18	18	18	18	18	18	18	18	17	14	16	2728200000	2809200000
CL9458.Contig1_All	Glutathione S-transferase S1 GN=GstS1	280.59	Up	4.7212e-06	GstS1	36.6	23.679	80.105	34	9	2	0	0	0	2	1	2	0	0	0	9	9	11	3	3	2	6	8	7	4	4	5	9	9	9	0	0	0	0	2	1	0	0	0	2	2	2	1457300	2437300
CL9461.Contig2_All	Ejaculatory bulb-specific protein 3 (Precursor) GN=PebIII	9.785	Up	4.1824e-06	PebIII	50	14.468	35.091	68	8	8	7	6	6	3	3	3	5	4	5	8	8	10	6	8	7	7	7	8	7	7	6	8	8	8	6	8	7	7	7	8	7	7	6	8	8	8	1253300000	1654900000
CL9467.Contig2_All	Aminopeptidase N (Precursor) GN=APN2	0.358	Down	1.4544e-07	APN2	60.5	100.1	323.31	344	36	36	35	34	35	39	36	35	30	34	31	13	10	12	33	35	33	35	33	36	35	33	33	26	24	25	33	35	33	35	33	36	35	33	33	26	24	25	1568100000	1546800000
CL9478.Contig5_All	putative d-alanyl-d-alanine carboxypeptidase [Danaus plexippus]	0.492	Down	0.0135209	---	11.8	63.247	53.105	25	5	5	3	2	3	3	3	2	2	1	3	1	1	1	4	5	5	5	3	5	5	4	4	3	4	5	4	5	5	5	3	5	5	4	4	3	4	5	14709000	14784000
CL9501.Contig1_All	PREDICTED: uncharacterized protein LOC101746561 [Bombyx mori]	0.174	Down	6.2649e-07	---	54.6	35.476	93.683	74	12	12	6	8	6	10	12	10	4	5	7	2	2	2	9	9	9	11	11	11	8	10	10	9	8	9	9	9	9	11	11	11	8	10	10	9	8	9	289490000	323570000
CL9521.Contig8_All	Inositol oxygenase GN=miox	0.436	Down	2.0995e-05	miox	57.4	12.976	27.794	79	5	5	7	8	7	7	6	8	6	6	7	6	5	6	5	5	5	5	4	5	5	5	5	5	4	5	5	5	5	5	4	5	5	5	5	5	4	5	176400000	191110000
CL9539.Contig2_All	40S ribosomal protein S2 GN=RpS2	0.25	Down	2.2372e-07	RpS2	70.8	23.662	211.25	252	17	17	22	23	25	25	23	19	26	26	27	14	10	12	15	15	15	16	16	14	16	16	14	12	13	12	15	15	15	16	16	14	16	16	14	12	13	12	4105700000	4054300000
CL9552.Contig2_All	Protein ref(2)P GN=ref(2)P	4.262	Up	7.5372e-07	ref(2)P	33	61.143	261.27	104	15	15	9	12	11	3	3	4	8	8	9	14	12	11	13	14	14	11	7	11	12	11	11	14	12	14	13	14	14	11	7	11	12	11	11	14	12	14	357970000	366890000
CL958.Contig2_All	PREDICTED: ubiquitin-like protein 7-like [Bombyx mori]	6.224	Up	2.5045e-06	---	30.4	41.671	69.872	26	8	8	1	1	1	0	1	0	0	1	1	5	8	7	4	6	5	5	4	7	3	5	5	7	8	7	4	6	5	5	4	7	3	5	5	7	8	7	32839000	36829000
CL960.Contig2_All	PREDICTED: protein PRRC1-like [Bombyx mori]	3.931	Up	0.0104642	---	27.6	38.203	35.462	8	6	6	0	1	0	0	0	0	1	1	0	1	2	2	4	5	5	4	1	4	6	5	5	6	5	5	4	5	5	4	1	4	6	5	5	6	5	5	0	21239000
CL9609.Contig2_All	Fatty acid-binding protein 1 GN=MFB1	0.441	Down	0.000103034	MFB1	75.2	14.915	323.31	95	9	9	8	8	9	11	10	8	8	9	9	6	5	4	9	9	9	9	9	9	9	9	9	8	8	7	9	9	9	9	9	9	9	9	9	8	8	7	1986000000	1881700000
CL9612.Contig4_All	Probable translation initiation factor eIF-2B subunit gamma GN=ppp-1	0.49	Down	0.0044357	ppp-1	28.2	49.705	15.935	20	8	8	1	0	1	4	4	3	2	3	2	0	0	0	6	5	4	6	6	5	6	6	5	3	3	3	6	5	4	6	6	5	6	6	5	3	3	3	40348000	46954000
CL962.Contig2_All	"PREDICTED: leucine-rich PPR motif-containing protein, mitochondrial-like [Bombyx mori]"	0.056	Down	0.00085627	---	52.7	147.34	323.31	398	55	55	28	29	27	58	62	60	40	43	44	2	3	2	44	47	43	52	52	51	49	50	48	17	18	17	44	47	43	52	52	51	49	50	48	17	18	17	711300000	677490000
CL9631.Contig2_All	Adenosine deaminase AGSA (Precursor)	2.397	Up	6.4941e-05	---	14.8	20.347	4.6903	22	3	3	2	2	2	2	1	1	2	2	2	2	2	2	3	3	3	3	2	3	3	3	3	2	2	2	3	3	3	3	2	3	3	3	3	2	2	2	24297000	30009000
CL9634.Contig5_All	12 kDa FK506-binding protein GN=FK506-bp2	2.165	Up	4.3965e-05	FK506-bp2	75.9	11.71	22.658	22	4	4	1	2	2	1	2	1	2	2	2	3	2	2	4	4	4	4	4	4	4	4	4	4	4	4	4	4	4	4	4	4	4	4	4	4	4	4	59894000	63767000
CL9648.Contig5_All	PREDICTED: uncharacterized protein LOC101738136 [Bombyx mori]	2.436	Up	6.6385e-08	---	16	90.449	148.52	121	8	8	12	12	13	10	9	10	7	6	5	13	12	12	8	8	8	8	7	8	8	8	8	8	8	8	8	8	8	8	7	8	8	8	8	8	8	8	354800000	377430000
CL9682.Contig4_All	Serine protease inhibitor 3/4 (Precursor; Fragment)	2.889	Up	1.2721e-07	---	64.9	37.682	217.88	192	21	21	11	13	11	17	14	18	13	11	14	23	24	23	20	18	21	20	13	21	21	20	21	21	21	21	20	18	21	20	13	21	21	20	21	21	21	21	461860000	472410000
CL9684.Contig3_All	PREDICTED: uncharacterized protein LOC101738671 [Bombyx mori]	0.356	Down	0.0079422	---	45.5	21.245	75.276	53	5	5	6	6	6	4	3	5	6	5	6	1	2	3	5	5	5	5	4	5	5	5	5	5	5	5	5	5	5	5	4	5	5	5	5	5	5	5	113650000	123920000
CL9695.Contig3_All	E3 ubiquitin-protein ligase Smurf1 GN=lack	0.463	Down	0.0073426	lack	10.4	49.796	3.8447	6	3	3	0	0	0	2	2	1	0	0	1	0	0	0	3	2	2	3	3	3	2	2	2	2	2	2	3	2	2	3	3	3	2	2	2	2	2	2	4046800	4359700
CL9708.Contig4_All	"PREDICTED: transcription factor A, mitochondrial-like [Bombyx mori]"	0.254	Down	0.00049506	---	36.8	27.711	29.866	40	9	9	4	5	4	6	6	5	4	2	4	0	0	0	8	8	8	8	9	9	8	9	8	4	3	5	8	8	8	8	9	9	8	9	8	4	3	5	106840000	95674000
CL9722.Contig2_All	"Endonuclease G, mitochondrial (Precursor) GN=cps-6"	0.471	Down	0.00049867	cps-6	43.9	26.3	24.232	46	7	7	6	5	5	3	3	5	4	4	6	1	2	2	6	7	6	7	5	7	6	6	7	4	5	3	6	7	6	7	5	7	6	6	7	4	5	3	151910000	163290000
CL9739.Contig3_All	Probable quinone oxidoreductase	0.38	Down	4.3869e-06	---	53.5	36.486	123.12	100	11	11	10	10	11	12	11	9	7	9	9	3	5	4	11	11	11	11	11	11	10	11	11	10	10	8	11	11	11	11	11	11	10	11	11	10	10	8	360480000	363660000
CL978.Contig4_All	L-xylulose reductase {ECO:0000250|UniProtKB:Q7Z4W1}	0.292	Down	9.8937e-05	---	56.5	25.191	61.344	89	15	4	10	10	14	11	10	10	5	5	7	2	2	3	15	15	15	14	11	15	13	13	13	10	10	12	4	4	4	4	3	4	2	2	2	3	3	4	578420000	710170000
CL978.Contig7_All	Dehydrogenase/reductase SDR family member 4 {ECO:0000250|UniProtKB:Q9BTZ2}	3.058	Up	0.00035571	---	65.5	27.152	67.567	110	13	1	8	8	6	10	9	9	8	5	5	14	13	15	12	11	10	11	7	10	9	9	9	10	10	11	1	0	0	0	0	0	0	0	0	0	0	0	227750000	241540000
CL978.Contig8_All	L-xylulose reductase {ECO:0000250|UniProtKB:Q7Z4W1}	0.405	Down	0.00065623	---	64.2	18.392	57.452	92	9	6	11	11	10	10	9	10	8	7	8	2	3	3	9	8	8	7	5	7	8	8	8	5	4	5	6	5	5	4	3	4	5	5	5	3	2	2	174420000	184280000
CL9790.Contig3_All	"PREDICTED: peptidyl-tRNA hydrolase ICT1, mitochondrial-like [Bombyx mori]"	0.386	Down	0.0121951	---	42.2	12.318	6.8843	28	5	5	3	4	3	2	3	4	3	2	4	0	0	0	4	4	3	4	3	4	4	4	4	3	2	2	4	4	3	4	3	4	4	4	4	3	2	2	59643000	61496000
CL9830.Contig4_All	NADPH--cytochrome P450 reductase	0.468	Down	1.66109e-05	---	70.8	69.834	323.31	375	35	35	32	29	31	42	41	41	33	31	26	25	22	22	32	32	32	32	32	32	32	33	33	31	32	32	32	32	32	32	32	32	32	33	33	31	32	32	1547500000	1535300000
CL9876.Contig2_All	Glutathione S-transferase 1 GN=GST1	2.502	Up	0.0058627	GST1	60.9	20.744	43.802	64	8	2	8	6	6	6	4	5	5	5	6	4	4	5	8	7	8	8	7	7	8	7	8	7	7	7	2	1	2	2	1	1	2	1	2	1	1	1	413500000	347530000
CL9888.Contig4_All	Luciferin 4-monooxygenase	0.301	Down	0.00060051	---	34.3	52.284	28.445	41	13	13	3	3	5	6	4	6	3	2	5	1	1	2	11	12	11	13	10	13	11	12	12	9	10	9	11	12	11	13	10	13	11	12	12	9	10	9	97790000	101550000
CL989.Contig10_All	Trypsin CFT-1 (Precursor)	0.072	Down	0.00174232	---	71.1	25.649	246.76	30	9	4	3	4	4	3	5	1	3	0	4	1	1	1	9	8	9	9	8	9	8	8	7	6	6	6	4	4	4	4	4	4	4	4	4	3	3	3	602420000	613280000
CL9898.Contig2_All	PREDICTED: uncharacterized protein LOC101740429 [Bombyx mori]	0.311	Down	0.008118	---	15.9	71.077	13.381	20	6	6	0	1	0	3	3	3	2	2	3	0	1	2	2	1	2	6	4	5	5	6	5	4	3	3	2	1	2	6	4	5	5	6	5	4	3	3	8942700	0
CL992.Contig1_All	"scarface, partial [Papilio xuthus]"	5.686	Up	2.4929e-06	---	48.1	9.4509	92.686	40	2	2	3	3	3	2	2	3	4	4	4	4	4	4	2	2	2	2	2	2	2	2	2	2	2	2	2	2	2	2	2	2	2	2	2	2	2	2	82798000	73529000
CL992.Contig2_All	Serine proteinase stubble catalytic chain GN=Sb	2.277	Up	4.5669e-07	Sb	52	35.606	323.31	172	10	10	13	14	12	14	15	13	16	16	14	15	15	15	10	10	10	10	9	10	9	9	10	10	10	10	10	10	10	10	9	10	9	9	10	10	10	10	954490000	959890000
CL9953.Contig2_All	GILT-like protein C02D5.2 GN=C02D5.2	2.724	Up	1.4779e-06	C02D5.2	67.7	20.958	140.8	134	11	11	3	6	6	11	14	13	15	13	15	12	12	14	10	9	10	11	11	11	11	11	11	11	11	11	10	9	10	11	11	11	11	11	11	11	11	11	249930000	244730000
CL996.Contig24_All	Acetyl-coenzyme A synthetase GN=acsA	0.352	Down	2.4502e-05	acsA	23.2	60.912	27.649	28	8	7	2	2	2	4	4	3	3	2	3	1	1	1	6	6	6	7	6	7	7	7	7	4	3	2	5	5	5	6	5	6	6	6	6	3	2	2	43071000	60356000
CL9962.Contig3_All	"28S ribosomal protein S17, mitochondrial GN=mrps-17"	0.331	Down	0.00085616	mrps-17	68.3	18.731	29.736	55	10	10	6	8	6	5	5	4	5	5	4	2	3	2	8	8	10	8	5	7	7	8	7	7	7	6	8	8	10	8	5	7	7	8	7	7	7	6	120690000	118440000
CL9986.Contig1_All	60S ribosomal protein L35 GN=rpl-35	0.114	Down	1.75476e-05	rpl-35	18.1	13.807	2.5053	20	2	2	1	1	3	2	2	2	3	2	3	0	0	1	2	2	2	2	1	1	2	2	2	1	1	1	2	2	2	2	1	1	2	2	2	1	1	1	4001900	2751500
CL9997.Contig2_All	cellular retinaldehyde-binding protein [Bombyx mori]	0.352	Down	0.00100142	---	73.2	8.4308	6.0503	13	4	4	0	0	0	3	1	1	4	1	3	0	0	0	2	2	2	4	3	4	4	4	4	1	2	2	2	2	2	4	3	4	4	4	4	1	2	2	0	15183000
Unigene10047_All	Circadian clock-controlled protein (Precursor) GN=anon-3B1.2	2.772	Up	0.012858	anon-3B1.2	8.5	26.111	3.9168	11	2	2	0	0	0	1	1	1	1	1	1	1	2	2	2	2	2	2	2	2	2	2	2	2	2	2	2	2	2	2	2	2	2	2	2	2	2	2	4122000	3903900
Unigene11607_All	Laminin subunit alpha (Precursor) GN=LanA	0.247	Down	0.0040233	LanA	76.3	10.753	63.158	29	4	4	4	4	3	3	3	5	1	3	3	0	0	0	4	4	4	4	3	4	3	3	3	2	2	1	4	4	4	4	3	4	3	3	3	2	2	1	94212000	105820000
Unigene11612_All	Putative pyrroline-5-carboxylate reductase GN=F55G1.9	2.062	Up	2.1967e-05	F55G1.9	67.2	27.398	190.64	185	13	13	13	13	16	17	14	14	16	15	16	16	17	18	11	11	11	13	12	13	11	13	12	13	13	12	11	11	11	13	12	13	11	13	12	13	13	12	853460000	921540000
Unigene11655_All	Plexin-B (Precursor) GN=plexB	3.403	Up	1.87061e-05	plexB	22.9	211.96	149.34	148	36	36	8	2	2	11	10	16	7	7	7	23	27	28	21	22	21	24	15	25	24	20	23	32	30	30	21	22	21	24	15	25	24	20	23	32	30	30	130450000	128800000
Unigene11682_All	Adenylate kinase {ECO:0000255|HAMAP-Rule:MF_03168}	0.311	Down	4.0073e-05	---	56.8	21.869	37.586	60	11	11	7	5	5	10	7	7	8	4	5	0	0	2	11	11	11	11	8	11	11	9	9	6	6	7	11	11	11	11	8	11	11	9	9	6	6	7	208560000	191760000
Unigene11719_All	Actin-related protein 2/3 complex subunit 2 GN=Arpc2	0.484	Down	0.00037843	Arpc2	42.9	34.845	41.681	91	12	12	8	9	9	7	9	8	8	9	12	5	4	3	10	11	11	10	10	11	11	11	12	9	10	11	10	11	11	10	10	11	11	11	12	9	10	11	95178000	100820000
Unigene11727_All	PREDICTED: putative uncharacterized protein DDB_G0271606-like [Bombyx mori]	22.963	Up	5.4581e-07	---	69.5	36.931	322.13	96	13	13	0	0	0	3	2	2	13	12	10	16	21	17	3	2	2	6	3	9	10	11	11	13	13	13	3	2	2	6	3	9	10	11	11	13	13	13	6604500	2041100
Unigene11747_All	40S ribosomal protein S16 GN=RpS16	0.254	Down	2.378e-06	RpS16	62.9	15.772	22.422	167	13	13	18	15	18	15	16	15	18	15	14	6	8	9	13	13	13	13	13	13	12	13	13	13	12	11	13	13	13	13	13	13	12	13	13	13	12	11	3300600000	3171400000
Unigene11757_All	Putative selenium-binding protein {ECO:0000250|UniProtKB:Q21950} GN=CBG06685	5.724	Up	3.3303e-08	CBG06685	81.6	51.407	323.31	583	36	36	40	42	39	38	38	40	40	39	40	80	76	71	30	31	29	31	27	32	30	30	30	36	36	36	30	31	29	31	27	32	30	30	30	36	36	36	3031300000	3140900000
Unigene11866_All	REPAT31 [Spodoptera exigua]	3.401	Up	6.8258e-08	---	44.1	12.239	291.57	109	5	5	9	9	9	9	9	9	6	8	10	10	11	10	5	5	5	5	4	5	5	5	5	5	5	5	5	5	5	5	4	5	5	5	5	5	5	5	550750000	451790000
Unigene11893_All	Phosphatidylethanolamine-binding protein homolog F40A3.3 GN=F40A3.3	10.692	Up	0.000136739	F40A3.3	47.3	18.439	46.307	22	6	6	0	0	0	1	1	1	0	0	0	6	7	6	0	0	1	5	2	3	0	0	0	6	6	6	0	0	1	5	2	3	0	0	0	6	6	6	0	0
Unigene11910_All	26S proteasome non-ATPase regulatory subunit 10 GN=psmD10	2.519	Up	8.3394e-05	psmD10	22.7	17.384	14.751	55	3	3	3	3	5	5	5	4	5	3	4	6	6	6	3	3	3	3	3	3	3	3	3	3	3	3	3	3	3	3	3	3	3	3	3	3	3	3	79242000	68592000
Unigene11917_All	Circadian clock-controlled protein (Precursor) GN=anon-3B1.2	3.074	Up	2.0485e-05	anon-3B1.2	47.7	25.347	38.71	59	10	10	8	4	8	4	4	4	2	2	3	6	9	5	9	8	7	9	6	10	9	10	9	10	10	10	9	8	7	9	6	10	9	10	9	10	10	10	99052000	84716000
Unigene11940_All	40S ribosomal protein S30 GN=RPS30	0.46	Down	0.023395	RPS30	30	6.8469	23.253	58	3	3	5	5	4	5	5	5	6	6	4	4	4	5	3	3	3	3	3	3	3	3	3	2	3	3	3	3	3	3	3	3	3	3	3	2	3	3	102010000	368710000
Unigene12027_All	"39S ribosomal protein L18, mitochondrial GN=mrpl-18"	0.313	Down	0.000180169	mrpl-18	23.8	19.834	5.3141	26	4	4	2	3	3	3	3	3	2	2	3	0	1	1	3	4	4	4	4	4	3	3	3	2	3	3	3	4	4	4	4	4	3	3	3	2	3	3	52735000	49128000
Unigene12040_All	40S ribosomal protein S23 GN=RpS23	0.193	Down	7.0892e-07	RpS23	54.9	15.893	222.01	111	11	11	8	9	8	13	11	11	10	10	10	8	6	7	9	9	9	11	9	10	10	10	10	10	10	10	9	9	9	11	9	10	10	10	10	10	10	10	1345400000	1360000000
Unigene12048_All	Membrane alanyl aminopeptidase (Precursor; Fragment)	0.055	Down	0.00117743	---	38.9	94.522	207.75	124	24	24	11	12	11	17	18	22	11	10	12	0	0	0	24	24	23	24	20	23	23	22	22	4	3	3	24	24	23	24	20	23	23	22	22	4	3	3	306240000	329120000
Unigene12056_All	60S ribosomal protein L29 GN=RpL29	0.419	Down	2.2674e-05	RpL29	17.9	6.6196	8.7256	38	1	1	3	3	3	4	2	3	4	4	4	3	3	2	1	1	1	1	1	1	1	1	1	1	1	1	1	1	1	1	1	1	1	1	1	1	1	1	708940000	756930000
Unigene12068_All	glucosidase II beta-subunit [Bombyx mori]	0.206	Down	0.0124978	---	17.3	21.378	33.922	28	4	4	0	0	1	4	5	5	4	5	4	0	0	0	3	3	3	4	4	4	4	4	4	3	2	3	3	3	3	4	4	4	4	4	4	3	2	3	16787000	18830000
Unigene12072_All	Probable protein disulfide-isomerase A6 (Precursor) GN=tag-320	3.538	Up	0.0020436	tag-320	66	26.616	187.68	178	14	8	14	13	13	17	15	18	13	13	16	14	17	15	13	13	13	14	14	14	14	14	14	14	14	14	7	7	7	8	8	8	8	8	8	8	8	8	1264900000	1289000000
Unigene1207_All	Ubiquilin GN=ubqln	0.341	Down	3.9893e-07	ubqln	56.4	11.805	47.369	33	4	4	3	2	2	2	2	2	2	2	2	4	6	4	3	3	4	2	2	3	3	3	2	3	4	4	3	3	4	2	2	3	3	3	2	3	4	4	86284000	73796000
Unigene12090_All	40S ribosomal protein S6 GN=RpS6	0.172	Down	2.7398e-07	RpS6	36.1	28.051	94.131	98	9	9	7	9	9	12	11	10	9	10	9	4	4	4	6	6	7	8	7	7	8	8	8	6	4	6	6	6	7	8	7	7	8	8	8	6	4	6	361650000	371930000
Unigene12132_All	"Beta-1,3-glucan-binding protein (Precursor)"	5.137	Up	1.994e-07	---	24.8	29.199	33.295	71	9	9	5	6	5	4	4	6	2	3	3	11	11	11	9	9	9	8	4	8	8	8	8	9	9	9	9	9	9	8	4	8	8	8	8	9	9	9	180720000	169470000
Unigene12161_All	ecdysteroid 22-kinase [Danaus plexippus]	0.135	Down	3.298e-07	---	39.3	42.024	77.919	82	14	14	14	13	12	9	10	11	5	4	4	0	0	0	14	13	13	12	10	13	10	11	11	5	3	4	14	13	13	12	10	13	10	11	11	5	3	4	288870000	228460000
Unigene12187_All	Glucosamine-6-phosphate isomerase GN=Gnpda1	2.032	Up	2.2457e-05	Gnpda1	81.2	28.376	201.13	179	13	13	9	11	10	17	16	15	15	14	13	19	20	20	12	13	12	13	11	13	13	12	13	13	13	13	12	13	12	13	11	13	13	12	13	13	13	13	464190000	460860000
Unigene12190_All	Serine protease snake (Precursor) GN=snk	5.624	Up	4.7708e-06	snk	49.8	29.93	121.41	68	12	12	3	3	2	3	2	3	5	5	5	13	13	11	5	7	6	7	4	7	10	10	6	11	12	11	5	7	6	7	4	7	10	10	6	11	12	11	113660000	129270000
Unigene12289_All	PREDICTED: uncharacterized protein LOC101743675 [Bombyx mori]	0.182	Down	0.000155067	---	24.3	46.91	19.435	17	8	6	2	2	2	3	3	5	0	0	0	0	0	0	6	5	6	7	6	8	6	5	7	4	5	3	4	4	5	6	5	6	5	4	5	3	4	2	46032000	43352000
Unigene12444_All	Esterase FE4 (Precursor)	0.267	Down	7.588e-05	---	47.1	61.195	175.86	153	19	18	19	17	16	18	16	14	17	15	16	2	2	1	18	17	17	18	15	17	18	17	17	12	9	8	17	16	16	17	14	16	17	16	16	11	8	7	488780000	461030000
Unigene12647_All	Protein sax-3 (Precursor) GN=sax-3	0.332	Down	2.0291e-05	sax-3	38.7	16.591	30.275	33	6	6	3	2	4	3	3	2	3	4	4	1	2	2	5	5	5	6	5	6	5	6	6	4	4	3	5	5	5	6	5	6	5	6	6	4	4	3	117570000	125830000
Unigene1289_All	60S ribosomal protein L6 GN=rpl-6	0.138	Down	1.8296e-07	rpl-6	44.1	20.489	59.372	96	13	13	8	11	9	11	11	11	9	11	9	2	1	3	12	12	12	13	12	13	12	12	12	11	8	9	12	12	12	13	12	13	12	12	12	11	8	9	742370000	754320000
Unigene13503_All	titin1 [Bombyx mori]	0.342	Down	1.99014e-05	---	48.8	15.256	115.18	31	4	4	2	4	3	3	3	3	3	2	3	1	2	2	3	3	3	4	3	4	3	3	3	4	4	4	3	3	3	4	3	4	3	3	3	4	4	4	105470000	124040000
Unigene1353_All	Protein THEM6 (Precursor) GN=CG4666	0.348	Down	1.70593e-05	CG4666	34.5	22.556	24.221	27	5	5	2	3	3	2	3	3	4	4	3	0	0	0	3	4	4	5	5	5	5	5	5	4	3	3	3	4	4	5	5	5	5	5	5	4	3	3	80827000	96339000
Unigene1383_All	General odorant-binding protein 56d (Precursor) GN=Obp56d	2.51	Up	0.0013814	Obp56d	30.8	14.149	8.5678	50	5	5	6	6	4	1	2	2	7	7	7	3	3	2	5	5	5	4	3	4	5	5	5	5	5	4	5	5	5	4	3	4	5	5	5	5	5	4	153610000	154640000
Unigene1398_All	Putative carbonic anhydrase 3 GN=cah-3	3.331	Up	5.4409e-09	cah-3	36.3	24.634	91.574	62	7	7	6	5	5	5	5	2	3	4	4	7	8	8	6	6	6	7	5	6	6	6	6	7	7	7	6	6	6	7	5	6	6	6	6	7	7	7	158000000	155010000
Unigene14355_All	reticulon/nogo [Danaus plexippus]	2.584	Up	0.0073037	---	35.2	23.008	45.553	80	8	8	7	10	7	6	8	6	4	5	5	7	8	7	7	8	8	8	7	8	8	7	7	7	7	7	7	8	8	8	7	8	8	7	7	7	7	7	524880000	575040000
Unigene14464_All	Superoxide dismutase [Cu-Zn]	2.522	Up	4.0149e-05	---	81.8	15.079	323.31	202	8	8	19	17	17	15	14	14	15	14	16	20	22	19	7	7	8	8	8	8	8	8	8	8	8	8	7	7	8	8	8	8	8	8	8	8	8	8	6435200000	6437300000
Unigene14487_All	Probable multidrug resistance-associated protein lethal(2)03659 GN=l(2)03659	0.122	Down	0.0020353	l(2)03659	16.1	145.89	138.48	63	16	14	6	4	6	12	12	13	3	4	3	0	0	0	13	13	12	15	12	15	11	11	12	2	2	2	12	11	11	13	11	13	9	9	10	1	1	1	40350000	38488000
Unigene14527_All	Acetylcholinesterase 1 (Precursor) GN=ace-1	104.52	Up	2.0471e-05	ace-1	38	51.097	139.93	35	12	12	0	0	0	0	0	0	0	0	0	11	12	12	5	5	5	5	1	4	6	6	6	12	12	12	5	5	5	5	1	4	6	6	6	12	12	12	6292000	4952300
Unigene14565_All	60S ribosomal protein L9 GN=RpL9	0.299	Down	1.9152e-06	RpL9	60.3	20.647	131.43	78	11	11	6	7	9	9	9	8	9	7	7	3	2	2	10	11	10	11	11	11	10	11	10	8	7	8	10	11	10	11	11	11	10	11	10	8	7	8	1028000000	1040700000
Unigene14568_All	Putative cystathionine gamma-lyase 2 GN=cth-2	3.872	Up	5.1509e-08	cth-2	57.1	41.691	273.14	231	17	17	14	14	17	17	19	19	13	12	13	28	31	34	16	16	17	17	16	17	17	17	17	17	17	17	16	16	17	17	16	17	17	17	17	17	17	17	573850000	562740000
Unigene1466_All	Hemolymph lipopolysaccharide-binding protein (Precursor)	4.978	Up	2.4906e-05	---	48.3	34.105	101.43	38	10	9	0	0	0	5	4	3	0	0	0	11	8	7	5	6	5	8	6	9	4	3	4	9	9	10	4	5	4	7	5	8	4	3	3	9	9	9	4602200	5792800
Unigene14707_All	Signal recognition particle 9 kDa protein GN=Srp9	0.343	Down	0.000124797	Srp9	43.6	9.3917	4.0511	23	4	4	2	2	1	3	2	2	1	1	1	2	3	3	3	4	4	4	3	4	4	4	4	4	4	3	3	4	4	4	3	4	4	4	4	4	4	3	170170000	159260000
Unigene14713_All	Probable actin-related protein 2/3 complex subunit 5 GN=C46H11.3	0.233	Down	3.9615e-06	C46H11.3	54	15.32	28.019	48	4	4	3	5	2	4	3	4	4	5	4	4	5	5	4	4	3	4	3	4	4	4	4	4	4	4	4	4	3	4	3	4	4	4	4	4	4	4	71901000	71851000
Unigene14749_All	REPAT32 [Spodoptera littoralis]	0.418	Down	2.9038e-07	---	45	12.087	90.673	98	5	5	8	8	8	9	9	9	8	7	8	8	8	8	5	5	5	5	5	5	4	4	4	5	4	4	5	5	5	5	5	5	4	4	4	5	4	4	650790000	674860000
Unigene14761_All	Transmembrane emp24 domain-containing protein B (Precursor) GN=empB	2.275	Up	7.293e-07	empB	21	20.664	4.1826	10	3	3	1	1	1	1	1	1	2	1	1	0	0	0	1	2	2	1	1	1	2	1	1	1	1	0	1	2	2	1	1	1	2	1	1	1	1	0	0	0
Unigene14776_All	"PREDICTED: 39S ribosomal protein L47, mitochondrial-like [Bombyx mori]"	0.021	Down	6.5782e-08	---	27.7	13.601	2.6866	11	3	3	0	1	0	1	1	1	1	1	2	1	1	1	3	3	2	3	2	3	3	3	3	3	2	2	3	3	2	3	2	3	3	3	3	3	2	2	0	43462000
Unigene14796_All	Phospholipase A1 4 (Precursor; Fragment)	0.252	Down	1.6442e-06	---	48	32.232	94.311	11	7	7	1	1	2	2	2	1	0	1	1	0	0	0	4	4	6	6	6	7	4	5	4	0	1	1	4	4	6	6	6	7	4	5	4	0	1	1	41872000	35710000
Unigene14842_All	Collagenase (Precursor)	0.071	Down	0.00060271	---	51.4	31.725	221.73	83	9	9	6	6	9	13	13	12	7	9	8	0	0	0	8	9	9	9	9	9	9	9	9	5	4	4	8	9	9	9	9	9	9	9	9	5	4	4	265870000	222990000
Unigene15071_All	Ribose-phosphate pyrophosphokinase A GN=prsA	2.084	Up	1.80793e-05	prsA	53	34.267	211.35	174	16	16	8	7	10	17	18	17	12	13	11	20	21	20	16	15	15	16	15	16	14	15	15	15	16	16	16	15	15	16	15	16	14	15	15	15	16	16	609210000	523610000
Unigene15727_All	myofilin isoform A [Bombyx mori]	2.404	Up	0.0051573	---	26.5	7.6443	2.9241	26	2	2	2	2	2	2	2	2	3	3	3	2	2	1	2	2	2	2	2	2	2	2	2	2	2	1	2	2	2	2	2	2	2	2	2	2	2	1	462630000	453760000
Unigene16137_All	Muscle M-line assembly protein unc-89 GN=unc-89	0.343	Down	0.0021196	unc-89	48.9	15.106	25.021	19	5	5	0	1	1	1	4	4	2	2	2	1	0	1	1	3	2	3	3	4	3	3	3	2	2	2	1	3	2	3	3	4	3	3	3	2	2	2	17400000	10684000
Unigene16595_All	Endocuticle structural glycoprotein SgAbd-5	2.886	Up	7.2286e-07	---	56.7	12.962	279.12	145	8	8	11	10	10	15	11	13	9	9	8	16	17	16	7	7	7	8	8	8	7	7	7	8	8	8	7	7	7	8	8	8	7	7	7	8	8	8	2257600000	2407400000
Unigene17109_All	laccase 2 [Helicoverpa armigera]	3.151	Up	0.0117584	---	21.5	63.948	76.755	32	7	7	0	0	0	0	0	0	10	6	9	2	3	2	0	0	1	3	2	4	7	7	7	4	6	4	0	0	1	3	2	4	7	7	7	4	6	4	0	0
Unigene17147_All	peritrophin type-A domain protein 4 [Mamestra configurata]	25.417	Up	6.0328e-07	---	34.8	8.0359	66.635	20	2	2	1	0	0	1	1	1	1	1	1	5	2	6	1	1	1	2	2	2	2	2	2	2	2	2	1	1	1	2	2	2	2	2	2	2	2	2	0	0
Unigene17169_All	Eukaryotic translation initiation factor 3 subunit E {ECO:0000255|HAMAP-Rule:MF_03004} GN=eIF3-S6	0.318	Down	0.000180452	eIF3-S6	44.2	44.459	152.62	177	17	17	14	16	13	18	18	19	19	17	18	9	8	8	13	13	13	14	14	14	15	16	15	9	9	11	13	13	13	14	14	14	15	16	15	9	9	11	502780000	489200000
Unigene17187_All	hypothetical protein KGM_13305 [Danaus plexippus]	0.127	Down	1.6982e-06	---	29.5	22.075	32.115	33	4	4	4	5	4	6	3	5	2	2	2	0	0	0	4	4	4	4	2	4	4	4	4	2	3	3	4	4	4	4	2	4	4	4	4	2	3	3	51608000	52026000
Unigene17222_All	Venom acid phosphatase Acph-1 (Precursor)	6.789	Up	0.0021249	---	19.9	43.235	35.15	18	5	5	1	1	0	0	0	0	2	2	3	4	2	3	2	2	3	2	2	3	2	2	4	4	3	3	2	2	3	2	2	3	2	2	4	4	3	3	11812000	12094000
Unigene17266_All	Eukaryotic initiation factor 4A-III {ECO:0000303|PubMed:22961380}	0.454	Down	6.3999e-05	---	43.7	44.763	110.45	65	14	12	9	7	7	7	6	6	6	6	7	1	2	1	12	10	10	11	8	11	11	12	12	7	8	7	10	8	9	9	6	9	9	10	10	6	7	5	130900000	138480000
Unigene17299_All	hypothetical protein KGM_13324 [Danaus plexippus]	3.592	Up	0.0130033	---	32.7	11.661	19.776	39	3	3	3	3	3	3	3	3	2	3	3	5	4	4	3	3	3	2	2	2	3	3	3	3	3	3	3	3	3	2	2	2	3	3	3	3	3	3	314000000	314050000
Unigene17307_All	Fungal protease inhibitor-1 (Precursor)	7.285	Up	3.0865e-07	---	53	8.7371	72.775	99	4	4	7	5	9	6	7	9	11	9	8	10	10	8	4	4	4	4	4	4	4	4	4	4	4	4	4	4	4	4	4	4	4	4	4	4	4	4	3074700000	3002000000
Unigene17385_All	Protein yellow (Precursor) GN=y	269.886	Up	7.4026e-07	y	54.5	44.005	251.95	47	15	15	1	1	0	0	0	0	0	0	0	15	15	15	8	9	9	8	4	6	5	6	4	15	15	15	8	9	9	8	4	6	5	6	4	15	15	15	6895300	6983700
Unigene17398_All	"NADH dehydrogenase [ubiquinone] 1 alpha subcomplex subunit 9, mitochondrial (Precursor) GN=ndufa9"	0.455	Down	3.9409e-05	ndufa9	65	34.202	204.33	206	20	20	17	18	22	18	23	20	17	18	18	14	11	10	18	19	18	19	18	18	18	19	18	17	17	19	18	19	18	19	18	18	18	19	18	17	17	19	1132400000	969440000
Unigene17412_All	26S proteasome non-ATPase regulatory subunit 14 GN=Rpn11	2.288	Up	8.3901e-07	Rpn11	71.2	31.591	318.82	204	14	14	12	16	12	16	16	13	19	21	21	20	17	21	13	14	12	14	11	13	13	14	13	13	13	14	13	14	12	14	11	13	13	14	13	13	13	14	543660000	575270000
Unigene17426_All	beta-fructofuranosidase 2 [Manduca sexta]	2.06	Up	0.000104525	---	46.8	47.433	101.28	95	14	14	4	7	5	10	10	10	3	2	2	15	13	14	8	10	10	13	11	13	10	10	9	13	13	13	8	10	10	13	11	13	10	10	9	13	13	13	188320000	204680000
Unigene17427_All	similar to CG13676-PA [Papilio xuthus]	0.496	Down	0.00067949	---	27.2	20.642	10.072	34	4	4	2	3	4	3	5	3	3	3	3	1	2	2	3	3	3	4	3	4	3	3	3	3	3	4	3	3	3	4	3	4	3	3	3	3	3	4	42059000	37122000
Unigene17431_All	60S ribosomal protein L18 GN=RpL18	0.247	Down	1.604e-09	RpL18	53	20.68	53.324	158	10	10	12	15	13	18	15	17	15	15	17	6	7	8	8	8	8	9	8	9	9	8	9	9	7	9	8	8	8	9	8	9	9	8	9	9	7	9	670380000	703030000
Unigene17448_All	PREDICTED: uncharacterized protein LOC101746228 [Bombyx mori]	0.348	Down	6.2114e-05	---	35.1	84.79	177.36	109	20	20	13	9	11	11	15	14	11	9	7	2	4	3	18	18	18	18	16	18	20	18	16	12	13	10	18	18	18	18	16	18	20	18	16	12	13	10	234470000	231030000
Unigene17489_All	"PREDICTED: 39S ribosomal protein L42, mitochondrial-like [Bombyx mori]"	0.354	Down	0.00025577	---	52.6	13.478	33.58	30	4	4	4	2	2	3	5	4	2	4	2	0	1	1	4	4	3	4	4	4	4	4	3	4	2	3	4	4	3	4	4	4	4	4	3	4	2	3	55982000	55903000
Unigene17702_All	PREDICTED: uncharacterized protein LOC101743675 [Bombyx mori]	0.471	Down	5.6793e-05	---	36.6	46.614	68.892	69	13	12	3	5	5	13	13	15	2	3	3	2	2	3	10	10	11	12	12	12	8	6	8	11	9	11	9	9	10	11	11	11	7	5	7	10	8	10	146930000	139720000
Unigene18804_All	Protein takeout (Precursor) GN=to	12.457	Up	1.81463e-05	to	49.8	24.526	38.673	60	10	10	6	7	5	1	1	0	7	7	8	7	5	6	8	8	8	7	5	6	10	9	9	9	8	8	8	8	8	7	5	6	10	9	9	9	8	8	288490000	287710000
Unigene19688_All	Calreticulin (Precursor)	0.394	Down	3.8285e-05	---	56.4	34.989	169.29	127	14	14	7	7	7	14	13	12	14	14	16	6	7	10	12	12	11	12	12	12	13	13	13	10	9	10	12	12	11	12	12	12	13	13	13	10	9	10	255500000	265140000
Unigene19848_All	Carboxypeptidase B	0.173	Down	0.000119861	---	25.8	33.459	17.612	34	5	5	4	4	4	5	5	5	2	2	2	1	0	0	5	5	5	5	5	5	5	5	5	2	2	2	5	5	5	5	5	5	5	5	5	2	2	2	52046000	53834000
Unigene19885_All	60S ribosome subunit biogenesis protein NIP7 homolog GN=nip7	0.326	Down	0.0034029	nip7	53.1	20.421	62.89	46	5	5	5	5	6	6	4	4	4	5	4	2	1	0	5	5	5	4	5	4	5	5	5	3	3	3	5	5	5	4	5	4	5	5	5	3	3	3	106580000	106850000
Unigene19927_All	"Glucose dehydrogenase [FAD, quinone] short protein (Precursor) GN=Gld"	0.087	Down	0.021339	Gld	42.1	64.064	124.33	102	18	18	10	10	9	11	13	11	15	12	11	0	0	0	14	15	16	15	13	14	18	17	16	3	2	2	14	15	16	15	13	14	18	17	16	3	2	2	266500000	301310000
Unigene19960_All	"Beta-1,3-glucan-binding protein {ECO:0000312|EMBL:AAM21213.1} (Precursor)"	0.15	Down	2.8511e-06	---	54.3	31.544	140.64	52	10	10	6	3	3	9	9	8	3	3	2	2	2	2	9	10	10	10	9	10	7	8	9	6	3	3	9	10	10	10	9	10	7	8	9	6	3	3	159870000	126200000
Unigene19972_All	cuticular protein PxutCPT1 [Papilio xuthus]	0.442	Down	0.000115188	---	80.6	14.06	205.47	129	8	8	12	11	12	13	14	11	12	14	13	6	6	5	8	8	8	8	8	8	7	8	7	6	6	7	8	8	8	8	8	8	7	8	7	6	6	7	1869300000	1874900000
Unigene19973_All	60S ribosomal protein L22 GN=RPL22	0.27	Down	3.7697e-05	RPL22	58.9	11.251	216.91	59	4	4	6	5	6	5	4	5	6	8	6	3	2	3	4	4	4	4	4	4	4	4	4	4	4	4	4	4	4	4	4	4	4	4	4	4	4	4	690290000	616780000
Unigene19977_All	T-complex protein 1 subunit theta {ECO:0000250|UniProtKB:Q9N358}	0.481	Down	4.8472e-07	---	62	57.316	256.2	259	30	30	22	22	23	26	28	28	24	19	22	15	16	14	28	28	29	28	29	29	27	27	29	27	27	25	28	28	29	28	29	29	27	27	29	27	27	25	1681900000	1693700000
Unigene19996_All	Protein raptor homolog GN=raptor	0.342	Down	0.000155094	raptor	9.8	9.7752	1.5827	11	1	1	2	1	2	2	2	2	0	0	0	0	0	0	1	1	1	1	1	1	1	1	1	1	1	1	1	1	1	1	1	1	1	1	1	1	1	1	3594000	2610800
Unigene20050_All	PREDICTED: uncharacterized protein LOC101741307 [Bombyx mori]	4.988	Up	6.2623e-05	---	12.4	34.689	5.1779	11	4	4	0	0	1	1	0	0	3	4	2	0	0	0	3	4	4	3	3	4	4	4	4	1	1	1	3	4	4	3	3	4	4	4	4	1	1	1	8122000	5558800
Unigene20069_All	osiris 9 [Danaus plexippus]	0.272	Down	0.000143411	---	22.6	13.775	4.3473	6	2	2	0	0	0	0	0	0	2	2	2	0	0	0	0	0	1	0	0	0	2	2	2	0	0	0	0	0	1	0	0	0	2	2	2	0	0	0	0	0
Unigene20091_All	V-type proton ATPase subunit E GN=VHA26	2.218	Up	1.86051e-05	VHA26	62.5	25.89	323.31	218	18	18	22	19	21	22	25	23	19	17	13	11	12	14	17	16	17	17	16	16	17	17	16	16	16	17	17	16	17	17	16	16	17	17	16	16	16	17	3314200000	3430500000
Unigene20096_All	hypothetical protein KGM_17832 [Danaus plexippus]	0.398	Down	4.9537e-06	---	39.8	14.613	10.352	10	4	4	0	0	0	0	0	0	3	4	3	0	0	0	0	0	0	0	0	0	4	4	4	0	0	0	0	0	0	0	0	0	4	4	4	0	0	0	0	0
Unigene200_All	PREDICTED: transcription factor TFIIIB component B&apos;&apos;-like [Bombyx mori]	0.224	Down	1.3852e-09	---	22.8	33.473	37.004	40	6	4	3	3	3	3	4	4	3	3	4	4	3	3	5	5	5	5	4	5	5	5	6	6	5	6	3	3	3	3	4	3	3	3	4	4	3	4	43253000	36138000
Unigene20115_All	60S ribosomal protein L18a GN=RpL18A	0.291	Down	4.9532e-08	RpL18A	62.2	20.457	24.501	179	15	15	11	16	17	17	21	16	16	17	17	10	12	9	12	15	15	15	13	15	15	15	15	12	13	10	12	15	15	15	13	15	15	15	15	12	13	10	1569600000	1604500000
Unigene20119_All	60S ribosomal protein L24 GN=RpL24	0.151	Down	1.88222e-05	RpL24	40	11.701	6.7869	42	4	4	4	4	5	4	3	4	4	4	4	2	2	2	4	4	4	4	4	4	4	4	4	3	3	4	4	4	4	4	4	4	4	4	4	3	3	4	318930000	331610000
Unigene20123_All	programmed cell death protein 5-like protein [Bombyx mori]	2.016	Up	4.8679e-06	---	72.5	7.75	72.45	40	4	4	3	3	2	4	4	4	3	4	4	3	3	3	4	4	4	4	4	4	4	4	4	4	4	4	4	4	4	4	4	4	4	4	4	4	4	4	141130000	145030000
Unigene20151_All	14-3-3 protein epsilon GN=14-3-3epsilon	0.448	Down	0.00133932	14-3-3epsilon	62.9	27.296	154.85	199	16	6	14	15	12	21	21	20	16	16	18	15	16	15	14	13	14	15	15	15	16	15	16	16	15	15	6	6	6	6	6	6	6	6	6	6	6	6	1306600000	1218600000
Unigene20189_All	lethal(3)neo18 [Bombyx mori]	0.41	Down	1.89536e-05	---	27.5	22.605	58.456	66	6	6	6	6	5	7	7	9	5	5	5	4	4	3	4	5	5	6	6	6	6	6	6	6	5	4	4	5	5	6	6	6	6	6	6	6	5	4	799600000	834590000
Unigene20193_All	"Trypsin, alkaline C (Precursor)"	0.072	Down	3.1674e-07	---	69	24.198	323.31	391	13	13	29	37	38	43	41	40	40	32	38	17	18	18	13	13	13	13	13	13	13	13	13	13	12	12	13	13	13	13	13	13	13	13	13	13	12	12	10341000000	11762000000
Unigene20199_All	Small nuclear ribonucleoprotein Sm D3 GN=SmD3	0.278	Down	1.4165e-06	SmD3	45.5	9.9795	67.541	39	3	3	4	3	3	3	3	3	3	4	3	3	4	3	3	3	3	3	3	3	3	3	3	3	3	3	3	3	3	3	3	3	3	3	3	3	3	3	188130000	208190000
Unigene20201_All	1-Cys peroxiredoxin	3.181	Up	4.8107e-07	---	67.7	24.682	218.35	99	13	13	7	8	7	7	8	8	8	7	9	9	10	11	13	13	12	12	11	12	13	13	13	13	13	13	13	13	12	12	11	12	13	13	13	13	13	13	410640000	403940000
Unigene20217_All	Protein yellow (Precursor) GN=y	0.182	Down	0.046882	y	41.4	25.65	141.17	50	6	6	2	2	2	2	1	1	12	13	12	1	1	1	2	4	4	5	3	4	6	6	6	1	2	2	2	4	4	5	3	4	6	6	6	1	2	2	27242000	21394000
Unigene20855_All	Ejaculatory bulb-specific protein 3 (Precursor) GN=PebIII	4.123	Up	0.00027908	PebIII	44.9	12.566	72.976	68	6	6	8	9	7	2	2	2	12	11	10	2	1	2	6	6	6	1	2	1	6	6	6	3	2	3	6	6	6	1	2	1	6	6	6	3	2	3	427980000	505350000
Unigene22451_All	Tropomyosin-2	2.834	Up	7.0674e-07	---	68.4	32.771	303.82	181	26	10	8	7	8	17	19	19	8	9	8	27	24	27	17	17	18	23	19	22	19	18	18	23	23	25	7	7	7	9	9	9	8	7	8	9	9	10	438860000	441230000
Unigene22469_All	40S ribosomal protein S24 GN=RpS24	0.223	Down	1.5879e-05	RpS24	43	14.073	30.721	138	5	5	15	11	14	16	15	13	11	16	13	5	5	4	5	5	5	5	4	5	5	5	5	5	3	3	5	5	5	5	4	5	5	5	5	5	3	3	800490000	865710000
Unigene22483_All	putative alpha-N-acetyl glucosaminidase [Danaus plexippus]	3.768	Up	4.0259e-05	---	21.3	73.855	45.839	33	10	10	1	2	2	2	2	1	1	2	2	6	7	5	8	6	7	5	4	6	8	8	9	10	10	10	8	6	7	5	4	6	8	8	9	10	10	10	38531000	34694000
Unigene22659_All	Aldose reductase B GN=alrB	3.169	Up	6.7857e-07	alrB	60.1	32.68	107.67	95	14	12	5	4	6	7	8	7	4	6	5	15	15	13	14	14	13	13	14	14	13	14	13	14	14	14	12	12	11	11	12	12	11	12	11	12	12	12	142990000	147560000
Unigene22672_All	60S ribosomal protein L23a 1 GN=rpl-25.1	0.136	Down	0.00118477	rpl-25.1	56.5	15.215	51.187	86	9	9	7	9	6	9	9	9	10	10	8	2	3	4	7	8	7	8	7	8	8	9	9	6	6	6	7	8	7	8	7	8	8	9	9	6	6	6	451800000	455970000
Unigene22724_All	Protein bicaudal C GN=BicC	0.488	Down	1.68392e-05	BicC	64.5	112.2	323.31	703	65	65	48	51	53	78	73	70	61	71	63	44	42	49	59	58	58	61	58	61	62	63	63	59	58	56	59	58	58	61	58	61	62	63	63	59	58	56	3574100000	3504900000
Unigene22749_All	Cytochrome P450 6l1 GN=CYP6L1	0.318	Down	1.2307e-06	CYP6L1	36.3	15.774	65.799	55	6	5	5	6	8	6	5	7	3	2	7	2	2	2	6	6	6	6	6	6	5	6	6	5	5	5	5	5	5	5	5	5	4	5	5	4	4	4	605680000	608430000
Unigene22783_All	Pterin-4-alpha-carbinolamine dehydratase GN=Pcd	4.023	Up	1.507e-06	Pcd	89.5	11.208	173.95	143	10	10	11	9	10	9	8	9	9	12	10	19	18	19	8	7	8	9	6	9	10	10	9	10	10	10	8	7	8	9	6	9	10	10	9	10	10	10	560900000	537020000
Unigene22836_All	40S ribosomal protein S13 GN=RpS13	0.248	Down	3.0525e-07	RpS13	44	17.133	33.893	159	7	6	20	19	17	14	12	14	15	15	18	5	5	5	7	7	7	6	6	7	6	6	6	6	5	5	6	6	6	5	5	6	5	5	5	5	5	5	808130000	709970000
Unigene22860_All	60S ribosomal protein L36 GN=RpL36	0.226	Down	1.3638e-06	RpL36	28.7	12.511	28.31	59	3	3	5	7	5	8	7	5	6	4	4	3	2	3	3	3	3	3	3	3	3	3	3	3	3	3	3	3	3	3	3	3	3	3	3	3	3	3	364940000	557500000
Unigene22897_All	40S ribosomal protein S26 GN=RpS26	0.185	Down	0.000101346	RpS26	36.7	11.17	15.81	66	3	3	5	5	5	6	8	7	6	7	7	3	3	4	3	3	3	3	3	3	3	3	3	3	2	2	3	3	3	3	3	3	3	3	3	3	2	2	386340000	392490000
Unigene22920_All	PREDICTED: uncharacterized protein LOC101737970 [Bombyx mori]	0.445	Down	5.9469e-07	---	20.8	18.733	12.728	24	3	3	2	2	2	3	3	2	2	2	1	1	2	2	2	3	3	3	3	3	3	3	3	2	2	2	2	3	3	3	3	3	3	3	3	2	2	2	27350000	34905000
Unigene22923_All	juvenile hormone esterase binding protein [Manduca sexta]	0.445	Down	0.00027637	---	14	28.606	27.458	31	3	3	3	3	2	3	4	4	3	3	3	1	2	0	3	3	3	3	3	3	3	3	3	3	3	3	3	3	3	3	3	3	3	3	3	3	3	3	23254000	19623000
Unigene22937_All	Luciferin 4-monooxygenase	1568.29	Up	5.1872e-07	---	69.1	53.382	323.31	95	23	23	0	0	0	0	0	0	0	0	0	33	30	32	3	1	3	4	2	5	4	3	5	23	23	23	3	1	3	4	2	5	4	3	5	23	23	23	3299400	0
Unigene23047_All	PREDICTED: uncharacterized protein LOC101743675 [Bombyx mori]	0.349	Down	0.000124803	---	10.2	47.813	6.2831	20	4	3	3	3	3	3	2	3	1	0	0	0	1	1	4	4	4	4	4	4	4	4	4	3	3	3	3	3	3	3	3	3	3	3	3	2	2	2	21367000	21863000
Unigene23253_All	"Glycine cleavage system H protein, mitochondrial (Precursor) GN=ppl"	6.034	Up	1.599e-07	ppl	91.6	13.098	241.05	60	6	6	4	4	4	5	4	5	4	4	5	8	7	6	6	6	6	6	6	6	6	6	6	6	6	6	6	6	6	6	6	6	6	6	6	6	6	6	227940000	227350000
Unigene23409_All	hypothetical protein KGM_08811 [Danaus plexippus]	2.386	Up	0.000163547	---	49.1	12.528	38.776	43	5	5	3	3	4	3	3	3	3	4	3	4	4	6	4	4	4	4	3	4	4	4	4	5	5	5	4	4	4	4	3	4	4	4	4	5	5	5	80912000	66746000
Unigene24258_All	Circadian clock-controlled protein (Precursor) GN=anon-3B1.2	0.436	Down	0.0037642	anon-3B1.2	44.2	24.331	20.872	43	7	7	6	6	8	5	4	4	1	1	2	2	1	3	6	7	7	7	5	7	3	6	6	4	5	5	6	7	7	7	5	7	3	6	6	4	5	5	171080000	185340000
Unigene25148_All	Failed axon connections GN=fax	2.61	Up	9.5575e-05	fax	22.7	27.809	15.278	28	4	4	1	1	1	1	4	1	3	4	2	4	3	3	4	4	4	4	4	4	3	3	3	3	3	3	4	4	4	4	4	4	3	3	3	3	3	3	23108000	28011000
Unigene25180_All	odorant-binding protein 16 [Helicoverpa armigera]	519	Up	4.1514e-05	---	71.9	15.578	78.134	56	9	9	2	1	1	1	1	1	1	1	1	15	16	15	4	5	3	4	1	4	4	4	4	9	9	9	4	5	3	4	1	4	4	4	4	9	9	9	45623000	12835000
Unigene25201_All	60S ribosomal protein L21 (Fragment) GN=RPL21	0.302	Down	0.00029566	RPL21	34	17.652	111.19	60	5	5	5	5	5	5	6	5	6	6	7	3	3	4	5	5	5	5	4	5	5	5	5	4	4	4	5	5	5	5	4	5	5	5	5	4	4	4	404900000	410380000
Unigene25301_All	Arylphorin subunit alpha (Precursor)	3997.33	Up	1.3392e-06	---	50.1	77.898	316.76	138	29	29	0	0	0	0	0	0	0	0	0	47	46	45	4	4	6	5	4	3	6	6	6	29	29	29	4	4	6	5	4	3	6	6	6	29	29	29	1620800	1872600
Unigene25302_All	Membrane alanyl aminopeptidase (Precursor)	0.067	Down	4.0859e-07	---	59	88.739	323.31	332	32	32	40	35	36	39	39	39	30	30	30	5	5	4	31	30	29	30	30	30	30	30	30	21	22	19	31	30	29	30	30	30	30	30	30	21	22	19	2979500000	2973900000
Unigene25305_All	cellular retinaldehyde-binding protein [Bombyx mori]	0.161	Down	0.0047223	---	20.5	33.912	9.9122	51	7	4	1	3	2	8	4	6	10	7	8	0	1	1	3	6	5	6	4	6	6	6	7	2	2	3	1	4	3	4	3	4	4	4	4	1	2	2	33591000	43212000
Unigene25407_All	Signal recognition particle 54 kDa protein GN=SRP54	0.394	Down	1.74947e-05	SRP54	54	48.761	142.5	147	24	24	15	16	11	18	16	16	14	11	12	4	7	7	21	22	20	21	17	22	21	20	22	17	18	17	21	22	20	21	17	22	21	20	22	17	18	17	717640000	745450000
Unigene25427_All	Basic juvenile hormone-suppressible protein 1 (Precursor) GN=BJSP-1	341.857	Up	0.00029886	BJSP-1	77.5	84.652	323.31	514	72	72	0	0	1	11	10	9	0	0	0	161	165	157	16	17	16	42	41	45	18	12	9	72	71	71	16	17	16	42	41	45	18	12	9	72	71	71	2766900	330430
Unigene25527_All	Protein lethal(2)essential for life GN=l(2)efl	5.121	Up	1.9829e-05	l(2)efl	65.8	21.376	318.06	132	10	10	8	9	10	9	10	9	10	8	10	15	15	19	10	10	10	9	10	10	10	10	10	10	10	9	10	10	10	9	10	10	10	10	10	10	10	9	2250000000	2467100000
Unigene25551_All	Proteasome subunit beta type-3 GN=Prosbeta3	2.168	Up	2.2362e-05	Prosbeta3	48.8	23.005	107.04	107	9	9	9	9	9	8	9	7	8	8	9	8	11	12	8	8	8	8	7	8	8	8	8	8	9	9	8	8	8	8	7	8	8	8	8	8	9	9	372370000	388280000
Unigene25554_All	Maternal protein tudor GN=tud	0.499	Down	4.5802e-07	tud	72.9	97.766	323.31	757	62	62	61	60	59	77	74	74	69	69	70	46	50	48	52	54	56	58	54	58	56	58	59	57	56	55	52	54	56	58	54	58	56	58	59	57	56	55	4372500000	4440900000
Unigene25562_All	Ubiquitin carboxyl-terminal hydrolase GN=Uch	2.105	Up	3.1536e-07	Uch	62.6	24.657	238.66	150	12	12	12	12	13	15	11	13	12	15	15	11	10	11	12	12	12	12	11	12	12	12	12	12	12	12	12	12	12	12	11	12	12	12	12	12	12	12	747090000	796920000
Unigene25563_All	60S ribosomal protein L13a GN=RpL13A	0.264	Down	1.9751e-07	RpL13A	31	23.252	13.333	58	9	9	4	5	5	7	6	4	6	6	5	4	4	2	7	8	7	7	5	6	9	8	8	6	6	6	7	8	7	7	5	6	9	8	8	6	6	6	464450000	448950000
Unigene25566_All	Cathepsin L light chain (Precursor) GN=Cp1	2.503	Up	0.00050268	Cp1	58.4	23.88	224.43	76	10	10	6	6	6	6	6	5	6	7	6	8	7	7	7	7	8	7	6	7	9	8	8	9	9	9	7	7	8	7	6	7	9	8	8	9	9	9	381670000	373990000
Unigene25581_All	ATP-dependent RNA helicase p62 GN=Rm62	0.411	Down	4.5397e-07	Rm62	60.2	49.774	157.73	120	23	17	13	13	15	14	11	13	10	14	13	1	1	2	22	22	23	22	18	23	23	23	23	16	16	18	16	16	17	17	14	17	17	17	17	12	12	14	432130000	408740000
Unigene25593_All	40S ribosomal protein S15a GN=RpS15Aa	0.405	Down	2.4646e-05	RpS15Aa	72.9	14.692	193.64	180	11	11	18	19	17	17	17	15	16	17	18	10	8	8	10	10	10	11	10	11	10	10	10	10	10	9	10	10	10	11	10	11	10	10	10	10	10	9	1990300000	1935600000
Unigene25603_All	Ubiquitin-conjugating enzyme E2-17 kDa GN=UbcD6	2.048	Up	9.7367e-05	UbcD6	51	16.986	36.838	28	3	3	1	1	0	3	3	2	4	3	1	4	3	3	2	2	2	3	3	2	3	2	2	3	3	3	2	2	2	3	3	2	3	2	2	3	3	3	38104000	37383000
Unigene25609_All	Zinc finger protein 593 homolog GN=CG3224	0.259	Down	7.7691e-05	CG3224	37.4	13.672	17.872	23	3	3	3	3	3	2	2	2	3	3	2	0	0	0	3	3	3	3	3	3	3	3	3	3	3	3	3	3	3	3	3	3	3	3	3	3	3	3	36158000	35257000
Unigene25610_All	60S ribosomal protein L39 GN=RpL39	0.168	Down	4.0611e-06	RpL39	23.5	6.3556	9.9747	32	2	2	3	3	3	3	5	3	2	2	2	2	2	2	2	2	2	2	2	2	2	2	2	2	2	2	2	2	2	2	2	2	2	2	2	2	2	2	271080000	397800000
Unigene25611_All	Putative ribosome biogenesis ATPase nvl GN=nvl	0.436	Down	0.0034449	nvl	26.2	69.76	49.861	36	12	12	1	1	3	4	4	3	6	6	8	0	0	0	8	7	9	11	5	9	12	11	12	2	1	2	8	7	9	11	5	9	12	11	12	2	1	2	29827000	37261000
Unigene25618_All	40S ribosomal protein S25 GN=RpS25	0.397	Down	0.00048003	RpS25	35.4	7.5768	104.35	92	2	2	8	8	8	8	9	9	7	7	8	6	7	7	2	2	2	2	2	2	2	2	2	2	2	2	2	2	2	2	2	2	2	2	2	2	2	2	1428500000	1765000000
Unigene25625_All	Myotrophin homolog GN=mtpn	2.503	Up	4.2146e-05	mtpn	72.8	16.205	239.21	87	11	11	6	9	6	6	9	6	6	6	7	9	7	10	8	9	10	10	11	10	11	10	11	11	11	11	8	9	10	10	11	10	11	10	11	11	11	11	395030000	377740000
Unigene25861_All	chitin deacetylase 4 [Danaus plexippus]	2.017	Up	0.00074382	---	35.5	53.864	98.509	66	11	11	3	3	6	7	5	5	8	7	7	5	6	4	7	7	9	9	8	9	10	9	10	10	11	10	7	7	9	9	8	9	10	9	10	10	11	10	93427000	87314000
Unigene26016_All	NADP-dependent oxidoreductase [Danaus plexippus]	0.124	Down	4.0228e-05	---	29.6	14.134	6.3817	26	3	3	1	3	3	4	4	3	2	1	2	1	1	1	3	3	3	3	2	3	3	3	3	2	2	1	3	3	3	3	2	3	3	3	3	2	2	1	45240000	61260000
Unigene26309_All	Larval cuticle protein LCP-30 (Precursor) GN=LCP30	11.682	Up	9.2539e-09	LCP30	67.3	22.795	122.12	111	12	12	4	5	4	8	9	10	6	7	8	17	17	16	11	10	11	12	10	11	11	11	11	12	12	12	11	10	11	12	10	11	11	11	11	12	12	12	379250000	436960000
Unigene30173_All	Apolipophorin-1 (Precursor)	2.04	Up	3.7736e-05	---	94	9.1943	73.854	154	10	10	14	14	10	11	14	13	11	12	12	14	14	15	9	9	8	10	7	10	10	9	9	10	10	8	9	9	8	10	7	10	10	9	9	10	10	8	1493900000	1529900000
Unigene30498_All	L-xylulose reductase {ECO:0000250|UniProtKB:Q7Z4W1}	0.126	Down	0.000196912	---	45.3	11.183	37.495	34	4	4	4	4	3	4	3	4	4	4	4	0	0	0	4	4	4	4	4	4	4	4	4	3	3	3	4	4	4	4	4	4	4	4	4	3	3	3	175650000	164460000
Unigene3084_All	PREDICTED: enolase-phosphatase E1-like [Bombyx mori]	0.341	Down	2.3388e-06	---	53	14.129	73.99	41	6	6	2	3	3	5	4	6	4	4	4	2	3	1	5	5	6	6	6	6	5	5	5	5	5	3	5	5	6	6	6	6	5	5	5	5	5	3	73324000	68929000
Unigene33050_All	Circadian clock-controlled protein (Precursor) GN=anon-3B1.2	61.032	Up	0.00090072	anon-3B1.2	70.4	24.997	310.56	66	13	13	2	2	2	1	2	2	2	1	1	16	18	17	7	7	8	5	7	8	7	5	5	13	13	13	7	7	8	5	7	8	7	5	5	13	13	13	107770000	131730000
Unigene33705_All	Protein takeout (Precursor) GN=to	10.886	Up	0.00168143	to	35.8	24.31	24.983	30	7	7	0	0	0	2	2	2	0	0	0	9	7	8	2	2	3	3	2	3	2	2	2	7	7	7	2	2	3	3	2	3	2	2	2	7	7	7	10706000	6476200
Unigene338_All	E3 ubiquitin-protein ligase sina GN=SINA	0.196	Down	2.6261e-06	SINA	30.8	33.322	17.039	40	9	9	4	4	4	6	6	7	3	2	4	0	0	0	8	7	9	8	9	9	9	7	9	5	5	5	8	7	9	8	9	9	9	7	9	5	5	5	61967000	61740000
Unigene34554_All	odorant-binding protein-2 precursor [Spodoptera frugiperda]	3.523	Up	0.00022316	---	52.2	12.469	76.043	28	5	5	2	3	2	1	1	1	1	1	1	3	6	6	5	4	4	5	4	5	4	5	5	4	5	5	5	4	4	5	4	5	4	5	5	4	5	5	392830000	374580000
Unigene3459_All	cuticular protein RR-1 motif 54 precursor [Bombyx mori]	0.17	Down	0.00063669	---	27.9	17.092	143.03	26	4	4	3	2	2	4	4	5	2	2	2	0	0	0	3	4	4	3	3	4	2	4	2	2	2	2	3	4	4	3	3	4	2	4	2	2	2	2	107110000	89090000
Unigene3502_All	Membrane alanyl aminopeptidase (Precursor; Fragment)	0.024	Down	0.0036435	---	49.3	97.775	323.31	146	31	31	13	11	12	26	30	29	7	8	8	0	1	1	25	24	24	30	28	30	21	22	23	3	7	7	25	24	24	30	28	30	21	22	23	3	7	7	497510000	475750000
Unigene3600_All	Mitochondrial substrate carrier family protein P GN=mcfP	0.465	Down	0.00025553	mcfP	21.2	27.173	10.527	33	5	5	3	3	3	3	3	3	4	5	5	0	0	1	3	4	5	5	4	5	5	5	5	3	3	3	3	4	5	5	4	5	5	5	5	3	3	3	23351000	30658000
Unigene37191_All	Titin GN=CG1915	0.347	Down	1.79931e-05	CG1915	57.6	9.8131	93.801	31	3	3	3	3	2	4	4	4	3	2	2	2	1	1	3	3	2	3	3	3	3	3	3	3	3	3	3	3	2	3	3	3	3	3	3	3	3	3	115560000	104800000
Unigene37231_All	Cuticle protein 7	0.326	Down	0.0113596	---	43.2	4.7679	31.574	16	1	1	1	1	1	1	2	2	3	2	2	1	0	0	1	1	1	1	1	1	1	1	1	1	1	1	1	1	1	1	1	1	1	1	1	1	1	1	34989000	34722000
Unigene37440_All	Larval cuticle protein A3A	0.323	Down	4.3019e-06	---	33.9	20.097	97.02	16	3	3	0	0	0	2	3	2	2	2	3	1	0	1	0	0	0	3	2	2	2	2	3	2	1	1	0	0	0	3	2	2	2	2	3	2	1	1	0	0
Unigene3768_All	cuticular protein hypothetical 28 [Danaus plexippus]	0.479	Down	0.0088247	---	52.7	16.898	123.94	59	6	6	2	2	0	7	7	10	8	6	7	4	3	3	5	6	5	6	5	6	6	6	6	6	6	6	5	6	5	6	5	6	6	6	6	6	6	6	80635000	53929000
Unigene3789_All	putative ubiquitin-binding protein [Danaus plexippus]	3.747	Up	0.02828	---	32.1	26.173	30.074	10	6	6	0	0	0	0	0	0	0	0	0	3	4	3	3	4	4	4	2	4	4	4	4	6	6	6	3	4	4	4	2	4	4	4	4	6	6	6	14222000	12906000
Unigene3880_All	Serine protease snake (Precursor) GN=snk	19.818	Up	7.3449e-08	snk	65.4	39.678	323.31	207	22	22	11	9	11	13	12	14	6	9	6	38	35	43	15	14	16	18	17	19	14	12	14	21	21	22	15	14	16	18	17	19	14	12	14	21	21	22	418310000	395600000
Unigene38858_All	CSP7 [Helicoverpa armigera]	2.55	Up	4.309e-06	---	25.2	12.465	4.7833	37	4	4	3	3	3	2	3	3	2	3	3	3	5	4	4	4	4	4	4	4	4	4	3	4	4	4	4	4	4	4	4	4	4	4	3	4	4	4	127240000	142010000
Unigene3897_All	40S ribosomal protein S7 GN=RpS7	0.414	Down	1.63053e-05	RpS7	65.2	21.218	250.66	186	16	16	18	17	15	19	18	15	14	14	19	12	13	12	16	16	16	16	15	16	16	16	16	16	16	16	16	16	16	16	15	16	16	16	16	16	16	16	1524800000	1572700000
Unigene3900_All	Serine-threonine kinase receptor-associated protein GN=strap	0.405	Down	0.00032341	strap	25.9	31.521	11.075	30	6	6	1	2	2	1	3	2	3	2	3	6	3	2	3	3	2	3	4	4	3	3	2	5	4	4	3	3	2	3	4	4	3	3	2	5	4	4	18789000	28047000
Unigene3915_All	Arginine kinase GN=ARGK	2.249	Up	5.8887e-05	ARGK	83.3	28.61	323.31	440	27	27	30	32	32	32	42	37	32	32	35	46	44	46	25	26	24	25	25	26	26	26	25	26	26	26	25	26	24	25	25	26	26	26	25	26	26	26	12014000000	11279000000
Unigene3941_All	DnaJ homolog subfamily C member 7 homolog GN=dnajc7	0.354	Down	5.7752e-05	dnajc7	12.3	40.779	23.671	8	3	3	0	0	0	2	2	2	1	1	0	0	0	0	3	2	3	3	3	3	3	3	3	2	3	0	3	2	3	3	3	3	3	3	3	2	3	0	5455300	0
Unigene3961_All	60S ribosomal protein L44 GN=RpL44	0.248	Down	0.00168008	RpL44	41.3	12.297	39.392	93	7	7	9	7	8	7	7	8	9	8	7	7	8	8	7	7	7	7	5	6	6	7	7	7	5	6	7	7	7	7	5	6	6	7	7	7	5	6	671290000	651560000
Unigene3969_All	PREDICTED: sorting nexin-12-like isoform X1 [Bombyx mori]	5.381	Up	1.007e-06	---	70.1	16.835	92.264	80	13	13	4	4	6	6	4	4	5	5	5	11	14	12	9	9	10	11	6	10	10	11	11	13	12	12	9	9	10	11	6	10	10	11	11	13	12	12	274420000	252860000
Unigene3979_All	60S ribosomal protein L7a GN=RpL7A	0.127	Down	1.58947e-05	RpL7A	37.2	24.848	41.966	77	11	11	6	6	7	10	8	12	10	8	9	0	1	0	11	10	10	11	6	11	11	11	11	6	4	5	11	10	10	11	6	11	11	11	11	6	4	5	234180000	209500000
Unigene3993_All	60S ribosomal protein L27a GN=RpL27A	0.22	Down	4.0584e-07	RpL27A	24.3	16.53	83.375	80	4	4	7	7	7	8	8	8	9	8	9	3	3	3	4	4	4	4	4	4	4	4	4	4	4	4	4	4	4	4	4	4	4	4	4	4	4	4	1284200000	1255200000
Unigene4027_All	PREDICTED: uncharacterized protein LOC101739791 isoform X2 [Bombyx mori]	2.397	Up	1.04e-06	---	73.3	20.265	171.12	62	10	10	5	4	4	4	5	5	5	2	3	9	7	9	7	9	8	10	7	8	9	9	9	9	10	9	7	9	8	10	7	8	9	9	9	9	10	9	140800000	134100000
Unigene40726_All	hypothetical protein KGM_14760 [Danaus plexippus]	0.496	Down	0.000135071	---	56.7	7.4335	23.992	8	3	3	1	2	0	1	3	1	0	0	0	0	0	0	2	2	2	2	3	2	2	2	2	2	2	2	2	2	2	2	3	2	2	2	2	2	2	2	18863000	25614000
Unigene41209_All	hypothetical protein KGM_14760 [Danaus plexippus]	0.119	Down	0.0018992	---	21.7	6.2802	1.8997	6	1	1	1	0	1	0	0	1	1	1	1	0	0	0	1	1	1	0	0	1	1	1	1	1	1	1	1	1	1	0	0	1	1	1	1	1	1	1	0	0
Unigene4194_All	Ejaculatory bulb-specific protein 3 (Precursor) GN=PebIII	0.4	Down	0.0025391	PebIII	42.9	12.049	9.2159	20	5	5	0	0	0	0	0	0	2	3	5	3	4	3	0	0	1	0	0	0	4	4	5	3	4	3	0	0	1	0	0	0	4	4	5	3	4	3	0	0
Unigene42703_All	cysteine proteinase inhibitor precursor [Manduca sexta]	5.486	Up	3.9114e-06	---	27.1	15.056	6.939	31	3	3	2	1	3	2	2	3	1	1	1	5	6	4	3	3	3	3	2	3	3	3	2	3	3	3	3	3	3	3	2	3	3	3	2	3	3	3	31894000	26059000
Unigene42969_All	chitinase-related protein 1 precursor [Bombyx mori]	4.744	Up	2.1368e-06	---	45.6	7.5744	14.894	12	2	2	0	0	0	0	0	0	0	0	0	4	4	4	1	2	2	1	0	1	2	2	2	2	2	2	1	2	2	1	0	1	2	2	2	2	2	2	28260000	12876000
Unigene46056_All	PREDICTED: uncharacterized protein LOC101745012 [Bombyx mori]	0.372	Down	0.00178328	---	58.6	8.086	22.304	32	4	4	3	2	3	5	4	4	2	1	1	3	2	2	4	4	4	4	4	4	3	3	3	3	4	4	4	4	4	4	4	4	3	3	3	3	4	4	54839000	64496000
Unigene4855_All	hypothetical protein KGM_14662 [Danaus plexippus]	0.195	Down	0.0022982	---	59.2	11.597	3.2241	14	6	2	2	1	2	1	2	2	1	1	1	0	1	0	4	4	4	5	5	5	4	4	4	3	4	4	2	2	2	1	2	2	2	2	2	1	2	2	53935000	45834000
Unigene5531_All	Putative glutaminase 3 GN=glna-3	0.278	Down	1.54011e-05	glna-3	54.4	7.7888	3.1442	6	3	3	2	1	1	0	1	1	0	0	0	0	0	0	2	1	1	2	2	2	1	1	1	2	1	2	2	1	1	2	2	2	1	1	1	2	1	2	10960000	0
Unigene563_All	40S ribosomal protein S17 GN=RpS17	0.416	Down	8.0789e-05	RpS17	53.5	13.452	173.92	212	8	8	18	19	20	22	20	21	19	18	20	11	13	11	7	7	7	7	7	7	8	8	8	8	7	7	7	7	7	7	7	7	8	8	8	8	7	7	1391400000	1338600000
Unigene6173_All	hypothetical protein KGM_14760 [Danaus plexippus]	0.45	Down	3.8077e-05	---	22.1	86.267	43.566	46	14	14	3	4	3	4	7	8	4	4	4	2	1	2	10	11	11	13	9	13	11	10	10	9	10	9	10	11	11	13	9	13	11	10	10	9	10	9	43932000	44905000
Unigene6288_All	Luciferin 4-monooxygenase	0.295	Down	0.00021542	---	39.7	52.936	44.198	69	14	14	7	7	8	9	9	12	4	5	5	0	2	1	9	12	10	11	7	12	9	9	8	7	6	6	9	12	10	11	7	12	9	9	8	7	6	6	175150000	178530000
Unigene6312_All	Carboxypeptidase B	0.262	Down	0.0037022	---	45.1	33.495	39.92	17	8	6	0	1	0	1	2	3	3	2	2	1	1	1	5	4	6	7	5	7	7	6	6	5	4	4	3	2	4	5	3	5	5	4	4	3	2	2	15733000	22997000
Unigene6313_All	Carboxypeptidase B	0.143	Down	7.6715e-05	---	42.9	33.944	99.018	68	8	6	10	8	7	7	9	9	7	5	4	0	1	1	8	8	8	8	8	8	7	7	7	4	4	5	6	6	6	6	6	6	5	5	5	2	2	3	256100000	247730000
Unigene6357_All	PREDICTED: mitochondrial import receptor subunit TOM22 homolog isoform X2 [Bombyx mori]	0.496	Down	7.9825e-05	---	53.3	10.446	17.099	39	4	4	3	4	4	4	5	3	3	3	3	3	2	2	3	3	3	3	3	3	3	3	3	4	3	3	3	3	3	3	3	3	3	3	3	4	3	3	167820000	142540000
Unigene6373_All	Importin subunit beta GN=Fs(2)Ket	0.35	Down	0.00030178	Fs(2)Ket	34.2	95.37	133.46	73	20	20	4	7	7	8	10	10	9	7	9	1	1	0	12	15	14	19	14	17	16	15	15	10	10	8	12	15	14	19	14	17	16	15	15	10	10	8	73610000	81383000
Unigene6425_All	PREDICTED: FGGY carbohydrate kinase domain-containing protein-like isoform X1 [Bombyx mori]	2.25	Up	7.7658e-05	---	36.9	58.695	35.226	86	16	16	6	4	6	7	6	8	1	3	4	13	15	13	10	11	12	12	9	14	13	12	10	15	15	15	10	11	12	12	9	14	13	12	10	15	15	15	152270000	139120000
Unigene6438_All	Titin GN=CG1915	0.254	Down	0.0145395	CG1915	33.1	54.393	65.146	57	10	10	3	3	2	8	5	8	9	10	8	0	1	0	9	7	7	10	9	9	10	10	10	5	7	2	9	7	7	10	9	9	10	10	10	5	7	2	71506000	82748000
Unigene6562_All	E3 ubiquitin-protein ligase RNF181 homolog GN=CG7694	4.369	Up	5.8202e-05	CG7694	52.9	5.959	2.9462	13	3	3	0	1	2	0	1	0	2	0	1	2	2	2	2	2	2	2	2	2	3	3	3	2	2	2	2	2	2	2	2	2	3	3	3	2	2	2	20432000	12474000
Unigene6605_All	Alpha-amylase 2 (Precursor) GN=Amy58	0.419	Down	0.0071813	Amy58	50.3	37.693	89.129	42	9	9	5	1	1	8	9	9	0	1	1	2	2	3	5	6	6	7	8	8	4	7	5	5	5	5	5	6	6	7	8	8	4	7	5	5	5	5	53084000	44006000
Unigene6618_All	WW domain-containing oxidoreductase GN=Wwox	0.287	Down	2.2568e-06	Wwox	22.7	29.382	12.071	22	5	5	3	3	3	2	2	3	2	2	2	0	0	0	5	5	5	5	4	5	5	4	5	3	4	4	5	5	5	5	4	5	5	4	5	3	4	4	55534000	57429000
Unigene6622_All	40S ribosomal protein S15	0.497	Down	0.00087764	---	79.5	14.494	204.66	72	8	6	5	8	8	8	8	6	4	5	8	4	4	4	8	8	8	8	8	8	8	8	8	8	8	8	6	6	6	6	6	6	6	6	6	6	6	6	541280000	409510000
Unigene6623_All	FK506-binding protein 2 (Precursor) GN=fkbp2	2.876	Up	1.988e-07	fkbp2	74.8	12.228	323.31	271	11	11	18	18	16	23	22	20	25	23	24	28	27	27	9	9	8	10	10	10	9	9	9	11	11	11	9	9	8	10	10	10	9	9	9	11	11	11	2048500000	1913700000
Unigene6632_All	Serine protease persephone (Precursor)	0.023	Down	5.1371e-08	---	66.7	24.289	323.31	84	7	7	6	8	6	12	12	12	8	8	7	3	1	1	6	7	7	7	7	7	7	7	7	4	3	2	6	7	7	7	7	7	7	7	7	4	3	2	885450000	725800000
Unigene6647_All	60S ribosomal protein L4 GN=RpL4	0.232	Down	1.74347e-05	RpL4	56.6	38.897	96.773	192	20	20	19	15	16	19	19	19	22	24	21	4	7	7	18	19	19	20	17	20	20	20	20	13	15	11	18	19	19	20	17	20	20	20	20	13	15	11	648610000	638990000
Unigene6649_All	60S ribosomal protein L32 GN=RpL32	0.18	Down	1.3303e-06	RpL32	45.1	14.672	80.99	109	8	8	10	11	10	12	12	11	11	12	11	3	3	3	6	7	8	8	7	8	8	8	8	5	4	4	6	7	8	8	7	8	8	8	8	5	4	4	569420000	636180000
Unigene6653_All	AP-1 complex subunit mu-1-I GN=unc-101	0.33	Down	0.00040129	unc-101	24.9	48.154	33.149	37	8	8	3	2	3	5	4	4	5	6	5	0	0	0	6	6	6	6	4	6	6	7	7	2	4	1	6	6	6	6	4	6	6	7	7	2	4	1	58719000	58969000
Unigene6677_All	unknown secreted protein [Papilio xuthus]	2.186	Up	4.4333e-05	---	45.3	12.378	45.957	36	3	3	3	4	4	2	2	2	2	2	2	4	4	5	2	2	2	2	2	3	2	2	2	3	3	3	2	2	2	2	2	3	2	2	2	3	3	3	132580000	127730000
Unigene6680_All	Soluble NSF attachment protein 29 GN=snap-29	4.889	Up	0.00028042	snap-29	56.1	29.716	37.387	23	8	8	1	0	0	1	1	2	0	0	0	6	5	7	4	4	5	6	3	6	5	4	5	7	8	7	4	4	5	6	3	6	5	4	5	7	8	7	28944000	26982000
Unigene6681_All	PREDICTED: cytochrome c oxidase subunit 6C-like isoform X1 [Bombyx mori]	0.418	Down	0.00150158	---	81.6	8.4999	51.787	167	6	6	15	16	14	14	14	14	13	12	16	13	13	13	6	6	6	6	5	6	6	6	6	5	6	5	6	6	6	6	5	6	6	6	6	5	6	5	1022200000	1136500000
Unigene6703_All	"28S ribosomal protein S7, mitochondrial (Precursor) GN=mRpS7"	0.27	Down	4.4076e-06	mRpS7	39.5	18.349	14.075	37	5	5	3	3	4	6	5	4	2	2	3	2	1	2	4	4	4	5	4	5	4	4	4	2	3	3	4	4	4	5	4	5	4	4	4	2	3	3	60569000	49303000
Unigene6720_All	Putative UDP-glucuronosyltransferase ugt-58 (Precursor) GN=ugt-58	0.067	Down	9.993e-05	ugt-58	36.4	12.617	18.369	23	3	3	2	5	3	2	3	2	2	2	2	0	0	0	3	3	3	3	2	3	3	3	3	2	1	2	3	3	3	3	2	3	3	3	3	2	1	2	131230000	157690000
Unigene6723_All	60S ribosomal protein L7/L12 precursor [Spodoptera frugiperda]	0.443	Down	0.00020496	---	61	14.803	60.341	66	7	7	8	7	7	5	7	5	9	6	6	2	2	2	7	7	7	7	5	7	7	7	7	7	6	6	7	7	7	7	5	7	7	7	7	7	6	6	525640000	529450000
Unigene6725_All	UV excision repair protein RAD23 homolog GN=rcbA	2.406	Up	6.1991e-07	rcbA	42.3	34.246	220.14	116	9	9	8	9	8	11	10	9	10	10	9	12	11	9	9	9	9	9	8	9	9	9	9	9	9	8	9	9	9	9	8	9	9	9	9	9	9	8	460150000	533430000
Unigene6741_All	Aldo-keto reductase AKR2E4 GN=akr2e	32.57	Up	4.4184e-08	akr2e	79.6	31.268	323.31	130	18	17	8	8	9	5	6	7	10	9	10	19	18	21	16	16	15	15	14	16	16	16	16	17	16	18	15	15	14	14	13	15	15	15	15	16	15	17	321390000	331350000
Unigene6765_All	Zinc carboxypeptidase A 1 (Precursor) GN=AGAP009593	0.234	Down	4.1513e-06	AGAP009593	23.7	47.371	56.299	61	6	6	6	4	6	8	7	8	6	6	6	1	2	1	6	6	6	6	6	6	5	6	6	3	2	3	6	6	6	6	6	6	5	6	6	3	2	3	108240000	103190000
Unigene6844_All	L-xylulose reductase {ECO:0000250|UniProtKB:Q7Z4W1}	0.451	Down	0.00133669	---	33.6	22.708	12.855	15	5	5	3	1	1	2	1	1	2	3	1	0	0	0	5	5	5	3	4	5	4	5	5	3	2	3	5	5	5	3	4	5	4	5	5	3	2	3	21874000	18023000
Unigene6898_All	"Trypsin, alkaline B (Precursor)"	0.285	Down	0.000139088	---	47.8	26.645	146.59	13	6	6	0	1	1	3	3	2	0	1	1	1	0	0	5	6	6	6	5	6	6	6	6	5	3	5	5	6	6	6	5	6	6	6	6	5	3	5	34153000	49993000
Unigene6929_All	hypothetical protein KGM_14760 [Danaus plexippus]	0.456	Down	0.00070371	---	36.6	46.314	19.388	43	13	13	1	2	4	9	8	7	4	4	3	0	1	0	8	9	10	12	11	12	8	11	10	7	5	7	8	9	10	12	11	12	8	11	10	7	5	7	44513000	52718000
Unigene7319_All	cysteine proteinase inhibitor precursor [Danaus plexippus]	8.536	Up	8.6769e-07	---	23.6	24.89	33.1	25	5	5	1	0	0	2	2	2	1	1	2	6	4	4	3	4	4	5	3	4	5	5	5	5	5	5	3	4	4	5	3	4	5	5	5	5	5	5	13901000	14344000
Unigene739_All	Chitooligosaccharidolytic beta-N-acetylglucosaminidase (Precursor)	2.915	Up	1.2078e-06	---	42.7	46.712	113.4	121	13	13	10	9	7	9	8	6	10	12	11	13	13	13	12	10	10	10	6	10	11	12	11	11	10	11	12	10	10	10	6	10	11	12	11	11	10	11	213470000	193550000
Unigene871_All	60S ribosomal protein L11 GN=RpL11	0.219	Down	2.4869e-05	RpL11	49.4	19.496	105.46	88	9	9	8	8	8	11	10	9	9	9	10	2	2	2	8	7	7	9	7	8	7	7	8	6	5	3	8	7	7	9	7	8	7	7	8	6	5	3	929490000	995290000
Unigene8897_All	40S ribosomal protein S4 GN=RpS4	0.257	Down	7.2715e-08	RpS4	57.9	29.226	78.328	270	18	17	26	27	24	27	26	26	23	24	22	14	14	17	17	18	18	18	17	18	18	18	17	16	16	16	16	17	17	17	16	17	17	17	16	15	15	15	4922200000	5138800000
Unigene8958_All	Myosin-IB GN=Myo61F	0.003	Down	1.60595e-05	Myo61F	52.7	87.622	281.24	230	35	35	18	19	22	37	26	33	26	24	25	0	0	0	29	30	29	33	29	33	31	32	30	5	5	4	29	30	29	33	29	33	31	32	30	5	5	4	763940000	819960000
Unigene9045_All	Protein arginine N-methyltransferase 1 GN=prmt1	0.397	Down	1.79985e-05	prmt1	52.4	39.043	61.898	113	16	16	12	9	8	13	14	11	12	11	15	3	2	3	12	14	14	14	13	14	15	16	15	10	10	8	12	14	14	14	13	14	15	16	15	10	10	8	254720000	243680000
Unigene9157_All	Aldo-keto reductase AKR2E4 GN=akr2e	96.78	Up	0.020417	akr2e	66.9	32.968	323.31	111	19	19	4	4	5	1	0	1	7	4	6	23	27	29	13	11	13	9	4	9	15	13	12	17	18	18	13	11	13	9	4	9	15	13	12	17	18	18	102380000	104960000
Unigene9204_All	"PREDICTED: 39S ribosomal protein L48, mitochondrial-like [Bombyx mori]"	0.291	Down	7.8703e-05	---	48	20.148	38.528	52	6	6	5	4	4	7	7	8	5	6	5	1	0	0	5	5	5	5	4	5	5	6	5	2	3	3	5	5	5	5	4	5	5	6	5	2	3	3	165280000	137480000
Unigene9236_All	Chymotrypsin-1	0.066	Down	0.000135437	---	77.1	24.997	165.1	53	10	10	6	5	6	7	9	9	3	4	3	0	0	1	10	10	10	10	10	10	8	9	8	7	5	6	10	10	10	10	10	10	8	9	8	7	5	6	238160000	218620000
Unigene9265_All	PREDICTED: pyroglutamyl-peptidase 1-like isoform X1 [Bombyx mori]	32.787	Up	2.2516e-05	---	36.3	21.76	16.668	18	5	5	0	0	0	0	0	0	0	0	1	6	5	6	3	2	2	3	3	3	4	4	4	5	5	5	3	2	2	3	3	3	4	4	4	5	5	5	6050800	5427100
Unigene9276_All	Catalase GN=Cat	3.834	Up	1.217e-07	Cat	85.3	53.949	323.31	508	38	38	43	42	44	39	37	39	38	34	38	49	54	51	34	37	37	38	35	37	38	38	38	38	36	37	34	37	37	38	35	37	38	38	38	38	36	37	13083000000	12478000000
Unigene9300_All	hypothetical protein KGM_14662 [Danaus plexippus]	0.181	Down	3.4697e-06	---	64.7	13.652	135.6	39	6	2	4	4	5	8	6	6	2	2	2	0	0	0	4	4	4	6	5	5	4	4	4	4	4	4	2	2	2	2	2	2	2	2	2	2	2	2	128440000	98780000
Unigene9305_All	60S ribosomal protein L17 GN=RpL17	0.267	Down	4.488e-06	RpL17	42.4	17.437	31.415	79	8	8	8	8	8	8	10	9	5	6	9	3	3	2	7	8	7	8	7	8	8	8	8	7	6	7	7	8	7	8	7	8	8	8	8	7	6	7	1004700000	969470000
Unigene9313_All	"Isobutyryl-CoA dehydrogenase, mitochondrial (Precursor) GN=acad8"	0.425	Down	2.3682e-05	acad8	54.1	36.493	129.58	118	14	14	6	11	9	14	13	15	9	15	10	5	7	4	14	14	14	13	14	13	14	13	14	13	13	12	14	14	14	13	14	13	14	13	14	13	13	12	604100000	585940000
Unigene9319_All	Nucleolar protein 58 GN=nop58	0.43	Down	7.9449e-05	nop58	53.5	43.526	209.66	114	15	15	8	7	7	15	16	14	12	13	14	4	3	1	14	14	15	15	12	14	14	14	14	9	10	10	14	14	15	15	12	14	14	14	14	9	10	10	143340000	141650000
Unigene9340_All	40S ribosomal protein S8 GN=RpS8	0.202	Down	4.3343e-05	RpS8	47.6	23.562	97.343	159	11	8	13	12	15	15	16	15	15	15	16	11	7	9	11	11	11	11	10	11	11	11	11	11	8	8	8	8	8	8	7	8	8	8	8	8	6	6	1202300000	1231100000
Unigene9348_All	Mitochondrial prohibitin complex protein 2 GN=phb-2	0.398	Down	4.3556e-07	phb-2	72.9	27.848	196.5	249	16	16	25	23	24	18	22	26	22	26	23	14	13	13	16	16	16	16	16	16	16	16	16	15	13	13	16	16	16	16	16	16	16	16	16	15	13	13	2341300000	2343400000
Unigene9352_All	ABC transporter A family member 7 GN=abcA7	0.348	Down	2.3431e-07	abcA7	47.1	67.505	166.37	183	23	23	16	18	15	20	22	20	17	19	18	5	7	6	22	22	20	23	21	23	23	23	22	18	21	17	22	22	20	23	21	23	23	23	22	18	21	17	513130000	497150000
Unigene9377_All	60S ribosomal protein L31 GN=RpL31	0.466	Down	0.0107552	RpL31	43.1	12.672	12.911	76	7	7	6	7	8	7	7	8	6	5	8	5	5	4	5	5	6	7	7	7	5	5	5	6	5	5	5	5	6	7	7	7	5	5	5	6	5	5	1456000000	1639400000
Unigene9379_All	60S ribosomal protein L5 GN=RpL5	0.35	Down	5.5781e-05	RpL5	48.1	32.561	74.348	99	11	11	7	9	7	12	12	9	9	9	10	4	6	5	10	11	8	10	10	10	11	11	11	9	10	9	10	11	8	10	10	10	11	11	11	9	10	9	283250000	283530000
Unigene9721_All	Phosphatidylglycerophosphatase and protein-tyrosine phosphatase 1 (Precursor) GN=Plip	0.24	Down	8.0242e-05	Plip	51	11.638	17.92	21	3	3	2	2	1	5	4	3	0	1	0	1	1	1	3	3	2	3	3	3	3	3	3	2	2	2	3	3	2	3	3	3	3	3	3	2	2	2	33498000	26020000
Unigene9980_All	PREDICTED: dipeptidase 1-like [Bombyx mori]	2.423	Up	3.7205e-05	---	85.5	18.831	194.95	67	11	11	7	5	4	4	4	6	6	7	5	6	6	7	11	9	9	10	7	10	10	10	9	9	10	10	11	9	9	10	7	10	10	10	9	9	10	10	144370000	169070000
[truncated: 19 more columns]

## Sheet: dif_venn_data
77 elements included exclusively in "5M vs. 5F (up-regulated)":	Protein description	Gene name	99 elements included exclusively in "5M vs. 5F (down-regulated)":	Protein description	Gene name	602 elements included exclusively in "6M vs. 6F (down-regulated) ":	Protein description	Gene name	393 elements included exclusively in "6M vs. 6F (up-regulated) ":	Protein description	Gene name	42 common elements in "Down_D_5MvsC_5F" and "Down_D_6MvsC_6F ":	Protein description	Gene name	38 common elements in "UP_D_5MvsC_5F" and "UP_D_6MvsC_6F ":	Protein description	Gene name	46 common elements in "UP_D_5MvsC_5F" and "Down_D_6MvsC_6F ":	Protein description	Gene name	19 common elements in "Down_D_5MvsC_5F" and "UP_D_6MvsC_6F ":	Protein description	Gene name
CL10272.Contig2_All	"Probable cytochrome P450 301a1, mitochondrial (Precursor) GN=Cyp301a1"	Cyp301a1	CL10253.Contig2_All	unknown salivary protein [Culicoides sonorensis]	---	CL10045.Contig3_All	Prolyl 4-hydroxylase subunit alpha-2 (Precursor) GN=phy-2	phy-2	CL10037.Contig1_All	Myophilin	---	CL10817.Contig6_All	Cytochrome P450 6B4 GN=CYP6B4	CYP6B4	CL10109.Contig3_All	Alaserpin (Precursor)	---	CL10786.Contig4_All	Dehydrogenase/reductase SDR family protein 7-like GN=CG7601	CG7601	CL117.Contig6_All	Protein yellow (Precursor) GN=y	y
CL10485.Contig3_All	Inositol-3-phosphate synthase GN=Inos	Inos	CL10492.Contig2_All	Peptidoglycan-recognition protein LB (Precursor) GN=PGRP-LB	PGRP-LB	CL10056.Contig2_All	Calcium-transporting ATPase sarcoplasmic/endoplasmic reticulum type	---	CL10047.Contig2_All	Putative neurotrophin receptor LTRK 1 (Precursor)	---	CL11231.Contig2_All	ecdysteroid 22-kinase [Danaus plexippus]	---	CL10472.Contig3_All	PREDICTED: uncharacterized protein LOC105182583 [Harpegnathos saltator]	---	CL1091.Contig6_All	Tubulin beta-1 chain	---	CL11944.Contig2_All	Probable 5-formyltetrahydrofolate cyclo-ligase GN=Y106G6E.4	Y106G6E.4
CL10702.Contig3_All	Regulator of chromosome condensation GN=Rcc1	Rcc1	CL10577.Contig3_All	"39S ribosomal protein L13, mitochondrial GN=mRpL13"	mRpL13	CL10060.Contig1_All	Membrane-bound alkaline phosphatase (Precursor) GN=Alp-m	Alp-m	CL101.Contig3_All	Lysozyme {ECO:0000303|Ref.1}	---	CL11834.Contig3_All	Cytochrome P450 6B6 GN=CYP6B6	CYP6B6	CL10473.Contig3_All	Palmitoyl-protein thioesterase 1 (Precursor) GN=Ppt1	Ppt1	CL1135.Contig4_All	Myosin heavy chain 95F GN=jar	jar	CL12357.Contig1_All	hypothetical protein [Papilio xuthus]	---
CL1091.Contig21_All	Tubulin beta-3 chain GN=betaTub60D	betaTub60D	CL10817.Contig7_All	Cytochrome P450 6B4 GN=CYP6B4	CYP6B4	CL10063.Contig5_All	Lethal(2) giant larvae protein GN=l(2)gl	l(2)gl	CL10109.Contig1_All	Alaserpin (Precursor)	---	CL12767.Contig2_All	hypothetical protein KGM_03422 [Danaus plexippus]	---	CL11838.Contig2_All	urbain precursor [Bombyx mori]	---	CL11494.Contig1_All	tRNA (cytosine(34)-C(5))-methyltransferase GN=Nsun2	Nsun2	CL12532.Contig2_All	cuticular protein hypothetical 1 precursor [Bombyx mori]	---
CL11116.Contig2_All	C-type lectin 4 precursor [Bombyx mori]	---	CL10960.Contig2_All	"GDP-Man:Man(3)GlcNAc(2)-PP-Dol alpha-1,2-mannosyltransferase GN=alg11"	alg11	CL10090.Contig4_All	"Probable 28S ribosomal protein S25, mitochondrial GN=mRpS25"	mRpS25	CL10149.Contig1_All	hypothetical protein KGM_16590 [Danaus plexippus]	---	CL12788.Contig1_All	Angiotensin-converting enzyme (Precursor) GN=Ance	Ance	CL123.Contig2_All	Endochitinase (Precursor)	---	CL12419.Contig1_All	Dihydroorotase GN=r	r	CL13911.Contig1_All	microsomal glutathione S-transferase 1-1 [Spodoptera litura]	---
CL11235.Contig1_All	simila to CG8420 [Papilio polytes]	---	CL11231.Contig1_All	ecdysteroid 22-kinase [Danaus plexippus]	---	CL10146.Contig2_All	Inositol oxygenase GN=miox	miox	CL10149.Contig3_All	unknown secreted protein [Papilio xuthus]	---	CL13018.Contig2_All	Probable 4-coumarate--CoA ligase 1 GN=4cl1	4cl1	CL12402.Contig2_All	Vitellin heavy chain (Precursor) GN=VG	VG	CL12419.Contig2_All	Dihydroorotase GN=r	r	CL1764.Contig1_All	hypothetical protein KGM_09857 [Danaus plexippus]	---
CL11640.Contig2_All	Protein singed GN=sn	sn	CL1138.Contig2_All	Phospholipase A1	---	CL1015.Contig4_All	Probable Xaa-Pro aminopeptidase 3 GN=xpnpep3	xpnpep3	CL10226.Contig2_All	"unknown unsecreted protein, partial [Papilio xuthus]"	---	CL1317.Contig1_All	Probable cytochrome P450 6a13 GN=Cyp6a13	Cyp6a13	CL12814.Contig1_All	unknown secreted protein [Papilio xuthus]	---	CL12453.Contig2_All	"Procollagen-lysine,2-oxoglutarate 5-dioxygenase (Precursor) GN=let-268"	let-268	CL1897.Contig24_All	PREDICTED: uncharacterized protein LOC101737730 isoform X1 [Bombyx mori]	---
CL11986.Contig2_All	Ryanodine receptor 44F GN=Rya-r44F	Rya-r44F	CL11465.Contig3_All	PREDICTED: uncharacterized protein LOC101744756 [Bombyx mori]	---	CL10159.Contig2_All	"Evolutionarily conserved signaling intermediate in Toll pathway, mitochondrial (Precursor) GN=ECSIT"	ECSIT	CL10249.Contig3_All	Proteasome subunit alpha type-6 GN=Prosalpha1	Prosalpha1	CL13522.Contig1_All	hypothetical protein KGM_22181 [Danaus plexippus]	---	CL12859.Contig3_All	Putative N-acetylglucosamine-6-phosphate deacetylase GN=CG17065	CG17065	CL13392.Contig3_All	Dihydropyrimidine dehydrogenase [NADP(+)] GN=dpyd-1	dpyd-1	CL23.Contig3_All	Esterase FE4 (Precursor)	---
CL1212.Contig12_All	Transcription elongation factor SPT5 GN=Spt5	Spt5	CL11527.Contig3_All	PREDICTED: endoplasmic reticulum lectin 1-like [Bombyx mori]	---	CL10167.Contig4_All	PREDICTED: ATP synthase mitochondrial F1 complex assembly factor 2-like isoform X1 [Bombyx mori]	---	CL10299.Contig10_All	Ubiquitin-conjugating enzyme E2-22 kDa GN=UbcD4	UbcD4	CL14648.Contig2_All	PREDICTED: dehydrogenase/reductase SDR family member 13-like [Bombyx mori]	---	CL13479.Contig2_All	Antichymotrypsin-2	---	CL13773.Contig1_All	Insulin-degrading enzyme GN=Ide	Ide	CL314.Contig14_All	"putative plasma membrane associated protein, S3-12-like protein [Danaus plexippus]"	---
CL12257.Contig2_All	hypothetical protein KGM_08418 [Danaus plexippus]	---	CL11787.Contig1_All	PDZ and LIM domain protein Zasp GN=CG30084	CG30084	CL10187.Contig4_All	"Probable 2-oxoglutarate dehydrogenase E1 component DHKTD1 homolog, mitochondrial (Precursor) GN=CG1544"	CG1544	CL1030.Contig2_All	Protein yellow (Precursor) GN=y	y	CL2083.Contig5_All	Molybdopterin synthase catalytic subunit 2 {ECO:0000255|HAMAP-Rule:MF_03052}	---	CL14359.Contig2_All	Ejaculatory bulb-specific protein 3 (Precursor) GN=PebIII	PebIII	CL1400.Contig4_All	glutamate synthase [Bombyx mori]	---	CL5084.Contig2_All	Globin CTT-Z (Precursor) GN=CTT-Z	CTT-Z
CL12402.Contig3_All	Vitellin heavy chain (Precursor) GN=VG	VG	CL11858.Contig2_All	Putative amino acid permease F59B2.2 GN=F59B2.2	F59B2.2	CL10231.Contig2_All	Trypsin CFT-1 (Precursor)	---	CL10307.Contig3_All	Ejaculatory bulb-specific protein 3 (Precursor) GN=PebIII	PebIII	CL2148.Contig7_All	Peptide methionine sulfoxide reductase GN=Eip71CD	Eip71CD	CL14463.Contig1_All	Protein lethal(2)essential for life GN=l(2)efl	l(2)efl	CL14074.Contig3_All	PREDICTED: phosphoacetylglucosamine mutase-like [Bombyx mori]	---	CL5236.Contig2_All	hypothetical protein KGM_15350 [Danaus plexippus]	---
CL1281.Contig4_All	"Protein Skeletor, isoforms B/C (Precursor) GN=Skeletor"	Skeletor	CL12038.Contig2_All	Eukaryotic translation initiation factor 4E-1A-binding protein homolog GN=febA	febA	CL1027.Contig8_All	Eukaryotic translation initiation factor 3 subunit A {ECO:0000255|HAMAP-Rule:MF_03000}	---	CL10319.Contig3_All	Muscle M-line assembly protein unc-89 GN=unc-89	unc-89	CL2285.Contig32_All	Putative UDP-glucuronosyltransferase ugt-46 (Precursor) GN=ugt-46	ugt-46	CL1526.Contig12_All	PREDICTED: uncharacterized protein LOC101735378 [Bombyx mori]	---	CL14440.Contig2_All	Eukaryotic translation initiation factor 3 subunit B {ECO:0000255|HAMAP-Rule:MF_03001}	---	CL597.Contig5_All	TPPP family protein CG45057 GN=CG45057	CG45057
CL13181.Contig2_All	Thioredoxin-2 GN=Trx-2	Trx-2	CL1210.Contig20_All	L-xylulose reductase {ECO:0000250|UniProtKB:Q7Z4W1}	---	CL10329.Contig2_All	RNA-binding protein pno1 GN=l(1)G0004	l(1)G0004	CL10335.Contig7_All	Protein espinas GN=esn	esn	CL23.Contig25_All	Esterase FE4 (Precursor)	---	CL20.Contig3_All	PREDICTED: GATA zinc finger domain-containing protein 14-like [Bombyx mori]	---	CL14490.Contig2_All	Probable alpha-galactosidase (Precursor) GN=melA	melA	CL6425.Contig3_All	Aquaporin GN=Drip	Drip
CL13339.Contig2_All	Rab proteins geranylgeranyltransferase component A	---	CL12385.Contig1_All	Calcium channel flower {ECO:0000250|UniProtKB:Q95T12}	---	CL10354.Contig4_All	ABC transporter F family member 4 GN=abcF4	abcF4	CL10422.Contig2_All	Digestive cysteine proteinase 2 (Precursor) GN=LCP2	LCP2	CL23.Contig38_All	Venom carboxylesterase-6 (Precursor)	---	CL2444.Contig2_All	Neprilysin-11 GN=nep-11	nep-11	CL14649.Contig2_All	Ribonucleoside-diphosphate reductase subunit M2 GN=RnrS	RnrS	CL7081.Contig13_All	PREDICTED: PDZ and LIM domain protein 3-like isoform X2 [Bombyx mori]	---
CL14273.Contig1_All	Trypsin-7 (Precursor) GN=TRYP7	TRYP7	CL12780.Contig3_All	PREDICTED: mediator of RNA polymerase II transcription subunit 26-like [Bombyx mori]	---	CL10380.Contig3_All	PREDICTED: uncharacterized protein LOC101737667 [Bombyx mori]	---	CL10444.Contig4_All	Probable quinone oxidoreductase	---	CL2702.Contig5_All	Troponin T GN=TNT	TNT	CL2485.Contig3_All	PREDICTED: clavesin-1-like [Bombyx mori]	---	CL1516.Contig2_All	Protein purity of essence	---	CL9461.Contig2_All	Ejaculatory bulb-specific protein 3 (Precursor) GN=PebIII	PebIII
CL14425.Contig1_All	Probable alpha-galactosidase (Precursor) GN=melA	melA	CL14144.Contig2_All	PREDICTED: pollen-specific leucine-rich repeat extensin-like protein 1-like [Bombyx mori]	---	CL10395.Contig3_All	Coatomer subunit beta {ECO:0000250|UniProtKB:P45437}	---	CL10448.Contig3_All	Sorbitol dehydrogenase GN=SDH	SDH	CL3220.Contig5_All	PREDICTED: monocarboxylate transporter 12-like [Bombyx mori]	---	CL2745.Contig7_All	Chitooligosaccharidolytic beta-N-acetylglucosaminidase (Precursor)	---	CL2254.Contig4_All	Probable splicing factor 3B subunit 3 GN=sf3b3	sf3b3	CL9648.Contig5_All	PREDICTED: uncharacterized protein LOC101738136 [Bombyx mori]	---
CL14665.Contig2_All	PREDICTED: cysteine proteinase 7-like isoform X1 [Bombyx mori]	---	CL1425.Contig1_All	"Juvenile hormone epoxide hydrolase {ECO:0000303|PubMed:15681225, ECO:0000312|EMBL:AAQ87024.1}"	---	CL10408.Contig6_All	Talin-B GN=talB	talB	CL10449.Contig1_All	Fructose-bisphosphate aldolase GN=Ald	Ald	CL3676.Contig5_All	Probable quinone oxidoreductase	---	CL3366.Contig2_All	Peroxidase (Precursor) GN=Pxd	Pxd	CL2385.Contig4_All	Aminopeptidase N	---	Unigene12072_All	Probable protein disulfide-isomerase A6 (Precursor) GN=tag-320	tag-320
CL14674.Contig2_All	Cuticle protein 8	---	CL14312.Contig3_All	Gloverin	---	CL10442.Contig7_All	Zinc finger CCCH domain-containing protein 15 homolog GN=CG8635	CG8635	CL10574.Contig1_All	Uncharacterized protein C28H8.5 (Precursor) GN=C28H8.5	C28H8.5	CL4794.Contig3_All	GTP cyclohydrolase 1 GN=Pu	Pu	CL3670.Contig2_All	Ommochrome-binding protein (Precursor)	---	CL276.Contig1_All	Cuticle protein GN=Ccp84Ab	Ccp84Ab	Unigene34554_All	odorant-binding protein-2 precursor [Spodoptera frugiperda]	---
CL1570.Contig23_All	Alpha-mannosidase 58 kDa subunit (Precursor) GN=manA	manA	CL14600.Contig2_All	Membrane alanyl aminopeptidase (Precursor; Fragment)	---	CL10514.Contig3_All	Serine/threonine-protein phosphatase 2A regulatory subunit psrA GN=psrA	psrA	CL10590.Contig1_All	Alcohol dehydrogenase 1 GN=ADH1	ADH1	CL4798.Contig1_All	Probable cytochrome P450 6g2 GN=Cyp6g2	Cyp6g2	CL3904.Contig8_All	Neutral ceramidase (Precursor) GN=CDase	CDase	CL2869.Contig6_All	Twitchin {ECO:0000303|PubMed:7190524}	---	Unigene38858_All	CSP7 [Helicoverpa armigera]	---
CL1698.Contig9_All	Probable chitinase 3 (Precursor) GN=Cht3	Cht3	CL14917.Contig2_All	Probable 4-coumarate--CoA ligase 1 GN=4cl1	4cl1	CL10645.Contig5_All	Eukaryotic peptide chain release factor GTP-binding subunit GN=erf3	erf3	CL10607.Contig5_All	Serine protease inhibitor {ECO:0000312|EMBL:AAT35220.1} (Precursor)	---	CL5053.Contig2_All	Putative inorganic phosphate cotransporter GN=Picot	Picot	CL4175.Contig5_All	Proclotting enzyme heavy chain (Precursor)	---	CL3092.Contig4_All	Cullin homolog 1 GN=lin19	lin19
CL1728.Contig3_All	cuticular protein PpolCPT2 [Papilio polytes]	---	CL1692.Contig2_All	Alkylglycerol monooxygenase homolog GN=BE10.2	BE10.2	CL1071.Contig2_All	Replication protein A 70 kDa DNA-binding subunit GN=RpA-70	RpA-70	CL10740.Contig4_All	D-aspartate oxidase GN=ddo-2	ddo-2	CL5745.Contig1_All	ecdysteroid 22-kinase [Danaus plexippus]	---	CL5678.Contig1_All	Vitellin heavy chain (Precursor) GN=VG	VG	CL3157.Contig3_All	ABC transporter F family member 2 GN=abcF2	abcF2
CL2029.Contig4_All	Peroxidase (Precursor) GN=Pxd	Pxd	CL179.Contig3_All	Branched-chain-amino-acid aminotransferase GN=v1g246094	v1g246094	CL10741.Contig6_All	Very long-chain-fatty-acid--CoA ligase bubblegum GN=bgm	bgm	CL10741.Contig8_All	Integrin beta-PS (Precursor) GN=mys	mys	CL60.Contig3_All	Dehydrogenase/reductase SDR family member 4 {ECO:0000250|UniProtKB:Q9BTZ2}	---	CL5678.Contig3_All	Vitellin heavy chain (Precursor) GN=VG	VG	CL4464.Contig1_All	DNA damage-binding protein 1 GN=pic	pic
CL2264.Contig1_All	Probable nuclear hormone receptor HR3 GN=HR3	HR3	CL2147.Contig3_All	hypothetical protein KGM_14452 [Danaus plexippus]	---	CL10755.Contig2_All	V-type proton ATPase subunit D	---	CL10747.Contig2_All	cuticular protein PxutCPH5 [Papilio xuthus]	---	CL7107.Contig2_All	L-xylulose reductase {ECO:0000250|UniProtKB:Q7Z4W1}	---	CL6569.Contig1_All	"Beta-1,3-glucan-binding protein (Precursor)"	---	CL5411.Contig5_All	Hemocytin (Precursor)	---
CL2437.Contig2_All	PREDICTED: uncharacterized protein LOC101735588 [Bombyx mori]	---	CL2233.Contig2_All	PREDICTED: mucin-2-like [Bombyx mori]	---	CL10759.Contig5_All	fatty alcohol acetyltransferase [Agrotis segetum]	---	CL10879.Contig4_All	Aldo-keto reductase AKR2E4 GN=akr2e	akr2e	CL7581.Contig4_All	Acyl-CoA Delta(11) desaturase GN=D11DS	D11DS	CL7013.Contig2_All	uncharacterized protein LOC100327241 [Bombyx mori]	---	CL5854.Contig2_All	PREDICTED: uncharacterized protein LOC101743105 [Bombyx mori]	---
CL2661.Contig2_All	"Putative fatty acyl-CoA reductase CG5065 {ECO:0000250|UniProtKB:Q922J9, ECO:0000312|EMBL:AAF57974.1} GN=CG5065"	CG5065	CL23.Contig33_All	Juvenile hormone esterase (Precursor)	---	CL1079.Contig4_All	ATP-dependent zinc metalloprotease YME1 homolog GN=ymel-1	ymel-1	CL1088.Contig19_All	H/ACA ribonucleoprotein complex subunit 4 GN=Nop60B	Nop60B	CL8024.Contig1_All	Cytochrome P450 6B4 GN=CYP6B4	CYP6B4	CL706.Contig2_All	PREDICTED: probable chitinase 3-like isoform X1 [Bombyx mori]	---	CL6122.Contig2_All	PREDICTED: protein split ends-like [Bombyx mori]	---
CL2981.Contig4_All	Polyadenylate-binding protein GN=pAbp	pAbp	CL2360.Contig2_All	"Trypsin, alkaline B (Precursor)"	---	CL10865.Contig2_All	"Probable 28S ribosomal protein S26, mitochondrial (Precursor) GN=mRpS26"	mRpS26	CL1088.Contig3_All	hypothetical protein KGM_15622 [Danaus plexippus]	---	CL8571.Contig1_All	fructosidase [Helicoverpa armigera]	---	CL7094.Contig3_All	Angiotensin-converting enzyme (Precursor) GN=Ance	Ance	CL6685.Contig5_All	Structural maintenance of chromosome protein 3 GN=smc3	smc3
CL2986.Contig9_All	Phosphoribosylglycinamide formyltransferase GN=GART	GART	CL2399.Contig1_All	Probable glutathione S-transferase 7 GN=gst-7	gst-7	CL1087.Contig2_All	Mitochondrial sorting homolog GN=mspn-1	mspn-1	CL10912.Contig4_All	Venom carboxylesterase-6 (Precursor)	---	CL8736.Contig2_All	Membrane alanyl aminopeptidase (Precursor; Fragment)	---	CL7835.Contig2_All	Probable chitinase 2 (Precursor)	---	CL7214.Contig5_All	Transmembrane GTPase Marf GN=Marf	Marf
CL3132.Contig2_All	PREDICTED: lysine-specific demethylase 2B-like [Bombyx mori]	---	CL2686.Contig10_All	PREDICTED: LOW QUALITY PROTEIN: actin-binding LIM protein 3 [Bombyx mori]	---	CL10873.Contig1_All	WW domain-containing oxidoreductase GN=Wwox	Wwox	CL10967.Contig2_All	Lysosomal aspartic protease (Precursor) GN=AAEL006169	AAEL006169	CL9045.Contig2_All	Fatty acid-binding protein 2 GN=MFB2	MFB2	CL8247.Contig2_All	hypothetical protein KGM_18593 [Danaus plexippus]	---	CL7331.Contig2_All	Putative vacuolar protein sorting-associated protein 13A GN=vps13A	vps13A
CL3262.Contig1_All	hypothetical protein KGM_04620 [Danaus plexippus]	---	CL3079.Contig1_All	Cytochrome P450 4g15 GN=Cyp4g15	Cyp4g15	CL1088.Contig1_All	Serine proteinase stubble catalytic chain GN=Sb	Sb	CL11203.Contig1_All	Antichymotrypsin-1 (Precursor)	---	CL989.Contig10_All	Trypsin CFT-1 (Precursor)	---	CL8486.Contig1_All	S-methyl-5&apos;-thioadenosine phosphorylase {ECO:0000255|HAMAP-Rule:MF_03155} GN=AGAP005129	AGAP005129	CL7548.Contig1_All	Cuticle protein 19	---
CL328.Contig4_All	PREDICTED: alpha-tocopherol transfer protein-like isoform X1 [Bombyx mori]	---	CL3079.Contig4_All	Cytochrome P450 4g15 GN=Cyp4g15	Cyp4g15	CL10892.Contig2_All	Protein disulfide-isomerase 2 (Precursor) GN=pdi-2	pdi-2	CL11241.Contig3_All	PREDICTED: protein FAM177A1-like [Bombyx mori]	---	Unigene12161_All	ecdysteroid 22-kinase [Danaus plexippus]	---	CL8811.Contig1_All	Arylphorin subunit alpha (Precursor)	---	CL8242.Contig2_All	Eukaryotic translation initiation factor 3 subunit C {ECO:0000255|HAMAP-Rule:MF_03002}	---
CL3459.Contig3_All	Protein enabled GN=ena	ena	CL3112.Contig2_All	Membrane-bound alkaline phosphatase (Precursor) GN=Alp-m	Alp-m	CL10898.Contig3_All	Luciferin 4-monooxygenase	---	CL11402.Contig2_All	NSFL1 cofactor p47 homolog GN=nsfl1c	nsfl1c	Unigene12289_All	PREDICTED: uncharacterized protein LOC101743675 [Bombyx mori]	---	CL8811.Contig2_All	Arylphorin subunit beta (Precursor)	---	CL895.Contig3_All	Dosage compensation regulator GN=mle	mle
CL369.Contig2_All	Maestro heat-like repeat-containing protein family member 1 GN=mroh1	mroh1	CL3155.Contig2_All	PREDICTED: uncharacterized protein LOC101743079 [Bombyx mori]	---	CL109.Contig9_All	ABC transporter D family member 2 GN=abcD2	abcD2	CL11420.Contig2_All	REPAT33 [Spodoptera exigua]	---	Unigene14707_All	Signal recognition particle 9 kDa protein GN=Srp9	Srp9	CL8811.Contig3_All	Arylphorin subunit alpha (Precursor)	---	CL9898.Contig2_All	PREDICTED: uncharacterized protein LOC101740429 [Bombyx mori]	---
CL3753.Contig4_All	"Hsc70-interacting protein 2 {ECO:0000250|UniProtKB:P50503, ECO:0000312|EMBL:AAP31294.1}"	---	CL3174.Contig6_All	Proteasome-associated protein ECM29 homolog GN=CG8858	CG8858	CL10904.Contig2_All	Regulator of nonsense transcripts 1 homolog GN=Upf1	Upf1	CL11420.Contig5_All	REPAT33 [Spodoptera exigua]	---	Unigene17702_All	PREDICTED: uncharacterized protein LOC101743675 [Bombyx mori]	---	CL8811.Contig4_All	Arylphorin subunit alpha (Precursor)	---	CL9986.Contig1_All	60S ribosomal protein L35 GN=rpl-35	rpl-35
CL3930.Contig3_All	Hemolymph lipopolysaccharide-binding protein (Precursor)	---	CL3306.Contig2_All	Phosphoserine phosphatase GN=aay	aay	CL10931.Contig2_All	cytochrome P450 CYP6AE12v1 [Helicoverpa armigera]	---	CL11462.Contig2_All	Cysteine synthase GN=cysK	cysK	Unigene19848_All	Carboxypeptidase B	---	CL9122.Contig2_All	Beta-ureidopropionase GN=pyd3	pyd3	CL9997.Contig2_All	cellular retinaldehyde-binding protein [Bombyx mori]	---
CL3930.Contig4_All	Hemolymph lipopolysaccharide-binding protein (Precursor)	---	CL3502.Contig1_All	"Trypsin, alkaline C (Precursor)"	---	CL10951.Contig1_All	60S ribosomal protein L23 GN=RpL23-C	RpL23-C	CL11499.Contig2_All	Cathepsin B-like cysteine proteinase (Precursor)	---	Unigene200_All	PREDICTED: transcription factor TFIIIB component B&apos;&apos;-like [Bombyx mori]	---	CL9953.Contig2_All	GILT-like protein C02D5.2 GN=C02D5.2	C02D5.2	Unigene12068_All	glucosidase II beta-subunit [Bombyx mori]	---
CL3980.Contig5_All	Sodium/chloride cotransporter 3 GN=kcc-3	kcc-3	CL3676.Contig7_All	Probable quinone oxidoreductase	---	CL10981.Contig2_All	Diminuto-like protein GN=F52H2.6	F52H2.6	CL11554.Contig3_All	Inosine-uridine preferring nucleoside hydrolase GN=NSNH	NSNH	Unigene22749_All	Cytochrome P450 6l1 GN=CYP6L1	CYP6L1	Unigene10047_All	Circadian clock-controlled protein (Precursor) GN=anon-3B1.2	anon-3B1.2	Unigene16137_All	Muscle M-line assembly protein unc-89 GN=unc-89	unc-89
CL3994.Contig2_All	Uncharacterized protein C05D11.1 GN=C05D11.1	C05D11.1	CL3977.Contig2_All	Hydroxyacid oxidase GN=haox	haox	CL10982.Contig4_All	"Threonine--tRNA ligase, cytoplasmic GN=trs-1"	trs-1	CL11626.Contig4_All	Proclotting enzyme heavy chain (Precursor)	---	Unigene23047_All	PREDICTED: uncharacterized protein LOC101743675 [Bombyx mori]	---	Unigene11727_All	PREDICTED: putative uncharacterized protein DDB_G0271606-like [Bombyx mori]	---	Unigene19688_All	Calreticulin (Precursor)	---
CL40.Contig7_All	Probable cubilin (Precursor) GN=ZC116.3	ZC116.3	CL3977.Contig5_All	Hydroxyacid oxidase GN=haox	haox	CL10988.Contig1_All	"Elongation factor Tu, mitochondrial GN=TUFA"	TUFA	CL11657.Contig2_All	PREDICTED: uncharacterized protein LOC101742386 [Bombyx mori]	---	Unigene24258_All	Circadian clock-controlled protein (Precursor) GN=anon-3B1.2	anon-3B1.2	Unigene20855_All	Ejaculatory bulb-specific protein 3 (Precursor) GN=PebIII	PebIII	Unigene20069_All	osiris 9 [Danaus plexippus]	---
CL4046.Contig2_All	"Trypsin, alkaline C (Precursor)"	---	CL4010.Contig4_All	unnamed protein product [Bombyx mori]	---	CL10992.Contig6_All	60S ribosomal protein L14 GN=RpL14	RpL14	CL11690.Contig2_All	Dihydropteridine reductase GN=qdpr	qdpr	Unigene3502_All	Membrane alanyl aminopeptidase (Precursor; Fragment)	---				Unigene20217_All	Protein yellow (Precursor) GN=y	y
CL4261.Contig1_All	Endocuticle structural glycoprotein SgAbd-2	---	CL4102.Contig2_All	Cytochrome P450 6B7 GN=CYP6B7	CYP6B7	CL10994.Contig3_All	Ribonucleoside-diphosphate reductase large subunit GN=RnrL	RnrL	CL11788.Contig1_All	Putative glucosylceramidase 3 (Precursor) GN=gba-3	gba-3	Unigene4855_All	hypothetical protein KGM_14662 [Danaus plexippus]	---				Unigene22860_All	60S ribosomal protein L36 GN=RpL36	RpL36
CL4358.Contig1_All	Venom serine carboxypeptidase (Precursor)	---	CL4359.Contig1_All	OCIA domain-containing protein 1 GN=asrij	asrij	CL11005.Contig5_All	Filamin-A GN=cher	cher	CL11806.Contig2_All	Hemolymph lipopolysaccharide-binding protein (Precursor)	---	Unigene6720_All	Putative UDP-glucuronosyltransferase ugt-58 (Precursor) GN=ugt-58	ugt-58				Unigene25305_All	cellular retinaldehyde-binding protein [Bombyx mori]	---
CL453.Contig2_All	"Putative fatty acyl-CoA reductase CG8306 {ECO:0000250|UniProtKB:Q922J9, ECO:0000312|EMBL:AAF57977.2} GN=CG8306"	CG8306	CL4440.Contig7_All	PREDICTED: serine/arginine repetitive matrix protein 1-like [Bombyx mori]	---	CL11012.Contig2_All	60S ribosomal protein L10a GN=RpL10A	RpL10A	CL11899.Contig2_All	Probable 4-coumarate--CoA ligase 1 GN=4cl1	4cl1	Unigene9236_All	Chymotrypsin-1	---				Unigene25611_All	Putative ribosome biogenesis ATPase nvl GN=nvl	nvl
CL4694.Contig4_All	uncharacterized protein LOC100862793 precursor [Bombyx mori]	---	CL4593.Contig2_All	Facilitated trehalose transporter Tret1-2 homolog {ECO:0000250|UniProtKB:Q8MKK4}	---	CL11023.Contig3_All	Cytochrome P450 4C1 GN=CYP4C1	CYP4C1	CL11991.Contig3_All	Chondroitin proteoglycan 2 (Precursor) GN=cpg-2	cpg-2							Unigene3084_All	PREDICTED: enolase-phosphatase E1-like [Bombyx mori]	---
CL5147.Contig3_All	Probable protein phosphatase 2C T23F11.1 GN=ppm-2	ppm-2	CL4640.Contig4_All	Ecdysone 20-monooxygenase (Precursor) GN=shd	shd	CL11088.Contig4_All	Mitogen-activated protein kinase ERK-A GN=rl	rl	CL12013.Contig2_All	Fatty acid-binding protein	---							Unigene37231_All	Cuticle protein 7	---
CL5446.Contig3_All	PREDICTED: sulfotransferase 1C4-like [Bombyx mori]	---	CL4937.Contig5_All	PREDICTED: interferon regulatory factor 2-binding protein-like A-like [Bombyx mori]	---	CL11199.Contig3_All	Innexin inx7 GN=Inx7	Inx7	CL12118.Contig4_All	PREDICTED: mitochondrial genome maintenance exonuclease 1-like isoform X1 [Bombyx mori]	---							Unigene3768_All	cuticular protein hypothetical 28 [Danaus plexippus]	---
CL5567.Contig3_All	Maternal protein tudor GN=tud	tud	CL527.Contig3_All	Putative UDP-glucuronosyltransferase ugt-47 (Precursor) GN=ugt-47	ugt-47	CL11208.Contig1_All	PREDICTED: probable serine/threonine-protein kinase kinX-like isoform X2 [Bombyx mori]	---	CL12204.Contig2_All	Sphingomyelin phosphodiesterase 1 (Precursor) GN=asm-1	asm-1							Unigene6438_All	Titin GN=CG1915	CG1915
CL5858.Contig5_All	Collagenase (Precursor)	---	CL532.Contig1_All	Putative UDP-glucuronosyltransferase ugt-50 (Precursor) GN=ugt-50	ugt-50	CL11260.Contig2_All	farnesoic acid O-methyltransferase [Bombyx mori]	---	CL1221.Contig3_All	Poly(U)-specific endoribonuclease homolog (Precursor) GN=CG2145	CG2145
CL6077.Contig2_All	GILT-like protein C02D5.2 GN=C02D5.2	C02D5.2	CL5423.Contig3_All	Coatomer subunit epsilon GN=cope	cope	CL1130.Contig2_All	Uncharacterized protein CG16817 GN=CG16817	CG16817	CL12212.Contig3_All	sialic acid synthase [Danaus plexippus]	---
CL6101.Contig3_All	Lazarillo protein (Precursor)	---	CL5483.Contig4_All	Cytochrome P450 6B6 GN=CYP6B6	CYP6B6	CL11307.Contig1_All	PREDICTED: multiple epidermal growth factor-like domains protein 10-like [Bombyx mori]	---	CL12275.Contig1_All	IMP cyclohydrolase GN=purH	purH
CL633.Contig1_All	Laminin subunit gamma-1 (Precursor) GN=LanB2	LanB2	CL5483.Contig5_All	Cytochrome P450 6B4 GN=CYP6B4	CYP6B4	CL11321.Contig2_All	Translation machinery-associated protein 16 homolog GN=CG15027	CG15027	CL12357.Contig6_All	hypothetical protein [Papilio xuthus]	---
CL6581.Contig8_All	Carboxypeptidase B	---	CL5528.Contig5_All	dsRNase [Mamestra configurata]	---	CL1137.Contig4_All	"Dynein heavy chain, cytoplasmic GN=Dhc64C"	Dhc64C	CL124.Contig8_All	Cold shock domain-containing protein CG9705 GN=CG9705	CG9705
CL6838.Contig4_All	PREDICTED: retinaldehyde-binding protein 1-like isoform X1 [Bombyx mori]	---	CL5614.Contig2_All	Niemann-Pick type C2 protein Npc2-t01 [Helicoverpa armigera]	---	CL11481.Contig4_All	Molybdopterin synthase catalytic subunit {ECO:0000255|HAMAP-Rule:MF_03052}	---	CL1241.Contig5_All	Annexin B11 GN=AnxB11	AnxB11
CL7158.Contig2_All	HMG176 [Helicoverpa armigera]	---	CL569.Contig2_All	Cytochrome P450 6B4 GN=CYP6B4	CYP6B4	CL11489.Contig3_All	Probable peroxisomal acyl-coenzyme A oxidase GN=C48B4.1	C48B4.1	CL1246.Contig2_All	Variant-surface-glycoprotein phospholipase C	---
CL7929.Contig4_All	Nuclear hormone receptor FTZ-F1 GN=FTZ-F1	FTZ-F1	CL5735.Contig1_All	Glutathione S-transferase 1 GN=Gst1	Gst1	CL11493.Contig3_All	"Juvenile hormone epoxide hydrolase {ECO:0000303|PubMed:15681225, ECO:0000312|EMBL:AAQ87024.1}"	---	CL12478.Contig2_All	unknown secreted protein [Papilio xuthus]	---
CL8065.Contig5_All	WW domain-containing oxidoreductase GN=Wwox	Wwox	CL5742.Contig5_All	microsomal glutathione S-transferase 1-3 [Spodoptera litura]	---	CL11533.Contig3_All	Serine/threonine-protein phosphatase rdgC GN=rdgC	rdgC	CL12506.Contig3_All	26S protease regulatory subunit 6A homolog GN=psmC3	psmC3
CL8801.Contig2_All	PREDICTED: uncharacterized protein LOC101744039 [Bombyx mori]	---	CL6003.Contig3_All	Organic cation transporter protein GN=Orct	Orct	CL11570.Contig1_All	PREDICTED: microtubule-associated protein futsch-like [Bombyx mori]	---	CL12592.Contig1_All	Fumarylacetoacetate hydrolase domain-containing protein 2 homolog GN=fahd2	fahd2
CL9277.Contig1_All	Ubiquitin carboxyl-terminal hydrolase 7 GN=Usp7	Usp7	CL6368.Contig2_All	Lipid storage droplets surface-binding protein 2	---	CL11570.Contig2_All	PREDICTED: microtubule-associated protein futsch-like [Bombyx mori]	---	CL12618.Contig3_All	Serine protease inhibitor 3/4 (Precursor; Fragment)	---
CL9645.Contig2_All	Putative glucosylceramidase 3 (Precursor) GN=gba-3	gba-3	CL637.Contig1_All	Putative UDP-glucuronosyltransferase ugt-50 (Precursor) GN=ugt-50	ugt-50	CL11574.Contig6_All	Heat shock protein 83 GN=Hsp83	Hsp83	CL1272.Contig1_All	Juvenile hormone esterase (Precursor)	---
Unigene11782_All	simila to CG8927 [Papilio polytes]	---	CL637.Contig2_All	Putative UDP-glucuronosyltransferase ugt-46 (Precursor) GN=ugt-46	ugt-46	CL11584.Contig2_All	Eukaryotic initiation factor 4A GN=eIF-4a	eIF-4a	CL12733.Contig2_All	hypothetical protein KGM_19657 [Danaus plexippus]	---
Unigene14767_All	Collagenase (Precursor)	---	CL6392.Contig5_All	Protein I&apos;m not dead yet GN=Indy	Indy	CL11646.Contig3_All	PREDICTED: FUN14 domain-containing protein 1A-like isoform X1 [Bombyx mori]	---	CL1285.Contig3_All	Integrin alpha-PS2 light chain (Precursor) GN=if	if
Unigene15913_All	"Glucose dehydrogenase [FAD, quinone] short protein (Precursor) GN=Gld"	Gld	CL6955.Contig1_All	microsomal glutathione S-transferase 1-1 [Spodoptera litura]	---	CL11685.Contig6_All	Peroxidasin (Precursor) GN=Pxn	Pxn	CL1288.Contig1_All	cuticular protein RR-3 motif 148 precursor [Bombyx mori]	---
Unigene17100_All	Serine protease inhibitor dipetalogastin (Precursor; Fragment)	---	CL700.Contig2_All	Molybdenum cofactor sulfurase {ECO:0000255|HAMAP-Rule:MF_03050}	---	CL11712.Contig2_All	GTP-binding protein 128up GN=128up	128up	CL12949.Contig1_All	Protein DDI1 homolog GN=ddi1	ddi1
Unigene19725_All	PREDICTED: uncharacterized threonine-rich GPI-anchored glycoprotein PJ4664.02 [Bombyx mori]	---	CL7130.Contig1_All	"Trypsin, alkaline C (Precursor)"	---	CL11746.Contig4_All	Calnexin {ECO:0000250|UniProtKB:P34652} (Precursor)	---	CL12949.Contig3_All	Protein DDI1 homolog GN=ddi1	ddi1
Unigene20052_All	defensin precursor [Spodoptera frugiperda]	---	CL7312.Contig3_All	Ectin {ECO:0000303|PubMed:23765379} (Precursor; Fragment)	---	CL11750.Contig3_All	Putative vacuolar protein sorting-associated protein 13A GN=vps13A	vps13A	CL12962.Contig1_All	Glyceraldehyde-3-phosphate dehydrogenase GN=Gapdh	Gapdh
Unigene22555_All	hypothetical protein KGM_15002 [Danaus plexippus]	---	CL7520.Contig2_All	Glutathione S-transferase 1 GN=GST1	GST1	CL11767.Contig2_All	WW domain-containing oxidoreductase GN=Wwox	Wwox	CL13086.Contig2_All	Serine protease snake (Precursor) GN=snk	snk
Unigene22903_All	Flexible cuticle protein 12 (Precursor) GN=CP12	CP12	CL7520.Contig3_All	Glutathione S-transferase 1 GN=GST1	GST1	CL11767.Contig4_All	WW domain-containing oxidoreductase GN=Wwox	Wwox	CL13138.Contig1_All	hypothetical protein KGM_22301 [Danaus plexippus]	---
Unigene25698_All	PREDICTED: uncharacterized protein LOC101739160 [Bombyx mori]	---	CL7723.Contig1_All	Aldo-keto reductase AKR2E4 GN=akr2e	akr2e	CL11825.Contig2_All	"NADH dehydrogenase [ubiquinone] flavoprotein 1, mitochondrial (Precursor) GN=ndufv1"	ndufv1	CL13141.Contig3_All	Hemolymph lipopolysaccharide-binding protein (Precursor)	---
Unigene26784_All	Probable chitinase 3 (Precursor) GN=Cht3	Cht3	CL7869.Contig2_All	Fibrohexamerin (Precursor) GN=P25	P25	CL1184.Contig13_All	Translation elongation factor 2	---	CL1315.Contig8_All	3-hydroxyacyl-CoA dehydrogenase GN=mfeA	mfeA
Unigene30091_All	Vitellin heavy chain (Precursor) GN=VG	VG	CL8017.Contig3_All	Zinc carboxypeptidase (Fragment)	---	CL11876.Contig2_All	Zinc carboxypeptidase A 1 (Precursor) GN=AGAP009593	AGAP009593	CL13202.Contig2_All	Ommochrome-binding protein (Precursor)	---
Unigene34558_All	40S ribosomal protein S13 GN=RpS13	RpS13	CL8024.Contig3_All	Cytochrome P450 6B4 GN=CYP6B4	CYP6B4	CL1206.Contig17_All	Protein lap4	---	CL13207.Contig1_All	Innexin inx3 GN=Inx3	Inx3
Unigene45946_All	PREDICTED: uncharacterized protein LOC101740358 [Bombyx mori]	---	CL9007.Contig1_All	Chymotrypsin BI (Precursor)	---	CL12103.Contig2_All	60S ribosomal protein L13 GN=RpL13	RpL13	CL1322.Contig1_All	WW domain-containing oxidoreductase GN=Wwox	Wwox
Unigene6439_All	Titin GN=CG1915	CG1915	CL9131.Contig1_All	Hemolymph lipopolysaccharide-binding protein (Precursor)	---	CL12145.Contig1_All	Ejaculatory bulb-specific protein 3 (Precursor) GN=PebIII	PebIII	CL13229.Contig1_All	Myrosinase 1 {ECO:0000303|PubMed:11804799}	---
Unigene6441_All	hypothetical protein KGM_13872 [Danaus plexippus]	---	CL942.Contig5_All	Probable dual specificity protein phosphatase DDB_G0281963 GN=DDB_G0281963	DDB_G0281963	CL12173.Contig3_All	Putative odorant-binding protein A5 (Precursor) GN=a5	a5	CL13273.Contig1_All	PREDICTED: protein MNN4-like [Bombyx mori]	---
Unigene7922_All	Protein takeout (Precursor) GN=to	to	CL947.Contig9_All	Ornithine decarboxylase 1 GN=Odc1	Odc1	CL1219.Contig1_All	Cytochrome P450 4C1 GN=CYP4C1	CYP4C1	CL13294.Contig3_All	Probable 3-hydroxyacyl-CoA dehydrogenase B0272.3 GN=B0272.3	B0272.3
Unigene8462_All	"Glucose dehydrogenase [FAD, quinone] short protein (Precursor) GN=Gld"	Gld	CL9496.Contig1_All	Putative UDP-glucuronosyltransferase ugt-50 (Precursor) GN=ugt-50	ugt-50	CL12215.Contig3_All	hypothetical protein KGM_11008 [Danaus plexippus]	---	CL13376.Contig2_All	Macrophage migration inhibitory factor homolog	---
Unigene9030_All	Probable polyketide synthase 16 GN=pks16	pks16	CL9496.Contig3_All	Putative UDP-glucuronosyltransferase ugt-50 (Precursor) GN=ugt-50	ugt-50	CL12222.Contig1_All	Antigen EG13 GN=EG13	EG13	CL13442.Contig2_All	similar to CG10527 [Papilio xuthus]	---
Unigene9244_All	cuticular protein glycine-rich 9 precursor [Bombyx mori]	---	CL9691.Contig2_All	PREDICTED: uncharacterized protein LOC101745080 [Bombyx mori]	---	CL12289.Contig2_All	Probable 4-coumarate--CoA ligase 1 GN=4cl1	4cl1	CL1372.Contig3_All	Protein henna GN=Hn	Hn
			CL9842.Contig1_All	Glutathione S-transferase 1 GN=Gst1	Gst1	CL12296.Contig2_All	UPF0586 protein CG11596 GN=CG11596	CG11596	CL1372.Contig4_All	Protein henna GN=Hn	Hn
			CL989.Contig5_All	Trypsin CFT-1 (Precursor)	---	CL12325.Contig2_All	"39S ribosomal protein L9, mitochondrial (Precursor) GN=mRpL9"	mRpL9	CL13875.Contig1_All	Probable phytanoyl-CoA dioxygenase GN=ZK550.6	ZK550.6
			CL9913.Contig5_All	neutral lipase [Helicoverpa armigera]	---	CL12340.Contig2_All	Calcium/calmodulin-dependent protein kinase type II alpha chain GN=CaMKII	CaMKII	CL13887.Contig2_All	Acetyl-coenzyme A synthetase GN=ACS	ACS
			CL9973.Contig2_All	Circadian clock-controlled protein (Precursor) GN=anon-3B1.2	anon-3B1.2	CL12345.Contig2_All	"Trypsin, alkaline C (Precursor)"	---	CL13889.Contig2_All	cuticular protein CPG24 [Papilio xuthus]	---
			Unigene11672_All	Niemann-Pick C1 protein homolog 1 (Precursor) GN=ncr-1	ncr-1	CL12360.Contig2_All	Probable manganese-transporting ATPase C10C6.6 GN=C10C6.6	C10C6.6	CL13894.Contig6_All	Peptidoglycan recognition protein (Precursor) GN=PGRP	PGRP
			Unigene11936_All	Cuticle protein GN=Ccp84Ab	Ccp84Ab	CL12373.Contig2_All	Membrane-bound alkaline phosphatase (Precursor) GN=Alp-m	Alp-m	CL13895.Contig1_All	Venom carboxylesterase-6 (Precursor)	---
			Unigene14327_All	46 kDa FK506-binding nuclear protein GN=FKBP46	FKBP46	CL12407.Contig2_All	"UDP-glucose 4-epimerase {ECO:0000303|PubMed:20519568, ECO:0000303|PubMed:22654673} GN=Gale"	Gale	CL1390.Contig3_All	putative glycerol-3-phosphate acyltransferase [Danaus plexippus]	---
			Unigene14675_All	Transport and Golgi organization protein 11 GN=Tango11	Tango11	CL12411.Contig3_All	Egg-laying defective protein 27 GN=egl-27	egl-27	CL13992.Contig1_All	hypothetical protein KGM_17409 [Danaus plexippus]	---
			Unigene17206_All	5&apos;-nucleotidase (Precursor) GN=5NUC	5NUC	CL12499.Contig2_All	ATP-dependent zinc metalloprotease YME1 homolog GN=ymel-1	ymel-1	CL14051.Contig2_All	salivary cysteine-rich peptide precursor [Bombyx mori]	---
			Unigene17397_All	Serine--pyruvate aminotransferase GN=agxt	agxt	CL12577.Contig1_All	Translocon-associated protein subunit alpha (Precursor) GN=ssr1	ssr1	CL14079.Contig2_All	hypothetical protein KGM_09033 [Danaus plexippus]	---
			Unigene20533_All	Facilitated trehalose transporter Tret1 {ECO:0000250|UniProtKB:Q7PIR5}	---	CL12634.Contig3_All	Eukaryotic translation initiation factor 3 subunit D {ECO:0000255|HAMAP-Rule:MF_03003}	---	CL14085.Contig3_All	saposin-like protein [Bombyx mori]	---
			Unigene2987_All	Superoxide dismutase [Cu-Zn] (Precursor) GN=sod-1	sod-1	CL12637.Contig2_All	Alkaline phosphatase 4 (Precursor) GN=Aph-4	Aph-4	CL1417.Contig2_All	Aldo-keto reductase AKR2E4 GN=akr2e	akr2e
			Unigene33485_All	Titin-like protein [Bombyx mori]	---	CL12669.Contig2_All	Zinc carboxypeptidase A 1 (Precursor) GN=AGAP009593	AGAP009593	CL1424.Contig3_All	Tropomyosin-1	---
			Unigene3804_All	Glutathione S-transferase 1 GN=GST1	GST1	CL12734.Contig2_All	Probable polyketide synthase 16 GN=pks16	pks16	CL14337.Contig2_All	Peptidyl-prolyl cis-trans isomerase 5 (Precursor) GN=cyn-5	cyn-5
			Unigene3977_All	cuticular protein PxutCPH30 [Papilio xuthus]	---	CL12734.Contig3_All	Chalcone synthase stlB GN=stlB	stlB	CL1437.Contig3_All	Putative sulfiredoxin GN=CG6762	CG6762
			Unigene4369_All	Cytochrome P450 4g15 GN=Cyp4g15	Cyp4g15	CL12735.Contig3_All	Eukaryotic translation initiation factor 4 gamma GN=eif4g	eif4g	CL14383.Contig1_All	glycine-rich protein [Bombyx mori]	---
			Unigene43838_All	PREDICTED: uncharacterized protein LOC101745748 [Bombyx mori]	---	CL12784.Contig2_All	"NADPH:adrenodoxin oxidoreductase, mitochondrial (Precursor) GN=dare"	dare	CL14400.Contig2_All	Glutathione S-transferase 1 GN=GST1	GST1
			Unigene6466_All	Membrane alanyl aminopeptidase (Precursor; Fragment)	---	CL1280.Contig9_All	NADH-cytochrome b5 reductase 1 GN=cyb5r1	cyb5r1	CL14404.Contig3_All	Counting factor associated protein D (Precursor) GN=cfaD	cfaD
			Unigene6558_All	"Trypsin, alkaline C (Precursor)"	---	CL12899.Contig2_All	ATP-dependent RNA helicase WM6 GN=Hel25E	Hel25E	CL14413.Contig1_All	D-3-phosphoglycerate dehydrogenase GN=serA	serA
			Unigene6627_All	cuticular protein hypothetical 6 precursor [Bombyx mori]	---	CL1298.Contig1_All	Lopap (Precursor)	---	CL14549.Contig1_All	Glutathione S-transferase	---
			Unigene887_All	Cystathionine beta-synthase GN=cysB	cysB	CL13021.Contig3_All	Cytochrome P450 6k1 GN=CYP6K1	CYP6K1	CL14565.Contig2_All	Paxillin homolog 1 GN=pxl-1	pxl-1
			Unigene9702_All	Venom carboxylesterase-6 (Precursor)	---	CL1303.Contig2_All	PREDICTED: recombination repair protein 1-like isoform X2 [Bombyx mori]	---	CL14607.Contig2_All	unknown secreted protein [Papilio polytes]	---
						CL13030.Contig1_All	"TNF receptor-associated protein 1 homolog, mitochondrial (Precursor) GN=trap1"	trap1	CL14656.Contig1_All	"Probable alanine aminotransferase, mitochondrial (Precursor) GN=gpt"	gpt
						CL1304.Contig2_All	cytochrome oxidase biogenesis protein [Papilio xuthus]	---	CL14658.Contig2_All	Serine proteinase stubble catalytic chain GN=Sb	Sb
						CL13045.Contig2_All	PREDICTED: clavesin-1-like isoform X1 [Bombyx mori]	---	CL1466.Contig2_All	Serine protease easter (Precursor) GN=ea	ea
						CL13053.Contig1_All	Mitochondrial-processing peptidase subunit beta GN=mppB	mppB	CL14686.Contig2_All	hypothetical protein KGM_11060 [Danaus plexippus]	---
						CL1307.Contig6_All	Putative UDP-glucuronosyltransferase ugt-47 (Precursor) GN=ugt-47	ugt-47	CL14718.Contig1_All	PREDICTED: uncharacterized protein LOC101739120 [Bombyx mori]	---
						CL1307.Contig7_All	UDP-glycosyltransferase UGT41B1 [Helicoverpa armigera]	---	CL1472.Contig1_All	Triosephosphate isomerase GN=Tpi	Tpi
						CL13147.Contig2_All	60S ribosomal protein L37a GN=RpL37A	RpL37A	CL1472.Contig2_All	Triosephosphate isomerase GN=Tpi	Tpi
						CL13148.Contig1_All	40S ribosomal protein S11	---	CL14795.Contig2_All	Proteasome subunit alpha type-2 GN=Prosalpha2	Prosalpha2
						CL13187.Contig3_All	Probable glutamine-dependent NAD(+) synthetase GN=CG9940	CG9940	CL14815.Contig2_All	26S protease regulatory subunit 4 GN=Rpt2	Rpt2
						CL13321.Contig2_All	"Probable splicing factor, arginine/serine-rich 7 GN=rsp-7"	rsp-7	CL14889.Contig1_All	General odorant-binding protein 56a (Precursor) GN=Obp56a	Obp56a
						CL13351.Contig1_All	Probable 4-coumarate--CoA ligase 3 GN=4cl3	4cl3	CL14920.Contig2_All	Glutathione S-transferase 2 GN=GST2	GST2
						CL13371.Contig2_All	Facilitated trehalose transporter Tret1-2 homolog {ECO:0000303|PubMed:20035867}	---	CL1514.Contig3_All	Alpha-mannosidase 58 kDa subunit (Precursor) GN=manA	manA
						CL13383.Contig2_All	ATPase family AAA domain-containing protein 3 GN=atad-3	atad-3	CL1514.Contig9_All	Fructose-bisphosphate aldolase GN=Ald	Ald
						CL13491.Contig2_All	Probable mitochondrial import inner membrane translocase subunit tim-44 (Precursor) GN=tim-44	tim-44	CL1701.Contig8_All	"Glutathione S-transferase 1, isoform D GN=GstD1"	GstD1
						CL13506.Contig1_All	Rab3 GTPase-activating protein catalytic subunit GN=CG31935	CG31935	CL1727.Contig8_All	PREDICTED: glycine N-methyltransferase-like [Bombyx mori]	---
						CL13582.Contig2_All	CTP synthase GN=CTPsyn	CTPsyn	CL1768.Contig3_All	Ejaculatory bulb-specific protein 3 (Precursor) GN=PebIII	PebIII
						CL13638.Contig3_All	"PREDICTED: 39S ribosomal protein L4, mitochondrial-like [Bombyx mori]"	---	CL1817.Contig2_All	MD-2-related lipid-recognition protein {ECO:0000303|PubMed:18343500} (Precursor)	---
						CL1366.Contig2_All	Glutamate carboxypeptidase 2 homolog GN=R57.1	R57.1	CL1872.Contig3_All	PREDICTED: uncharacterized protein LOC101742045 [Bombyx mori]	---
						CL13691.Contig1_All	Probable glutamine--tRNA ligase GN=Aats-gln	Aats-gln	CL2001.Contig1_All	carboxylesterase CXE30 [Spodoptera littoralis]	---
						CL13712.Contig2_All	Probable V-type proton ATPase 116 kDa subunit a GN=unc-32	unc-32	CL2001.Contig4_All	Esterase 6 (Precursor) GN=Est-6	Est-6
						CL13831.Contig2_All	Venom peptide isomerase heavy chain	---	CL2013.Contig2_All	PREDICTED: L-galactose dehydrogenase-like isoform X1 [Bombyx mori]	---
						CL1384.Contig6_All	PREDICTED: uncharacterized protein LOC101736728 [Bombyx mori]	---	CL2017.Contig4_All	Serine proteinase stubble catalytic chain GN=Sb	Sb
						CL13915.Contig1_All	hypothetical protein KGM_13715 [Danaus plexippus]	---	CL2022.Contig7_All	putative protease inhibitor 4 [Lonomia obliqua]	---
						CL13932.Contig1_All	General transcriptional corepressor tupA GN=tupA	tupA	CL2058.Contig2_All	PREDICTED: protein CREG1-like isoform X1 [Bombyx mori]	---
						CL1397.Contig3_All	PREDICTED: uridine phosphorylase 1-like isoform X1 [Bombyx mori]	---	CL210.Contig2_All	PREDICTED: uncharacterized protein LOC101742189 isoform X1 [Bombyx mori]	---
						CL14007.Contig2_All	Eukaryotic translation initiation factor 4 gamma GN=eif4g	eif4g	CL2100.Contig1_All	Chaoptin (Fragment) GN=CHP	CHP
						CL1404.Contig3_All	Vacuolar protein sorting-associated protein 11 homolog GN=vps11	vps11	CL2107.Contig7_All	Protein anon-37Cs GN=anon-37Cs	anon-37Cs
						CL14046.Contig1_All	Enhancer of mRNA-decapping protein 4 homolog GN=Ge-1	Ge-1	CL2107.Contig9_All	Protein anon-37Cs GN=anon-37Cs	anon-37Cs
						CL14121.Contig1_All	Coatomer subunit beta&apos; GN=beta&apos;Cop	beta&apos;Cop	CL212.Contig9_All	PREDICTED: iron/zinc purple acid phosphatase-like protein-like [Bombyx mori]	---
						CL14258.Contig2_All	PREDICTED: ATP synthase mitochondrial F1 complex assembly factor 1-like isoform X1 [Bombyx mori]	---	CL216.Contig1_All	Alanine--glyoxylate aminotransferase 2-like GN=CG8745	CG8745
						CL14263.Contig1_All	Vesicle-fusing ATPase 1 GN=comt	comt	CL2240.Contig2_All	Cuticle protein 10.9	---
						CL14306.Contig3_All	Cullin-3 GN=culC	culC	CL2260.Contig6_All	Putative cysteine proteinase CG12163 (Precursor) GN=CG12163	CG12163
						CL1434.Contig3_All	Kinesin heavy chain GN=Khc	Khc	CL2265.Contig7_All	Amidophosphoribosyltransferase (Precursor) GN=Prat	Prat
						CL14354.Contig2_All	Orotidine 5&apos;-phosphate decarboxylase GN=r-l	r-l	CL2296.Contig2_All	hypothetical protein KGM_01806 [Danaus plexippus]	---
						CL14376.Contig1_All	hypothetical protein KGM_07871 [Danaus plexippus]	---	CL2394.Contig15_All	Lysozyme (Precursor)	---
						CL1440.Contig4_All	Nucleoporin SEH1 {ECO:0000250|UniProtKB:Q96EE3}	---	CL24.Contig2_All	Glutathione S-transferase 1 GN=GST1	GST1
						CL14434.Contig3_All	Protein ROP GN=Rop	Rop	CL24.Contig4_All	Glutathione S-transferase 1 GN=GST1	GST1
						CL1449.Contig6_All	UDP-glycosyltransferase UGT40D1 [Helicoverpa armigera]	---	CL242.Contig15_All	Low-density lipoprotein receptor-related protein (Precursor) GN=lrp-1	lrp-1
						CL14561.Contig4_All	La-related protein 1 GN=larp	larp	CL2430.Contig3_All	Cytosolic Fe-S cluster assembly factor NUBP1 homolog {ECO:0000255|HAMAP-Rule:MF_03038} GN=AGAP011997	AGAP011997
						CL14620.Contig2_All	"PREDICTED: 28S ribosomal protein S30, mitochondrial-like [Bombyx mori]"	---	CL2445.Contig2_All	Gelsolin (Precursor) GN=Gel	Gel
						CL1463.Contig8_All	Fragile X mental retardation syndrome-related protein 1	---	CL2445.Contig4_All	Gelsolin (Precursor) GN=Gel	Gel
						CL1464.Contig2_All	"PREDICTED: 28S ribosomal protein S28, mitochondrial-like [Bombyx mori]"	---	CL2497.Contig1_All	"Beta-1,3-glucan-binding protein (Precursor)"	---
						CL14640.Contig2_All	GRIM-19 [Helicoverpa armigera]	---	CL2566.Contig1_All	Broad-complex core protein isoforms 1/2/3/4/5 GN=br	br
						CL14648.Contig1_All	Dehydrogenase/reductase SDR family protein 7-like GN=CG7601	CG7601	CL2567.Contig8_All	Probable multidrug resistance-associated protein lethal(2)03659 GN=l(2)03659	l(2)03659
						CL1468.Contig10_All	"mitochondrial ribosomal protein S22, partial [Papilio xuthus]"	---	CL2613.Contig5_All	Serine protease easter (Precursor) GN=ea	ea
						CL14682.Contig2_All	"28S ribosomal protein S15, mitochondrial (Precursor) GN=bonsai"	bonsai	CL2738.Contig2_All	Proteasome subunit beta type-6 (Precursor) GN=psmB6	psmB6
						CL14697.Contig2_All	Collagenase (Precursor)	---	CL2754.Contig3_All	Putative carbonic anhydrase 3 GN=cah-3	cah-3
						CL14712.Contig3_All	Surfeit locus protein 4 homolog GN=Surf4	Surf4	CL2921.Contig2_All	Glutathione S-transferase 2 GN=GST2	GST2
						CL14732.Contig3_All	Dihydrolipoyl dehydrogenase	---	CL2935.Contig7_All	Papilin (Precursor) GN=Ppn	Ppn
						CL14771.Contig2_All	mitochondrial NADH:ubiquinone oxidoreductase B14.7 subunit [Papilio xuthus]	---	CL2949.Contig3_All	Uncharacterized peptidase C1-like protein F26E4.3 (Precursor) GN=F26E4.3	F26E4.3
						CL14785.Contig1_All	"Protein msta, isoform B GN=msta"	msta	CL3076.Contig1_All	PREDICTED: aldose 1-epimerase-like isoform X1 [Bombyx mori]	---
						CL14840.Contig2_All	similar to CG4042 [Papilio xuthus]	---	CL3078.Contig27_All	Polycomb protein PHO GN=pho	pho
						CL1543.Contig3_All	Armadillo segment polarity protein GN=arm	arm	CL3078.Contig9_All	Limulus clotting factor C chain B (Precursor)	---
						CL1585.Contig2_All	Neutral ceramidase (Precursor) GN=CDase	CDase	CL3085.Contig5_All	Cytochrome P450 9e2 GN=CYP9E2	CYP9E2
						CL1587.Contig24_All	Fibulin-1 (Precursor) GN=fbl-1	fbl-1	CL3100.Contig1_All	L-xylulose reductase {ECO:0000250|UniProtKB:Q7Z4W1}	---
						CL1587.Contig2_All	Fibulin-1 (Precursor) GN=fbl-1	fbl-1	CL3116.Contig1_All	Protein lethal(2)essential for life GN=l(2)efl	l(2)efl
						CL1587.Contig39_All	Polycomb protein l(1)G0020 GN=l(1)G0020	l(1)G0020	CL314.Contig6_All	PREDICTED: perilipin-4-like isoform X2 [Bombyx mori]	---
						CL1624.Contig1_All	"PREDICTED: 28S ribosomal protein S29, mitochondrial-like [Bombyx mori]"	---	CL314.Contig8_All	PREDICTED: perilipin-4-like isoform X1 [Bombyx mori]	---
						CL1626.Contig27_All	"Glutathione S-transferase 1, isoform C GN=GstD1"	GstD1	CL314.Contig9_All	PREDICTED: perilipin-4-like isoform X2 [Bombyx mori]	---
						CL1655.Contig7_All	Transposable element P transposase	---	CL3150.Contig1_All	Venom acid phosphatase Acph-1 (Precursor)	---
						CL166.Contig3_All	Twitchin {ECO:0000303|PubMed:7190524}	---	CL3164.Contig5_All	vacuolar protein sorting 37B [Danaus plexippus]	---
						CL1670.Contig3_All	Eukaryotic peptide chain release factor subunit 1 GN=eRF1	eRF1	CL3198.Contig2_All	PREDICTED: regucalcin-like [Bombyx mori]	---
						CL1685.Contig9_All	Small nuclear ribonucleoprotein-associated protein B GN=SmB	SmB	CL3272.Contig1_All	Carboxypeptidase D (Precursor) GN=svr	svr
						CL1696.Contig1_All	"Tryptophan--tRNA ligase, mitochondrial (Precursor) GN=wars2"	wars2	CL3272.Contig6_All	Carboxypeptidase D (Precursor) GN=svr	svr
						CL1714.Contig7_All	Ero1-like protein (Precursor) GN=Ero1L	Ero1L	CL3312.Contig3_All	Aldehyde dehydrogenase GN=ALDH	ALDH
						CL1749.Contig2_All	V-type proton ATPase subunit C	---	CL3326.Contig8_All	Serine protease easter (Precursor) GN=ea	ea
						CL1765.Contig6_All	Putative 1-acyl-sn-glycerol-3-phosphate acyltransferase acl-2 GN=acl-2	acl-2	CL3334.Contig7_All	Protein 60A (Precursor) GN=gbb	gbb
						CL1774.Contig4_All	Ethanolamine-phosphate cytidylyltransferase GN=pctA	pctA	CL3361.Contig1_All	Digestive cysteine proteinase 1 (Precursor) GN=LCP1	LCP1
						CL1838.Contig3_All	PREDICTED: polymerase delta-interacting protein 2-like [Bombyx mori]	---	CL3404.Contig8_All	RutC family protein C23G10.2 GN=C23G10.2	C23G10.2
						CL1848.Contig3_All	HD domain-containing protein 2 homolog GN=hddc2	hddc2	CL3427.Contig2_All	uncharacterized protein LOC778488 precursor [Bombyx mori]	---
						CL1875.Contig2_All	ABC transporter C family member 3 GN=abcC3	abcC3	CL3475.Contig3_All	Superoxide dismutase [Cu-Zn]	---
						CL1906.Contig4_All	Niemann-Pick type C2 protein Npc2-t01 [Helicoverpa armigera]	---	CL3490.Contig6_All	15 kDa peptide (Precursor)	---
						CL1911.Contig2_All	Sodium-dependent nutrient amino acid transporter 1 {ECO:0000250|UniProtKB:Q9W4C5}	---	CL3665.Contig4_All	PREDICTED: inter-alpha-trypsin inhibitor heavy chain H4-like [Bombyx mori]	---
						CL2014.Contig3_All	Interleukin enhancer-binding factor 2 homolog GN=CG5641	CG5641	CL369.Contig3_All	putative hemicentin 1 [Danaus plexippus]	---
						CL2028.Contig2_All	"Asparagine--tRNA ligase, cytoplasmic GN=nrs-1"	nrs-1	CL3726.Contig1_All	Beta-galactosidase 1 (Precursor) GN=glb1	glb1
						CL2081.Contig3_All	"Tryptophan 2,3-dioxygenase {ECO:0000255|HAMAP-Rule:MF_03020} GN=AGAP002721"	AGAP002721	CL3726.Contig2_All	Beta-galactosidase 1 (Precursor) GN=glb1	glb1
						CL2205.Contig9_All	Probable importin-5 homolog GN=DDB_G0291650	DDB_G0291650	CL377.Contig42_All	"1,2-dihydroxy-3-keto-5-methylthiopentene dioxygenase {ECO:0000255|HAMAP-Rule:MF_03154} GN=CG32068"	CG32068
						CL2215.Contig3_All	Probable mitochondrial chaperone BCS1-B GN=bcsl1b	bcsl1b	CL3883.Contig3_All	glycosyl hydrolase family 31 protein [Danaus plexippus]	---
						CL23.Contig24_All	Esterase FE4 (Precursor)	---	CL3912.Contig1_All	Neutral alpha-glucosidase AB (Precursor) GN=modA	modA
						CL23.Contig8_All	Esterase FE4 (Precursor)	---	CL40.Contig6_All	hypothetical protein KGM_00807 [Danaus plexippus]	---
						CL236.Contig1_All	Talin-A GN=talA	talA	CL4019.Contig2_All	syndecan binding protein [Danaus plexippus]	---
						CL240.Contig2_All	60S ribosomal protein L3 GN=RpL3	RpL3	CL4020.Contig2_All	Proteasome subunit alpha type-5 GN=Prosalpha5	Prosalpha5
						CL2415.Contig1_All	Alanine--glyoxylate aminotransferase 2-like GN=CG8745	CG8745	CL4136.Contig3_All	Protein anon-37Cs GN=anon-37Cs	anon-37Cs
						CL2457.Contig5_All	Kynureninase {ECO:0000255|HAMAP-Rule:MF_03017}	---	CL4161.Contig7_All	Fasciclin-2 (Precursor) GN=Fas2	Fas2
						CL2458.Contig5_All	"Ubiquinone biosynthesis protein COQ4 homolog, mitochondrial {ECO:0000255|HAMAP-Rule:MF_03111} (Precursor)"	---	CL4191.Contig5_All	Probable mitochondrial 2-oxoglutarate/malate carrier protein GN=ucpC	ucpC
						CL2458.Contig7_All	"Ubiquinone biosynthesis protein COQ4 homolog, mitochondrial {ECO:0000255|HAMAP-Rule:MF_03111} (Precursor)"	---	CL4223.Contig7_All	Ribose-5-phosphate isomerase GN=rpiA	rpiA
						CL253.Contig8_All	60 kDa SS-A/Ro ribonucleoprotein homolog GN=rop-1	rop-1	CL4236.Contig2_All	unknown unsecreted protein [Papilio xuthus]	---
						CL2562.Contig1_All	Putative serine protease K12H4.7 (Precursor) GN=K12H4.7	K12H4.7	CL4316.Contig1_All	PREDICTED: prostamide/prostaglandin F synthase-like [Bombyx mori]	---
						CL2611.Contig3_All	Probable V-type proton ATPase 116 kDa subunit a GN=unc-32	unc-32	CL4319.Contig5_All	Trehalase (Precursor)	---
						CL2644.Contig3_All	Xaa-Pro dipeptidase GN=pepd	pepd	CL4378.Contig3_All	Ferritin subunit (Precursor) GN=FERH	FERH
						CL267.Contig1_All	peroxisomal biogenesis factor 3 [Bombyx mori]	---	CL4383.Contig5_All	Lachesin (Precursor) GN=LAC	LAC
						CL2680.Contig6_All	"Probable 39S ribosomal protein L45, mitochondrial (Precursor) GN=mRpL45"	mRpL45	CL4503.Contig5_All	thymosin isoform 2 [Helicoverpa armigera]	---
						CL2686.Contig14_All	LIM domain kinase 1 GN=LIMK1	LIMK1	CL4503.Contig6_All	thymosin isoform 1 [Helicoverpa armigera]	---
						CL2780.Contig3_All	Apoptosis inhibitor 5 homolog GN=Aac11	Aac11	CL4545.Contig2_All	PREDICTED: alpha-2-macroglobulin receptor-associated protein-like isoform X1 [Bombyx mori]	---
						CL2807.Contig1_All	Brachyurin	---	CL458.Contig2_All	GILT-like protein C02D5.2 GN=C02D5.2	C02D5.2
						CL2828.Contig1_All	Probable 4-coumarate--CoA ligase 3 GN=4cl3	4cl3	CL4620.Contig4_All	Transcription initiation factor TFIID subunit 6 GN=Taf6	Taf6
						CL2844.Contig2_All	Eukaryotic translation initiation factor 3 subunit G {ECO:0000255|HAMAP-Rule:MF_03006}	---	CL4636.Contig7_All	Esterase FE4 (Precursor)	---
						CL2845.Contig2_All	"Probable 28S ribosomal protein S23, mitochondrial GN=mrps-23"	mrps-23	CL4714.Contig3_All	dj-1 protein [Papilio xuthus]	---
						CL2857.Contig6_All	Calcium-transporting ATPase PAT1 GN=patA	patA	CL4718.Contig2_All	Serine protease inhibitor dipetalogastin (Precursor; Fragment)	---
						CL2869.Contig3_All	Twitchin {ECO:0000303|PubMed:7190524}	---	CL4724.Contig5_All	Aldehyde dehydrogenase GN=ALDH	ALDH
						CL2904.Contig4_All	V-type proton ATPase subunit d	---	CL4724.Contig6_All	Omega-crystallin	---
						CL2919.Contig1_All	Exportin-2 GN=Cas	Cas	CL4786.Contig2_All	Pyrimidodiazepine synthase {ECO:0000305}	---
						CL2927.Contig3_All	RGS-GAIP interacting protein GIPC [Danaus plexippus]	---	CL4819.Contig2_All	Endocuticle structural glycoprotein ABD-5	---
						CL293.Contig1_All	"Probable peptide chain release factor 1, mitochondrial (Precursor) GN=W03F8.3"	W03F8.3	CL4858.Contig3_All	Carboxypeptidase D (Precursor) GN=svr	svr
						CL2944.Contig2_All	60S ribosomal protein L10 GN=RpL10	RpL10	CL488.Contig1_All	Probable phosphoserine aminotransferase GN=CG11899	CG11899
						CL300.Contig9_All	Atlastin GN=atl	atl	CL4924.Contig5_All	hypothetical protein KGM_13882 [Danaus plexippus]	---
						CL3037.Contig2_All	Probable 4-coumarate--CoA ligase 1 GN=4cl1	4cl1	CL4981.Contig6_All	Cytochrome P450 4C1 GN=CYP4C1	CYP4C1
						CL3085.Contig3_All	Aminopeptidase N	---	CL506.Contig2_All	hypothetical protein KGM_00113 [Danaus plexippus]	---
						CL3107.Contig2_All	Calcium-dependent protein kinase 1 GN=CPK1	CPK1	CL5167.Contig2_All	Probable ubiquitin carboxyl-terminal hydrolase ubh-4 GN=ubh-4	ubh-4
						CL3130.Contig6_All	Cullin-4 GN=culD	culD	CL5178.Contig1_All	Serine protease snake (Precursor) GN=snk	snk
						CL3146.Contig18_All	PREDICTED: RNA-binding protein Nova-2-like [Bombyx mori]	---	CL5197.Contig4_All	MEMO1 family protein tag-253 GN=tag-253	tag-253
						CL3151.Contig2_All	Choline O-acetyltransferase 13 kDa chain GN=Cha	Cha	CL5255.Contig7_All	Putative alpha-L-fucosidase (Precursor) GN=Fuca	Fuca
						CL3152.Contig5_All	Juvenile hormone epoxide hydrolase	---	CL5285.Contig2_All	Chitinase-like protein EN03 (Precursor)	---
						CL3186.Contig3_All	Probable methylenetetrahydrofolate reductase GN=C06A8.1	C06A8.1	CL5295.Contig6_All	"Ornithine aminotransferase, mitochondrial (Precursor) GN=Oat"	Oat
						CL3207.Contig1_All	"Myosin heavy chain, non-muscle GN=zip"	zip	CL5308.Contig2_All	Leucine-rich repeat protein soc-2 GN=soc-2	soc-2
						CL321.Contig4_All	"Elongation factor Ts, mitochondrial {ECO:0000255|HAMAP-Rule:MF_03135} (Precursor) GN=AAEL000331"	AAEL000331	CL533.Contig8_All	Phytanoyl-CoA dioxygenase domain-containing protein 1 homolog GN=Y105C5B.9	Y105C5B.9
						CL3214.Contig3_All	ATP-dependent RNA helicase p62 GN=Rm62	Rm62	CL5333.Contig4_All	Sorcin	---
						CL3233.Contig9_All	muscle-specific protein 300 [Tribolium castaneum]	---	CL538.Contig1_All	lectin1 [Ostrinia furnacalis]	---
						CL3258.Contig2_All	Signal recognition particle subunit SRP68 GN=Srp68	Srp68	CL5380.Contig5_All	"Glycine dehydrogenase (decarboxylating), mitochondrial (Precursor) GN=gcvP"	gcvP
						CL3262.Contig6_All	Polyadenylate-binding protein GN=pAbp	pAbp	CL5577.Contig1_All	Acetylcholinesterase (Precursor) GN=Ace	Ace
						CL3262.Contig8_All	Putative glycerophosphocholine phosphodiesterase GPCPD1 homolog T05H10.7 GN=T05H10.7	T05H10.7	CL568.Contig4_All	Heat shock protein 67B2 GN=Hsp67Bb	Hsp67Bb
						CL328.Contig2_All	PREDICTED: alpha-tocopherol transfer protein-like [Bombyx mori]	---	CL568.Contig6_All	Heat shock protein 67B2 GN=Hsp67Bb	Hsp67Bb
						CL3282.Contig8_All	Geranylgeranyl pyrophosphate synthase GN=ggps1	ggps1	CL5729.Contig35_All	PREDICTED: uncharacterized protein LOC101746353 isoform X2 [Bombyx mori]	---
						CL329.Contig3_All	ATP-dependent RNA helicase p62 GN=Rm62	Rm62	CL5729.Contig8_All	Enolase GN=Eno	Eno
						CL3344.Contig3_All	PREDICTED: nuclear pore complex protein Nup93-like [Bombyx mori]	---	CL5739.Contig3_All	Adenylate kinase isoenzyme 1 {ECO:0000255|HAMAP-Rule:MF_03171} GN=F38B2.4	F38B2.4
						CL3357.Contig4_All	Valine--tRNA ligase	---	CL574.Contig2_All	Protein lethal(2)essential for life GN=l(2)efl	l(2)efl
						CL338.Contig4_All	Aldose reductase A GN=alrA	alrA	CL5776.Contig3_All	Phenoloxidase subunit 2 (Precursor)	---
						CL3419.Contig5_All	Cytochrome P450 4g15 GN=Cyp4g15	Cyp4g15	CL5823.Contig3_All	Coactosin GN=coaA	coaA
						CL3439.Contig6_All	Cytochrome P450 6B6 GN=CYP6B6	CYP6B6	CL5857.Contig4_All	Aldo-keto reductase AKR2E4 GN=akr2e	akr2e
						CL3497.Contig4_All	"39S ribosomal protein L10, mitochondrial (Precursor) GN=mRpL10"	mRpL10	CL5878.Contig4_All	hypothetical protein KGM_06662 [Danaus plexippus]	---
						CL3540.Contig3_All	Conserved oligomeric Golgi complex subunit 4 GN=CG7456	CG7456	CL588.Contig3_All	Phosphatidylinositol-binding clathrin assembly protein LAP GN=lap	lap
						CL3553.Contig1_All	Probable Ufm1-specific protease 2 GN=UFSP2	UFSP2	CL5883.Contig3_All	Methenyltetrahydrofolate cyclohydrolase (Precursor) GN=Nmdmc	Nmdmc
						CL3558.Contig2_All	"Protein tumorous imaginal discs, mitochondrial (Precursor) GN=l(2)tid"	l(2)tid	CL5909.Contig4_All	regucalcin [Papilio xuthus]	---
						CL3575.Contig1_All	takeout/JHBP like protein [Papilio xuthus]	---	CL5940.Contig8_All	"Probable fumarate hydratase, mitochondrial (Precursor) GN=fum-1"	fum-1
						CL3626.Contig6_All	Nucleoside-diphosphatase uda-1 GN=uda-1	uda-1	CL6229.Contig3_All	Hemolymph lipopolysaccharide-binding protein (Precursor)	---
						CL3650.Contig2_All	Putative UDP-glucuronosyltransferase ugt-47 (Precursor) GN=ugt-47	ugt-47	CL6324.Contig2_All	Glutathione S-transferase 2 GN=GST2	GST2
						CL3676.Contig11_All	Protein HGV2 GN=HGV2	HGV2	CL6324.Contig4_All	Glutathione S-transferase 2 GN=GST2	GST2
						CL3676.Contig14_All	Probable quinone oxidoreductase	---	CL6490.Contig2_All	hypothetical protein KGM_04788 [Danaus plexippus]	---
						CL37.Contig3_All	hypothetical protein KGM_13024 [Danaus plexippus]	---	CL651.Contig3_All	hypothetical protein KGM_13066 [Danaus plexippus]	---
						CL3701.Contig1_All	Probable glucosamine 6-phosphate N-acetyltransferase GN=CG1969	CG1969	CL653.Contig1_All	27 kDa hemolymph protein (Precursor)	---
						CL3729.Contig4_All	Muscle M-line assembly protein unc-89 GN=unc-89	unc-89	CL6534.Contig2_All	Antichymotrypsin-2	---
						CL3729.Contig5_All	Muscle M-line assembly protein unc-89 GN=unc-89	unc-89	CL6611.Contig3_All	Acyl-CoA-binding protein homolog	---
						CL3729.Contig7_All	Muscle M-line assembly protein unc-89 GN=unc-89	unc-89	CL6633.Contig2_All	MD-2-related lipid-recognition protein {ECO:0000303|PubMed:18343500} (Precursor)	---
						CL377.Contig17_All	Putative UDP-glucuronosyltransferase ugt-47 (Precursor) GN=ugt-47	ugt-47	CL6645.Contig4_All	Proteasomal ubiquitin receptor ADRM1 homolog GN=Rpn13	Rpn13
						CL377.Contig47_All	Mariner Mos1 transposase GN=mariner\T	mariner\T	CL6694.Contig4_All	glia maturation factor beta [Bombyx mori]	---
						CL378.Contig3_All	Biotin carboxylase GN=accA	accA	CL6705.Contig5_All	Serine protease inhibitor {ECO:0000312|EMBL:AAT35220.1} (Precursor)	---
						CL3789.Contig4_All	Lissencephaly-1 homolog {ECO:0000255|HAMAP-Rule:MF_03141} GN=Smp_129340	Smp_129340	CL6731.Contig3_All	Venom carboxylesterase-6 (Precursor)	---
						CL3801.Contig2_All	Protein transport protein SEC23 GN=sec23	sec23	CL6898.Contig7_All	Heat shock protein 68 GN=Hsp68	Hsp68
						CL3835.Contig2_All	40S ribosomal protein S18 GN=RpS18	RpS18	CL6915.Contig1_All	"Troponin C, isoform 3 GN=TpnC73F"	TpnC73F
						CL3866.Contig9_All	3-ketodihydrosphingosine reductase (Precursor) GN=ksrA-2	ksrA-2	CL6945.Contig5_All	26S proteasome non-ATPase regulatory subunit 4 GN=Rpn10	Rpn10
						CL392.Contig4_All	PREDICTED: metal transporter CNNM2-like [Bombyx mori]	---	CL7012.Contig4_All	Serine protease persephone (Precursor)	---
						CL3945.Contig1_All	Titin-like protein [Bombyx mori]	---	CL7081.Contig7_All	PDZ and LIM domain protein Zasp GN=CG30084	CG30084
						CL3970.Contig1_All	Cytochrome P450 6B2 GN=CYP6B2	CYP6B2	CL7108.Contig3_All	Adenylosuccinate lyase GN=CBG21917	CBG21917
						CL3995.Contig2_All	L-asparaginase	---	CL7165.Contig4_All	Crustacean calcium-binding protein 23	---
						CL4000.Contig1_All	Diminuto-like protein GN=F52H2.6	F52H2.6	CL737.Contig6_All	hypothetical protein KGM_21495 [Danaus plexippus]	---
						CL4001.Contig2_All	PREDICTED: cold shock domain-containing protein E1-like isoform X1 [Bombyx mori]	---	CL7415.Contig31_All	Protease inhibitor SGPI-2 (Precursor)	---
						CL4029.Contig1_All	Venom dipeptidyl peptidase 4 (Precursor)	---	CL7469.Contig1_All	Angiotensin-converting enzyme (Precursor) GN=Ance	Ance
						CL4047.Contig6_All	Luminal-binding protein 1 (Precursor) GN=bip1-2	bip1-2	CL7472.Contig1_All	Aminoacylase-1 GN=acy1	acy1
						CL41.Contig5_All	V-type proton ATPase subunit H	---	CL7639.Contig5_All	Putative hydroxypyruvate isomerase GN=Gip	Gip
						CL4102.Contig1_All	Cytochrome P450 6B2 GN=CYP6B2	CYP6B2	CL7671.Contig2_All	Alpha-mannosidase 2 GN=alpha-Man-II	alpha-Man-II
						CL4102.Contig3_All	Cytochrome P450 6B6 GN=CYP6B6	CYP6B6	CL7671.Contig5_All	Alpha-mannosidase 2 GN=alpha-Man-II	alpha-Man-II
						CL4120.Contig2_All	"PREDICTED: 39S ribosomal protein L46, mitochondrial-like [Bombyx mori]"	---	CL7673.Contig5_All	Protein phosphatase 1 regulatory subunit SDS22 homolog GN=sds-22	sds-22
						CL4130.Contig4_All	"DNA-directed RNA polymerases I, II, and III subunit RPABC2 GN=RpII18"	RpII18	CL7679.Contig3_All	hypothetical protein KGM_07584 [Danaus plexippus]	---
						CL4147.Contig3_All	Probable peptidyl-tRNA hydrolase 2 GN=CG1307	CG1307	CL7737.Contig2_All	Charged multivesicular body protein 4 GN=chmp4	chmp4
						CL4192.Contig2_All	Double-strand break repair protein mre-11 GN=mre-11	mre-11	CL7817.Contig3_All	Inhibitor of nuclear factor kappa-B kinase subunit beta GN=ird5	ird5
						CL4275.Contig2_All	Inactive angiotensin-converting enzyme-related protein (Precursor) GN=acn-1	acn-1	CL7838.Contig1_All	Protein yellow (Precursor) GN=y	y
						CL4284.Contig4_All	"Methionine--tRNA ligase, cytoplasmic GN=mrs-1"	mrs-1	CL7965.Contig7_All	Fumarylacetoacetase GN=fah	fah
						CL4332.Contig7_All	Luciferin 4-monooxygenase	---	CL7968.Contig1_All	"Dihydrolipoyllysine-residue acetyltransferase component of pyruvate dehydrogenase complex, mitochondrial (Precursor) GN=F23B12.5"	F23B12.5
						CL4379.Contig2_All	60S ribosomal protein L34 GN=RpL34	RpL34	CL8072.Contig1_All	Collagen [Bombyx mori]	---
						CL4393.Contig1_All	hypothetical protein KGM_09240 [Danaus plexippus]	---	CL8100.Contig4_All	PREDICTED: sorting nexin-20-like [Bombyx mori]	---
						CL4405.Contig2_All	"39S ribosomal protein L52, mitochondrial (Precursor) GN=mRpL52"	mRpL52	CL8116.Contig2_All	Facilitated trehalose transporter Tret1 {ECO:0000303|PubMed:20035867}	---
						CL4414.Contig4_All	Apolipophorin-1 (Precursor)	---	CL8142.Contig3_All	Probable phytanoyl-CoA dioxygenase GN=ZK550.6	ZK550.6
						CL4417.Contig19_All	Mitochondrial substrate carrier family protein S GN=mcfS	mcfS	CL8144.Contig3_All	stathmin [Bombyx mori]	---
						CL4418.Contig1_All	Esterase FE4 (Precursor)	---	CL8160.Contig2_All	Scolexin B {ECO:0000312|EMBL:ACO55200.1} (Precursor)	---
						CL4421.Contig2_All	Cytochrome P450 6B2 GN=CYP6B2	CYP6B2	CL822.Contig2_All	Vacuolar protein sorting-associated protein 28 homolog GN=Vps28	Vps28
						CL4436.Contig4_All	Venom serine carboxypeptidase (Precursor)	---	CL8357.Contig2_All	Myrosinase 1 {ECO:0000303|PubMed:11804799}	---
						CL4437.Contig3_All	Probable H/ACA ribonucleoprotein complex subunit 1 GN=CG4038	CG4038	CL8390.Contig7_All	"Fructose-1,6-bisphosphatase GN=fbp"	fbp
						CL4473.Contig3_All	Sterile alpha and TIR motif-containing protein 1 GN=Ect4	Ect4	CL8395.Contig2_All	Septin-1 GN=Sep1	Sep1
						CL448.Contig2_All	hypothetical protein KGM_17942 [Danaus plexippus]	---	CL8487.Contig3_All	PREDICTED: uncharacterized protein LOC101736398 [Bombyx mori]	---
						CL4487.Contig3_All	PREDICTED: uncharacterized protein LOC101739891 [Bombyx mori]	---	CL8492.Contig2_All	Paxillin-B GN=paxB	paxB
						CL4495.Contig6_All	Hexokinase type 2 GN=Hex-t2	Hex-t2	CL8563.Contig2_All	Phosphoribosylaminoimidazole carboxylase	---
						CL4511.Contig19_All	hypothetical protein KGM_14760 [Danaus plexippus]	---	CL8630.Contig2_All	hypothetical protein KGM_05523 [Danaus plexippus]	---
						CL4557.Contig4_All	Mitochondrial import inner membrane translocase subunit TIM50-C (Precursor) GN=ttm50	ttm50	CL8740.Contig2_All	Probable proteasome subunit beta type-2 GN=Prosbeta4R2	Prosbeta4R2
						CL4567.Contig6_All	Probable serine hydrolase GN=kraken	kraken	CL8741.Contig2_All	Glutaredoxin GN=grxA	grxA
						CL4571.Contig1_All	PREDICTED: interaptin-like [Bombyx mori]	---	CL8770.Contig2_All	putative apolipoprotein D [Danaus plexippus]	---
						CL4667.Contig3_All	Cytochrome P450 6B6 GN=CYP6B6	CYP6B6	CL8807.Contig5_All	Calsyntenin-1 (Precursor) GN=Cals	Cals
						CL4708.Contig1_All	Kynurenine 3-monooxygenase {ECO:0000255|HAMAP-Rule:MF_03018} GN=kh	kh	CL8909.Contig5_All	Lysosomal acid alpha-glucosidase (Precursor)	---
						CL4724.Contig7_All	Aldehyde dehydrogenase GN=ALDH	ALDH	CL8928.Contig1_All	Proline synthase co-transcribed bacterial homolog protein GN=F09E5.8	F09E5.8
						CL4738.Contig6_All	Unc-112-related protein GN=Fit1	Fit1	CL8928.Contig3_All	Proline synthase co-transcribed bacterial homolog protein GN=F09E5.8	F09E5.8
						CL4745.Contig5_All	Calcium-independent protein kinase C GN=PRKC2	PRKC2	CL893.Contig5_All	Uncharacterized protein ZK652.6 GN=ZK652.6	ZK652.6
						CL4818.Contig4_All	Glycogen [starch] synthase GN=GlyS	GlyS	CL8942.Contig2_All	Vacuolar protein sorting-associated protein VTA1 homolog GN=vta1	vta1
						CL4832.Contig7_All	"Probable 39S ribosomal protein L27, mitochondrial GN=mrpl27"	mrpl27	CL8961.Contig2_All	putative WW domain-binding protein [Danaus plexippus]	---
						CL4854.Contig2_All	Esterase FE4 (Precursor)	---	CL8963.Contig3_All	"Chain A, Crystal Structure Of Trichoplusia Ni Secreted Ferritin "	---
						CL4868.Contig1_All	acyl-CoA dehydrogenase family member 9 [Agrotis segetum]	---	CL9046.Contig1_All	Omega-crystallin	---
						CL4893.Contig2_All	Probable dynactin subunit 2	---	CL9046.Contig2_All	Omega-crystallin	---
						CL4942.Contig2_All	Uncharacterized oxidoreductase T05C12.3 GN=T05C12.3	T05C12.3	CL9088.Contig5_All	putative homocysteine S-methyltransferase isoform 1 [Danaus plexippus]	---
						CL4957.Contig1_All	PREDICTED: nicalin-like [Bombyx mori]	---	CL9093.Contig2_All	Ecdysteroid-regulated 16 kDa protein (Precursor) GN=ESR16	ESR16
						CL4963.Contig3_All	PREDICTED: myb-like protein X-like isoform X1 [Bombyx mori]	---	CL9102.Contig1_All	Glutathione peroxidase GN=GPX1	GPX1
						CL4983.Contig5_All	60S ribosomal protein L26 GN=RPL26	RPL26	CL9109.Contig6_All	gamma-glutamyltransferase [Bombyx mori]	---
						CL503.Contig5_All	Senecionine N-oxygenase (Precursor) GN=sno1	sno1	CL9123.Contig3_All	Beta-hexosaminidase A (Precursor)	---
						CL5039.Contig2_All	PREDICTED: cystathionine beta-synthase-like [Bombyx mori]	---	CL9256.Contig3_All	Dehydrogenase/reductase SDR family member 4 {ECO:0000250|UniProtKB:Q9BTZ2}	---
						CL5039.Contig4_All	Cystathionine beta-synthase GN=cysB	cysB	CL9286.Contig5_All	Uncharacterized protein F13E6.1 GN=F13E6.1	F13E6.1
						CL5072.Contig2_All	PREDICTED: uncharacterized protein LOC101743675 [Bombyx mori]	---	CL9335.Contig2_All	Diacylglycerol O-acyltransferase 2 GN=dgat2	dgat2
						CL5141.Contig2_All	PREDICTED: protein FAM192A-like [Bombyx mori]	---	CL9369.Contig3_All	PREDICTED: quinone oxidoreductase-like [Bombyx mori]	---
						CL5201.Contig5_All	Probable serine/threonine-protein kinase abkB GN=abkB	abkB	CL9389.Contig1_All	Protein yellow (Precursor) GN=y	y
						CL5204.Contig1_All	Cytochrome b-c1 complex subunit 9 GN=ox	ox	CL9413.Contig2_All	PREDICTED: fatty-acid amide hydrolase 2-A-like [Bombyx mori]	---
						CL5218.Contig3_All	PREDICTED: translocation protein SEC62-like isoform X2 [Bombyx mori]	---	CL9434.Contig3_All	Serine protease gd (Precursor) GN=gd	gd
						CL524.Contig1_All	hypothetical protein KGM_12975 [Danaus plexippus]	---	CL9458.Contig1_All	Glutathione S-transferase S1 GN=GstS1	GstS1
						CL5278.Contig1_All	ABC transporter C family member 10 GN=abcC10	abcC10	CL9552.Contig2_All	Protein ref(2)P GN=ref(2)P	ref(2)P
						CL5334.Contig3_All	PREDICTED: zinc finger protein 598-like [Bombyx mori]	---	CL958.Contig2_All	PREDICTED: ubiquitin-like protein 7-like [Bombyx mori]	---
						CL5358.Contig2_All	"Probable ribosome-recycling factor, mitochondrial (Precursor) GN=T20F5.3"	T20F5.3	CL960.Contig2_All	PREDICTED: protein PRRC1-like [Bombyx mori]	---
						CL5363.Contig2_All	40S ribosomal protein S5a GN=RpS5a	RpS5a	CL9631.Contig2_All	Adenosine deaminase AGSA (Precursor)	---
						CL5374.Contig1_All	Spectrin beta chain GN=beta-Spec	beta-Spec	CL9634.Contig5_All	12 kDa FK506-binding protein GN=FK506-bp2	FK506-bp2
						CL5435.Contig6_All	Polypeptide N-acetylgalactosaminyltransferase 5 GN=pgant5	pgant5	CL9682.Contig4_All	Serine protease inhibitor 3/4 (Precursor; Fragment)	---
						CL5444.Contig4_All	Probable deoxycytidylate deaminase GN=CG6951	CG6951	CL978.Contig7_All	Dehydrogenase/reductase SDR family member 4 {ECO:0000250|UniProtKB:Q9BTZ2}	---
						CL5480.Contig3_All	Pre-mRNA-splicing factor Slu7 GN=Slu7	Slu7	CL9876.Contig2_All	Glutathione S-transferase 1 GN=GST1	GST1
						CL5505.Contig1_All	"Probable malonyl-CoA-acyl carrier protein transacylase, mitochondrial (Precursor) GN=beg"	beg	CL992.Contig1_All	"scarface, partial [Papilio xuthus]"	---
						CL555.Contig57_All	Putative sphingolipid delta(4)-desaturase/C4-hydroxylase GN=ttm-5	ttm-5	CL992.Contig2_All	Serine proteinase stubble catalytic chain GN=Sb	Sb
						CL555.Contig64_All	"Mannosyl-oligosaccharide alpha-1,2-mannosidase isoform A GN=alpha-Man-I"	alpha-Man-I	Unigene11612_All	Putative pyrroline-5-carboxylate reductase GN=F55G1.9	F55G1.9
						CL555.Contig79_All	PREDICTED: uridine phosphorylase 1-like isoform X1 [Bombyx mori]	---	Unigene11655_All	Plexin-B (Precursor) GN=plexB	plexB
						CL5565.Contig3_All	Aldehyde dehydrogenase GN=ALDH	ALDH	Unigene11757_All	Putative selenium-binding protein {ECO:0000250|UniProtKB:Q21950} GN=CBG06685	CBG06685
						CL5568.Contig7_All	Uncharacterized NOP5 family protein K07C5.4 GN=K07C5.4	K07C5.4	Unigene11866_All	REPAT31 [Spodoptera exigua]	---
						CL5575.Contig2_All	"Putative apoptosis-inducing factor 1, mitochondrial (Precursor) GN=AIF"	AIF	Unigene11893_All	Phosphatidylethanolamine-binding protein homolog F40A3.3 GN=F40A3.3	F40A3.3
						CL5590.Contig3_All	PREDICTED: LOW QUALITY PROTEIN: sarcalumenin-like [Bombyx mori]	---	Unigene11910_All	26S proteasome non-ATPase regulatory subunit 10 GN=psmD10	psmD10
						CL5591.Contig1_All	Protein transport protein SEC31 GN=sec31	sec31	Unigene11917_All	Circadian clock-controlled protein (Precursor) GN=anon-3B1.2	anon-3B1.2
						CL5611.Contig2_All	ER membrane protein complex subunit 3 GN=emc3	emc3	Unigene12132_All	"Beta-1,3-glucan-binding protein (Precursor)"	---
						CL5677.Contig5_All	40S ribosomal protein S9 GN=RpS9	RpS9	Unigene12187_All	Glucosamine-6-phosphate isomerase GN=Gnpda1	Gnpda1
						CL5696.Contig2_All	"Proline dehydrogenase 1, mitochondrial (Precursor) GN=slgA"	slgA	Unigene12190_All	Serine protease snake (Precursor) GN=snk	snk
						CL5728.Contig2_All	Uncharacterized GTP-binding protein C02F5.3 GN=C02F5.3	C02F5.3	Unigene1383_All	General odorant-binding protein 56d (Precursor) GN=Obp56d	Obp56d
						CL5729.Contig18_All	Protein mesh {ECO:0000303|PubMed:22854041} (Precursor)	---	Unigene1398_All	Putative carbonic anhydrase 3 GN=cah-3	cah-3
						CL5780.Contig2_All	PREDICTED: uncharacterized protein LOC101746156 [Bombyx mori]	---	Unigene14355_All	reticulon/nogo [Danaus plexippus]	---
						CL5785.Contig10_All	Farnesyl diphosphate synthase GN=fps	fps	Unigene14464_All	Superoxide dismutase [Cu-Zn]	---
[truncated: 271 more rows]
